# Supplementary material for: Tryptophan Metabolism via the Kynurenine Pathway: Implications for Graft Optimization during Machine Perfusion
Source: J Clin Med. 2020 Jun 15;9(6):1864. doi: 10.3390/jcm9061864 (PMC7355886; doi:10.3390/jcm9061864)
Supplement: Supplementary file 1 [file jcm-09-01864-s001.zip]

Archive with 4 entries (4 files):
- Supplemental dataset S1.xlsx
- __MACOSX/._Supplemental dataset S1.xlsx
- Supplementary materials v2.docx
- __MACOSX/._Supplementary materials v2.docx
