# Supplementary material for: Tryptophan Metabolism via the Kynurenine Pathway: Implications for Graft Optimization during Machine Perfusion
Source: J Clin Med. 2020 Jun 15;9(6):1864. doi: 10.3390/jcm9061864 (PMC7355886; doi:10.3390/jcm9061864)
Supplement: Supplementary file 1 [file jcm-09-01864-s001.zip › Supplemental dataset S1.xlsx]

## Sheet: Sheet1
								NMP Fold Change (ANOVA Contrasts)			SNMP Fold Change (ANOVA Contrasts			X	ANOVA Contrasts													Mean Values									% Filled Values
Pathway Sort Order	Super Pathway	Sub Pathway	Biochemical Name	KEGG	HMDB	PubChem		T60 T0	T120 T0	T180 T0	T60 T0	T120 T0	T180 T0		NMP T60 / NMP T0		NMP T120 / NMP T0		NMP T180 / NMP T0		SNMP T60 / SNMP T0		SNMP T120 / SNMP T0		SNMP T180 / SNMP T0			NMP T0	NMP T60	NMP T120	NMP T180	SNMP T0	SNMP T60	SNMP T120	SNMP T180		NMP T0	NMP T60	NMP T120	NMP T180	SNMP T0	SNMP T60	SNMP T120	SNMP T180		Super Pathway	Sub Pathway	Chemical ID	CAS
														X	p-value	q-value	p-value	q-value	p-value	q-value	p-value	q-value	p-value	q-value	p-value	q-value	X									X									X
1	Amino Acid	Glycine, Serine and Threonine Metabolism	glycine	C00037	HMDB00123	750		0.95	1.1	0.95	1.03	1.05	0.97		0.7393	0.9973	0.4972	0.6523	0.5038	0.6925	0.8499	1	0.7294	0.6761	0.8051	0.6364		1.0615	1.0087	1.163	1.0065	1.0022	1.0278	1.0534	0.9717		100	100	100	100	100	100	100	100		Amino Acid	Glycine, Serine and Threonine Metabolism	340	56-40-6
2			N-acetylglycine		HMDB00532	10972		1.28	1.98	2.63	1.02	1.72	1.86		0.332	0.7392	0.0113	0.0833	0.0012	0.0146	0.814	1	0.0456	0.1591	0.0211	0.0819		0.6975	0.8896	1.3786	1.8369	0.9065	0.9273	1.563	1.6906		100	100	100	100	100	100	100	100		Amino Acid	Glycine, Serine and Threonine Metabolism	100001006	543-24-8
4			sarcosine	C00213	HMDB00271	1088		0.62	0.18	0.49	0.42	0.4	0.42		0.3384	0.7469	0.0348	0.1603	0.0809	0.2468	0.9326	1	0.9888	0.7563	0.8957	0.6721		0.6112	0.3808	0.1121	0.3003	1.8082	0.762	0.721	0.7512		100	67	33	33	67	100	100	100		Amino Acid	Glycine, Serine and Threonine Metabolism	1023	107-97-1
5			dimethylglycine	C01026	HMDB00092	673		0.97	0.94	0.88	1.09	1.09	1.17		0.8009	1	0.6978	0.7447	0.2087	0.4315	0.4104	0.9357	0.4033	0.5508	0.3407	0.4468		0.5584	0.5437	0.5257	0.4901	0.9289	1.0158	1.0155	1.0871		100	100	100	100	100	100	100	100		Amino Acid	Glycine, Serine and Threonine Metabolism	806	1118-68-9
6			betaine	C00719	HMDB00043	247		1.12	1.44	1.37	1.09	1.25	1.43		0.213	0.5982	0.0314	0.1521	0.0656	0.2139	0.5933	0.9815	0.2564	0.4528	0.0825	0.2108		0.7268	0.8165	1.043	0.9955	0.7337	0.7967	0.9138	1.052		100	100	100	100	100	100	100	100		Amino Acid	Glycine, Serine and Threonine Metabolism	799	107-43-7
7			betaine aldehyde	C00576	HMDB01252	249		2.96	2.95	1.55	2.18	2.79	2.74		0.0006	0.0135	0.0004	0.0073	0.0409	0.1575	0.0015	0.0473	0.0001	0.003	2.365e-05	0.0006		0.6756	1.9985	1.9941	1.0483	1.0721	2.3379	2.9889	2.9398		100	100	100	100	100	100	100	100		Amino Acid	Glycine, Serine and Threonine Metabolism	1219	7758-31-8
9			serine	C00065	HMDB00187	5951		1	0.95	0.86	1.03	1.09	0.91		0.985	1	0.6021	0.7058	0.1281	0.3226	0.9079	1	0.4628	0.575	0.4857	0.5038		1.1384	1.141	1.0776	0.9762	1.0058	1.0335	1.0957	0.9188		100	100	100	100	100	100	100	100		Amino Acid	Glycine, Serine and Threonine Metabolism	503	56-45-1
10			N-acetylserine		HMDB02931	65249		1.48	1.52	1.3	1.62	1.89	2.1		0.0001	0.0043	2.34e-05	0.0008	0.0035	0.0301	4.2774e-06	0.0012	4.1178e-08	8.9698e-06	2.8132e-09	6.7221e-07		0.7998	1.1832	1.2159	1.0387	0.5499	0.8917	1.0389	1.1556		100	100	100	100	100	100	100	100		Amino Acid	Glycine, Serine and Threonine Metabolism	100001851	97-14-3
13			beta-hydroxypyruvate	C00168	HMDB01352	964		1.09	1.63	1.29	2.22	2.69	3.5		0.3999	0.8035	0.134	0.3262	0.2667	0.4974	0.2103	0.7382	0.062	0.1969	0.0104	0.0498		0.607	0.6635	0.9878	0.7816	0.2022	0.4492	0.5449	0.7078		33	67	67	67	0	33	67	100		Amino Acid	Glycine, Serine and Threonine Metabolism	100000055	1113-60-6;3369-79-7
14			3-phosphoserine	C01005	HMDB00272	68841		4.1	2.77	2.97	2.67	7.35	4.8		0.0019	0.0324	0.0079	0.0649	0.0056	0.0424	0.0216	0.2231	5.5456e-05	0.0018	0.0015	0.0122		0.5677	2.3295	1.5752	1.6848	0.4672	1.2497	3.4337	2.243		100	100	100	100	100	100	100	100		Amino Acid	Glycine, Serine and Threonine Metabolism	133	407-41-0
16			threonine	C00188	HMDB00167	6288		1	0.92	0.77	0.98	1.11	1.14		0.9246	1	0.3501	0.5549	0.0098	0.0611	0.8572	1	0.276	0.4704	0.239	0.388		1.1444	1.1498	1.0479	0.8757	1.0682	1.0487	1.1845	1.2126		100	100	100	100	100	100	100	100		Amino Acid	Glycine, Serine and Threonine Metabolism	564	72-19-5
17			N-acetylthreonine			152204		0.75	0.86	0.74	0.74	0.8	0.8		0.0091	0.0947	0.1151	0.3043	0.008	0.0536	0.0121	0.1542	0.0617	0.1968	0.0608	0.1741		1.3311	0.9963	1.1423	0.9823	1.1766	0.8658	0.9418	0.9401		100	100	100	100	100	100	100	100		Amino Acid	Glycine, Serine and Threonine Metabolism	100001274	17093-74-2
28		Alanine and Aspartate Metabolism	alanine	C00041	HMDB00161	5950		0.94	0.82	0.75	1.13	1.24	1		0.5319	0.8959	0.1069	0.2943	0.008	0.0532	0.3136	0.877	0.097	0.2637	0.8801	0.6676		0.8728	0.817	0.7154	0.6544	1.0227	1.1526	1.2694	1.0246		100	100	100	100	100	100	100	100		Amino Acid	Alanine and Aspartate Metabolism	811	56-41-7
30			N-acetylalanine	C02847	HMDB00766	88064		0.85	0.91	0.84	0.86	0.78	0.9		0.3792	0.7863	0.6368	0.7236	0.2855	0.515	0.3438	0.907	0.1528	0.3449	0.5769	0.5393		1.2433	1.0506	1.1341	1.0486	1.1447	0.9802	0.888	1.0346		100	100	100	100	100	100	100	100		Amino Acid	Alanine and Aspartate Metabolism	1110	97-69-8
34			aspartate	C00049	HMDB00191	5960		1.23	1.17	1.01	0.97	1.06	1.05		0.1568	0.5054	0.3059	0.5209	0.9951	0.8789	0.953	1	0.5872	0.624	0.598	0.5487		1.0396	1.2793	1.2161	1.0515	0.8207	0.7987	0.8738	0.8608		100	100	100	100	100	100	100	100		Amino Acid	Alanine and Aspartate Metabolism	234	56-84-8
35			N-acetylaspartate (NAA)	C01042	HMDB00812	65065		0.89	0.83	0.75	0.83	0.76	0.83		0.1974	0.5739	0.0364	0.1637	0.0028	0.0262	0.0563	0.4004	0.0032	0.0269	0.0321	0.1084		1.4182	1.2589	1.1774	1.0569	1.1148	0.9297	0.8463	0.9264		100	100	100	100	100	100	100	100		Amino Acid	Alanine and Aspartate Metabolism	100000787	997-55-7;997-55-7
38			asparagine	C00152	HMDB00168	6267		0.91	0.9	0.76	0.94	1.08	1.13		0.551	0.9013	0.4878	0.6498	0.0441	0.1645	0.5589	0.9732	0.6067	0.6305	0.4187	0.4816		1.109	1.0072	0.9966	0.8421	0.9944	0.931	1.0722	1.1191		100	100	100	100	100	100	100	100		Amino Acid	Alanine and Aspartate Metabolism	917	70-47-3
39			N-acetylasparagine		HMDB06028	99715		1.31	1.27	1.24	1.96	4.45	5.92		0.1289	0.4584	0.1081	0.2952	0.1114	0.3016	0.0454	0.3424	0.0002	0.0036	2.5472e-05	0.0007		0.5337	0.6971	0.676	0.664	0.458	0.8996	2.0377	2.7128		100	100	100	100	100	100	100	100		Amino Acid	Alanine and Aspartate Metabolism	100001257	4033-40-3
40		Glutamate Metabolism	glutamate	C00025	HMDB00148	611		1.12	1.06	0.96	0.7	0.87	0.97		0.4247	0.8193	0.602	0.7058	0.7348	0.814	0.0076	0.1175	0.2771	0.4708	0.8144	0.6401		1.0154	1.1347	1.0796	0.9768	1.1318	0.79	0.9885	1.0939		100	100	100	100	100	100	100	100		Amino Acid	Glutamate Metabolism	561	56-86-0
41			glutamine	C00064	HMDB00641	5961		1.28	1.33	1.2	0.95	1.09	1.07		0.2418	0.6437	0.2376	0.457	0.6339	0.7756	0.8378	1	0.586	0.6232	0.6726	0.5831		0.8693	1.1106	1.1556	1.0393	0.9756	0.9242	1.0636	1.0436		100	100	100	100	100	100	100	100		Amino Acid	Glutamate Metabolism	563	56-85-9
42			N-acetylglutamate	C00624	HMDB01138	70914		1.59	1	0.79	2.46	3.18	3.58		0.0013	0.024	0.7312	0.7629	0.4413	0.6532	7.6739e-06	0.0013	1.1497e-07	1.6696e-05	1.853e-08	3.1627e-06		0.8085	1.2872	0.8083	0.6418	0.4809	1.1827	1.5278	1.7202		100	100	100	100	100	100	100	100		Amino Acid	Glutamate Metabolism	100000282	5817-08-03
43			N-acetylglutamine	C02716	HMDB06029	182230		1.76	1.53	1.26	1.94	3.64	3.73		0.0122	0.11	0.0292	0.1465	0.1173	0.3073	0.0224	0.228	2.6674e-05	0.001	3.3465e-05	0.0008		0.4514	0.7962	0.6914	0.5669	0.353	0.6844	1.286	1.3183		100	100	100	100	100	100	100	100		Amino Acid	Glutamate Metabolism	100001253	2490-97-3
47			gamma-carboxyglutamate		HMDB41900	40772		1.01	1	0.84	0.89	0.87	0.83		0.5492	0.9013	0.5696	0.6909	0.2515	0.4808	0.254	0.8006	0.2299	0.4287	0.0799	0.2063		1.3243	1.3389	1.3288	1.1126	1.4611	1.2943	1.275	1.2114		100	100	100	100	100	100	100	100		Amino Acid	Glutamate Metabolism	100002679	56271-99-9
48			glutamate, gamma-methyl ester		HMDB61715	68662		0.58	0.6	0.6	0.46	0.36	0.39		0.0659	0.3069	0.1666	0.3715	0.0837	0.2528	0.0008	0.0311	5.924e-05	0.0018	0.0001	0.0018		1.9708	1.1335	1.1906	1.1884	2.3515	1.0718	0.8534	0.9253		100	100	100	100	100	100	100	100		Amino Acid	Glutamate Metabolism	100001103	1499-55-4;1499-55-4
49			pyroglutamine*			134508		0.93	0.92	0.97	0.77	0.68	0.66		0.0681	0.3115	0.0564	0.2084	0.0187	0.0911	0.0087	0.1251	0.0006	0.0087	0.0002	0.0025		1.588	1.469	1.4666	1.5449	2.0765	1.5994	1.4054	1.3675		100	100	100	100	100	100	100	100		Amino Acid	Glutamate Metabolism	100001540	2353-44-8
50			N-acetyl-aspartyl-glutamate (NAAG)	C12270	HMDB01067	5255		0.86	0.85	0.75	0.87	0.82	0.84		0.308	0.7232	0.1382	0.3339	0.0491	0.1772	0.624	0.9869	0.4728	0.5803	0.5905	0.5444		1.8729	1.6185	1.5847	1.4027	1.0478	0.9111	0.8555	0.876		100	100	100	100	100	100	100	100		Amino Acid	Glutamate Metabolism	100001612	3106-85-2
51			beta-citrylglutamate	C20775		72715786		1.07	0.81	0.74	0.97	1.05	0.91		0.4947	0.8783	0.2526	0.4746	0.0777	0.2419	0.9231	1	0.4416	0.5717	0.7623	0.6198		1.2458	1.3366	1.008	0.9191	1.2787	1.2358	1.3473	1.1624		100	100	100	100	100	100	100	100		Amino Acid	Glutamate Metabolism	100003271	73590-26-8
53			carboxyethyl-GABA		HMDB02201	2572		1.02	1.06	1.13	0.65	0.67	0.69		0.8939	1	0.6526	0.7287	0.5415	0.7202	0.543	0.9732	0.2803	0.472	0.5733	0.5385		1.2239	1.2435	1.2999	1.3835	1.4865	0.9633	1.0021	1.0285		100	100	100	100	67	100	100	100		Amino Acid	Glutamate Metabolism	100003260	4386-03-02
54			N-methyl-GABA	C15987		70703		0.95	0.93	1.05	0.93	0.8	0.8		0.959	1	0.6124	0.7116	0.4387	0.6507	0.1975	0.7241	0.6919	0.6656	0.6865	0.5888		1.8944	1.8066	1.7685	1.9892	1.1892	1.1091	0.9549	0.9511		67	67	67	67	33	100	33	33		Amino Acid	Glutamate Metabolism	100003152	1119-48-8
57			S-1-pyrroline-5-carboxylate	C04322	HMDB01301	1196		3.03	2.07	1.22	3.2	2.91	3.56		0.0412	0.2384	0.0709	0.2353	0.5069	0.6931	0.0006	0.0251	0.0002	0.0036	0.0001	0.002		1.7156	5.1945	3.5475	2.0891	1.412	4.5229	4.1079	5.0234		100	100	100	100	100	100	100	100		Amino Acid	Glutamate Metabolism	35	2906-39-0
59			propionylglutamine					1.2	0.44	0.24	1.14	0.98	0.68		0.6622	0.9584	0.0519	0.199	0.0023	0.0236	0.7033	0.9901	0.8513	0.7252	0.3842	0.4723		0.9862	1.1844	0.4343	0.2381	0.5079	0.5785	0.4984	0.3445		67	67	67	67	67	67	100	67		Amino Acid	Glutamate Metabolism	100010846
61			succinylglutamine					0.91	0.81	0.78	0.97	0.98	1.04		0.312	0.7283	0.0665	0.2275	0.0156	0.0817	0.7564	1	0.914	0.7485	0.7404	0.6132		1.6528	1.5081	1.3395	1.2864	0.985	0.952	0.9668	1.0231		100	100	100	100	100	100	100	100		Amino Acid	Glutamate Metabolism	100010853
62		Histidine Metabolism	histidine	C00135	HMDB00177	6274		1.12	1.17	1.03	0.92	1.08	1.07		0.4158	0.8128	0.366	0.5641	0.9569	0.8789	0.6443	0.9869	0.6438	0.6453	0.7538	0.6167		0.9291	1.0424	1.0876	0.9576	0.9754	0.8977	1.0573	1.0398		100	100	100	100	100	100	100	100		Amino Acid	Histidine Metabolism	355	5934-29-2
63			1-methylhistidine	C01152	HMDB00001	92105		0.97	1.49	1.24	0.76	0.68	0.65		0.5315	0.8959	0.5895	0.7	0.4255	0.6415	0.4812	0.968	0.3692	0.5355	0.262	0.4045		2.8871	2.8095	4.3002	3.5893	3.9902	3.0178	2.7146	2.6096		100	100	100	100	100	100	100	100		Amino Acid	Histidine Metabolism	100001051	332-80-9
64			3-methylhistidine	C01152	HMDB00479	64969		1.45	1.54	1.48	0.5	0.43	0.45		0.0007	0.015	0.0005	0.0092	0.0005	0.0075	0.1244	0.5773	0.0691	0.2115	0.0846	0.2141		2.3598	3.4166	3.6297	3.4942	0.5096	0.2572	0.2216	0.2271		67	100	100	100	100	67	67	67		Amino Acid	Histidine Metabolism	100000042	368-16-1
65			N-acetylhistidine	C02997	HMDB32055	75619		1.18	1.85	2.29	0.85	1.12	1.18		0.3739	0.7819	0.0078	0.0647	0.0004	0.0064	0.5389	0.9719	0.4743	0.5805	0.4026	0.48		0.6363	0.7533	1.1786	1.4552	0.7136	0.6078	0.8004	0.8402		100	100	100	100	100	100	100	100		Amino Acid	Histidine Metabolism	100001293	39145-52-3
67			N-acetyl-1-methylhistidine*			193270		1.02	0.98	1	0.77	0.7	0.6		0.452	0.8424	0.5486	0.6802	0.6855	0.7981	0.0583	0.4004	0.0369	0.1412	0.0118	0.0539		2.1687	2.2175	2.1184	2.1664	3.0038	2.3266	2.1054	1.8004		100	100	100	100	100	100	100	100		Amino Acid	Histidine Metabolism	100004299
68			hydantoin-5-propionic acid	C05565	HMDB01212	782		0.75	1.3	1.71	0.63	0.62	0.73		0.0432	0.2439	0.1287	0.318	0.0175	0.0872	0.0017	0.0517	0.0022	0.0218	0.0416	0.1319		1.0914	0.8152	1.4212	1.866	1.0581	0.67	0.6584	0.7718		100	100	100	100	100	100	100	100		Amino Acid	Histidine Metabolism	100002514	5624-26-0
71			imidazole propionate		HMDB02271	70630		1.07	1.58	1.76	0.79	0.86	1.01		0.209	0.5922	0.0291	0.1465	0.0157	0.0817	0.3503	0.908	0.7579	0.6922	0.4572	0.4917		0.756	0.8078	1.1961	1.3288	1.8286	1.4524	1.5666	1.8491		100	100	100	100	100	100	100	100		Amino Acid	Histidine Metabolism	100003434	1074-59-5
72			formiminoglutamate	C00439	HMDB00854	439233		6.29	3.49	6.28	0.62	5.08	6.37		0.0915	0.3722	0.1004	0.2838	0.0259	0.1144	0.881	1	0.0065	0.0456	0.0034	0.0226		0.3297	2.0754	1.1499	2.0697	0.7346	0.4543	3.7328	4.6827		100	100	100	100	100	100	100	100		Amino Acid	Histidine Metabolism	100002500	816-90-0
73			imidazole lactate	C05568	HMDB02320	440129		1.02	1.21	1.33	0.73	0.71	0.69		0.7567	1	0.1476	0.3488	0.1236	0.3172	0.0383	0.3124	0.0873	0.2459	0.1341	0.2801		1.4194	1.4431	1.7175	1.8858	1.6807	1.2317	1.1954	1.1622		100	100	100	100	100	100	100	100		Amino Acid	Histidine Metabolism	100000263	14403-45-3
74			carnosine	C00386	HMDB00033	439224		0.43	0.38	0.35	0.65	0.69	0.71		0.0079	0.0861	0.0045	0.0448	0.0023	0.0236	0.1257	0.5783	0.2014	0.4054	0.3284	0.4406		2.5813	1.115	0.9896	0.9157	1.2725	0.8253	0.8732	0.9022		67	67	67	67	100	100	100	100		Amino Acid	Histidine Metabolism	249	305-84-0
75			histamine	C00388	HMDB00870	774		0.6	0.78	0.73	0.24	0.12	0.23		0.0896	0.3662	0.5331	0.6743	0.3061	0.5331	0.0055	0.0976	1.375e-05	0.0006	0.0004	0.0047		2.2816	1.3587	1.7719	1.6559	0.9418	0.2287	0.1094	0.216		100	100	100	100	100	100	67	67		Amino Acid	Histidine Metabolism	354	51-45-6
76			1-methylhistamine	C05127	HMDB00898	3614		0.55	0.4	0.48	0.58	0.53	0.56		0.0413	0.2384	0.036	0.1637	0.0504	0.1806	0.1872	0.711	0.1909	0.3985	0.0771	0.2042		2.3065	1.2678	0.9211	1.1149	2.1329	1.2279	1.127	1.1876		100	100	100	100	100	100	100	100		Amino Acid	Histidine Metabolism	100001204	501-75-7
77			1-methylimidazoleacetate	C05828	HMDB02820	75810		2.91	3.12	2.98	4.45	5.23	4.78		0.0086	0.0902	0.0164	0.1038	0.0186	0.0909	0.0037	0.0804	0.0004	0.0072	0.0003	0.0038		0.6753	1.9648	2.1098	2.0157	0.3772	1.6782	1.9742	1.8041		100	100	100	100	100	100	100	100		Amino Acid	Histidine Metabolism	100001208	2625-49-2
78			4-imidazoleacetate	C02835	HMDB02024	96215		3.02	4.37	2.77	2.59	4.62	4.07		0.0416	0.2388	0.0124	0.0881	0.1304	0.3253	0.2545	0.8006	0.023	0.1008	0.031	0.107		0.3558	1.075	1.5544	0.9857	0.1599	0.4146	0.7383	0.6502		67	100	100	67	0	33	67	67		Amino Acid	Histidine Metabolism	100001207	645-65-8
84		Lysine Metabolism	lysine	C00047	HMDB00182	5962		0.86	0.82	0.73	1.02	1.06	1.05		0.1726	0.5365	0.074	0.2423	0.0037	0.0314	0.9429	1	0.61	0.6305	0.6052	0.5522		1.1483	0.9896	0.9461	0.8404	0.9658	0.9845	1.0202	1.0158		100	100	100	100	100	100	100	100		Amino Acid	Lysine Metabolism	407	56-87-1
85			N2-acetyllysine	C12989	HMDB00446	92907		0.9	1.12	1.02	0.82	0.69	0.48		0.9002	1	0.4435	0.6181	0.2575	0.4875	0.5192	0.9683	0.3142	0.4948	0.0019	0.0143		0.7125	0.6385	0.7965	0.726	1.4506	1.1868	1.0056	0.6958		67	33	67	67	100	100	100	67		Amino Acid	Lysine Metabolism	100001721	1946-82-3
86			N6-acetyllysine	C02727	HMDB00206	92832		0.81	0.68	0.71	0.81	0.56	0.52		0.5517	0.9013	0.1516	0.3549	0.1157	0.3072	0.2507	0.8006	0.01	0.0591	0.0068	0.0361		2.0568	1.6726	1.3957	1.4534	1.42	1.1449	0.8004	0.7343		100	100	100	100	100	100	100	100		Amino Acid	Lysine Metabolism	100001734	692-04-6
91			N6,N6,N6-trimethyllysine	C03793	HMDB01325	440120		0.94	0.83	0.75	1.09	1	0.94		0.9159	1	0.4352	0.612	0.1314	0.3256	0.6062	0.9837	0.9182	0.7486	0.8659	0.6639		1.4658	1.3725	1.2232	1.0956	1.092	1.1941	1.089	1.0245		100	100	100	100	100	100	100	100		Amino Acid	Lysine Metabolism	189	23284-33-5
92			5-hydroxylysine	C16741	HMDB00450	1029		1.01	1.02	0.84	1.18	1.31	1.23		0.793	1	0.748	0.7727	0.373	0.5962	0.4521	0.9604	0.1289	0.314	0.195	0.3485		1.1113	1.1215	1.1351	0.9337	0.874	1.0346	1.1416	1.074		100	100	100	100	100	100	100	100		Amino Acid	Lysine Metabolism	100000054	13204-98-3
93			5-(galactosylhydroxy)-L-lysine					0.81	0.84	0.75	0.88	0.79	0.85		0.1487	0.4886	0.3423	0.549	0.0843	0.2534	0.2326	0.7803	0.0492	0.1671	0.1418	0.2871		1.1174	0.9052	0.9422	0.843	1.1171	0.988	0.8861	0.9489		100	100	100	100	100	100	100	100		Amino Acid	Lysine Metabolism	100002462	32448-36-5
94			saccharopine	C00449	HMDB00279	160556		2.03	0.74	0.8	0.28	0.25	0.29		0.9073	1	0.275	0.4892	0.5701	0.7354	0.0072	0.1149	0.006	0.0426	0.0102	0.0495		0.872	1.7679	0.6418	0.7006	3.5702	1.0023	0.8761	1.0346		100	100	100	100	100	100	100	100		Amino Acid	Lysine Metabolism	392	997-68-2
95			2-aminoadipate	C00956	HMDB00510	469		2.61	2.13	2.11	0.52	0.41	0.6		0.002	0.033	0.0067	0.0579	0.0062	0.0457	0.0574	0.4004	0.0142	0.0734	0.2151	0.3635		0.5888	1.5368	1.2568	1.2422	1.8016	0.9285	0.7311	1.0728		100	100	100	100	100	100	100	100		Amino Acid	Lysine Metabolism	381	542-32-5;1118-90-7
99			glutarylcarnitine (C5-DC)		HMDB13130	71464488		1.03	0.98	0.92	0.81	0.79	0.74		0.7818	1	0.61	0.7099	0.3334	0.5589	0.2426	0.7915	0.1968	0.402	0.078	0.2045		1.4054	1.4458	1.3725	1.2866	1.7409	1.4017	1.3762	1.2861		100	100	100	100	100	100	100	100		Amino Acid	Lysine Metabolism	100001593	102636-82-8
103			pipecolate	C00408	HMDB00070	849		1.84	1.91	1.78	1.16	1.83	2.44		0.0012	0.023	0.0006	0.0111	0.0017	0.0194	0.2887	0.8361	0.0013	0.0149	3.1906e-05	0.0008		0.4728	0.87	0.9051	0.8429	0.7071	0.8228	1.2935	1.7253		100	100	100	100	100	100	100	100		Amino Acid	Lysine Metabolism	1025	4043-87-2
106			N-acetyl-cadaverine		HMDB02284	189087		0.67	0.45	0.34	0.37	0.24	0.19		0.3646	0.773	0.0445	0.1844	0.0081	0.054	0.0103	0.1391	0.0003	0.006	5.7309e-05	0.0011		0.7399	0.4926	0.3326	0.2482	11.021	4.0524	2.6172	2.0708		67	67	33	0	100	100	100	100		Amino Acid	Lysine Metabolism	100002249	32343-73-0
107			5-aminovalerate	C00431	HMDB03355	138		0.7	0.73	0.94	1.02	0.77	1.65		0.1788	0.5439	0.189	0.4022	0.2769	0.5062	0.7592	1	0.2973	0.4844	0.0865	0.2163		0.7007	0.493	0.5096	0.6554	1.0579	1.0807	0.8156	1.7462		100	33	33	33	67	100	33	100		Amino Acid	Lysine Metabolism	100000454	660-88-8
108			N-trimethyl 5-aminovalerate					3.87	5.93	7.96	0.91	1.03	1.19		0.0092	0.0951	0.0037	0.0382	0.0021	0.0219	0.8908	1	0.6921	0.6656	0.5025	0.5098		0.4728	1.8315	2.8041	3.7614	1.7614	1.6031	1.8138	2.0956		100	100	100	100	100	100	100	100		Amino Acid	Lysine Metabolism	100015962
109		Phenylalanine Metabolism	phenylalanine	C00079	HMDB00159	6140		0.77	0.79	0.7	0.7	0.65	0.63		0.0293	0.1885	0.054	0.2028	0.0029	0.0264	0.0026	0.0663	0.0004	0.0072	0.0003	0.0039		1.3505	1.0339	1.0698	0.9459	1.3441	0.9451	0.8691	0.8436		100	100	100	100	100	100	100	100		Amino Acid	Phenylalanine Metabolism	460	63-91-2
110			N-acetylphenylalanine	C03519	HMDB00512	74839		2.6	2.13	2.15	0.48	0.48	0.48		0.0009	0.0181	0.0051	0.0484	0.004	0.0332	0.0448	0.3421	0.0448	0.158	0.0448	0.1399		0.448	1.1664	0.953	0.962	0.443	0.2123	0.2123	0.2123		33	100	100	100	100	0	0	0		Amino Acid	Phenylalanine Metabolism	100001256	2018-61-3
125		Tyrosine Metabolism	tyrosine	C00082	HMDB00158	6057		0.7	0.66	0.56	0.91	0.8	0.75		0.0129	0.1112	0.0066	0.0579	0.0003	0.0053	0.3341	0.9047	0.0732	0.2198	0.0392	0.1264		1.7413	1.2156	1.1567	0.976	1.1611	1.0539	0.9251	0.8696		100	100	100	100	100	100	100	100		Amino Acid	Tyrosine Metabolism	815	60-18-4
126			N-acetyltyrosine		HMDB00866	68310		2.38	1.32	1.67	0.33	0.33	0.33		0.0081	0.0882	0.2678	0.4835	0.0788	0.2434	0.0073	0.1154	0.0073	0.0496	0.0073	0.0383		0.6086	1.4459	0.8026	1.0151	0.6437	0.21	0.21	0.21		100	100	100	100	100	0	0	0		Amino Acid	Tyrosine Metabolism	100001104	537-55-3
133			4-hydroxyphenylpyruvate	C01179	HMDB00707	979		0.66	0.68	0.7	1.19	1	0.79		0.2687	0.6832	0.0492	0.1936	0.1139	0.305	0.4383	0.9588	0.5613	0.6128	0.3416	0.4475		1.0234	0.6744	0.6929	0.7202	3.5707	4.2645	3.5832	2.8234		100	100	67	67	100	100	100	100		Amino Acid	Tyrosine Metabolism	1141	156-39-8
136			3-(4-hydroxyphenyl)lactate	C03672	HMDB00755	9378		1.16	0.83	0.94	2.22	2.37	2.41		0.3447	0.7511	0.9392	0.8411	0.7216	0.8106	0.0406	0.3251	0.0855	0.2424	0.1264	0.2696		0.7906	0.9157	0.6597	0.7436	1.1775	2.6105	2.7889	2.8391		100	100	100	100	100	100	100	100		Amino Acid	Tyrosine Metabolism	240	6482-98-0
140			phenol sulfate	C02180	HMDB60015	74426		2.33	2.03	2.32	0.75	0.81	3.85		0.0232	0.1591	0.0397	0.1718	0.026	0.1145	0.6576	0.9901	0.5216	0.5964	0.0224	0.0854		1.0714	2.4923	2.1739	2.4821	1.0555	0.7964	0.8593	4.0642		100	100	100	100	100	100	100	100		Amino Acid	Tyrosine Metabolism	100001510	937-34-8
153			3-methoxytyrosine		HMDB01434	1670		0.38	0.46	0.53	0.76	0.51	0.57		0.0003	0.0084	0.0031	0.0335	0.0075	0.0515	0.1807	0.7005	0.0044	0.0352	0.0107	0.05		1.5491	0.5867	0.7144	0.8134	1.3401	1.0232	0.6809	0.7605		100	33	67	33	100	67	67	33		Amino Acid	Tyrosine Metabolism	1342	300-48-1
170			2-hydroxyphenylacetate	C05852	HMDB00669	11970		1.22	3.22	5.15	0.79	1.18	1.18		0.7952	1	0.0115	0.0833	0.0023	0.0236	0.4279	0.9527	0.6325	0.6394	0.8545	0.6608		0.7626	0.9274	2.4584	3.9302	0.6863	0.5404	0.8122	0.8122		67	100	100	100	100	67	100	67		Amino Acid	Tyrosine Metabolism	235	614-75-5
174			dopamine 3-O-sulfate	C13690	HMDB06275	122136		1.25	1.03	1.2	0.71	0.46	0.42		0.2271	0.6199	0.9914	0.8411	0.3207	0.5455	0.0211	0.2218	0.0449	0.158	0.1075	0.2443		0.7565	0.9445	0.7817	0.9097	6.5552	4.6461	3.0444	2.7303		67	100	67	100	67	100	100	100		Amino Acid	Tyrosine Metabolism	100006361
175			p-cresol-glucuronide*		HMDB11686	154035		1.02	1.12	1.1	0.51	0.36	0.38		0.4211	0.8184	0.2571	0.4746	0.2913	0.5219	0.1312	0.5918	0.1007	0.2686	0.117	0.256		2.2633	2.2985	2.5352	2.4991	0.999	0.5052	0.364	0.3802		100	100	100	100	67	33	67	67		Amino Acid	Tyrosine Metabolism	100006191	17680-99-8
193			thyroxine	C01829	HMDB01918	5819		1.29	1.64	1.17	1.27	0.93	0.97		0.1763	0.5387	0.0419	0.1766	0.3344	0.56	0.5485	0.9732	0.9643	0.7563	0.9364	0.6891		0.7818	1.0092	1.2855	0.9156	0.6001	0.76	0.5583	0.5821		100	100	100	100	67	67	67	67		Amino Acid	Tyrosine Metabolism	1094	51-48-9
197		Tryptophan Metabolism	tryptophan	C00078	HMDB00929	6305		1.01	1.02	0.8	0.65	0.56	0.55		0.9445	1	0.8785	0.8313	0.1408	0.3399	0.0029	0.0701	0.0005	0.0072	0.0004	0.0046		1.3311	1.3426	1.3595	1.063	1.1887	0.7668	0.6654	0.652		100	100	100	100	100	100	100	100		Amino Acid	Tryptophan Metabolism	565	73-22-3
198			N-acetyltryptophan	C03137	HMDB13713	700653		2623.2	2315	2238.6	0.58	0.42	0.41		0	0	0	0	0	0	0.6079	0.9842	0.4134	0.5558	0.4001	0.4793		0.0005	1.3116	1.1575	1.1193	0.0074	0.0043	0.0031	0.003		67	100	100	100	33	33	33	33		Amino Acid	Tryptophan Metabolism	100001254	1218-34-4
204			C-glycosyltryptophan			10981970		0.94	0.97	0.85	0.93	0.92	0.9		0.9364	1	0.8977	0.8332	0.2268	0.4497	0.3903	0.9246	0.3599	0.5312	0.2483	0.395		1.2	1.1333	1.1651	1.0184	1.2301	1.1496	1.1346	1.106		100	100	100	100	100	100	100	100		Amino Acid	Tryptophan Metabolism	100006379	180509-18-6
206			tryptophan betaine	C09213	HMDB61115	442106		1.89	2.14	2.22	0.85	0.85	0.78		0.0005	0.0104	0.0006	0.0106	0.0008	0.0112	0.4707	0.968	0.3799	0.5427	0.2831	0.4161		0.7449	1.4051	1.5932	1.6502	0.995	0.8443	0.8442	0.774		67	100	100	100	100	100	100	100		Amino Acid	Tryptophan Metabolism	100001743	20671-76-5
208			kynurenine	C00328	HMDB00684	161166		2.05	2.27	1.95	0.55	0.54	0.53		0.0731	0.3264	0.0833	0.2589	0.1953	0.4181	0.3482	0.908	0.2886	0.4763	0.3149	0.435		0.7679	1.5706	1.7436	1.4959	1.3018	0.7179	0.7013	0.6867		100	100	100	100	100	100	100	100		Amino Acid	Tryptophan Metabolism	100000265	2922-83-0
210			N-acetylkynurenine (2)					11.22	6.52	6.85	1	1	1		2.7165e-08	7.8234e-06	1.4068e-06	0.0001	1.2277e-06	7.4584e-05	1	1	1	0.7563	1	0.6914		0.1583	1.7755	1.0319	1.0847	0.1583	0.1583	0.1583	0.1583		0	100	100	100	0	0	0	0		Amino Acid	Tryptophan Metabolism	100006378
212			kynurenate	C01717	HMDB00715	3845		10.03	12.64	17.16	1.85	2.87	3.57		3.1054e-07	4.8782e-05	6.427e-08	1.1677e-05	1.0471e-08	2.2719e-06	0.1274	0.5824	0.0086	0.0551	0.002	0.0151		0.1889	1.8947	2.3878	3.2421	0.1912	0.353	0.5489	0.683		67	100	100	100	100	100	100	100		Amino Acid	Tryptophan Metabolism	98	492-27-3
214			N-formylanthranilic acid	C05653	HMDB04089	101399		2.36	1.83	1.74	1	0.94	1.01		0.0214	0.1505	0.1738	0.3827	0.208	0.431	0.9397	1	0.9568	0.7563	0.8768	0.6675		0.5751	1.3567	1.05	0.9981	0.8346	0.8331	0.7863	0.843		100	100	67	67	100	100	100	100		Amino Acid	Tryptophan Metabolism	100004561	3342-77-6
220			picolinate	C10164	HMDB02243	1018		2.54	2.09	1.82	0.97	1.02	1.08		0.0058	0.0718	0.0121	0.0866	0.1137	0.305	0.8705	1	0.3849	0.5438	0.2913	0.4218		0.6588	1.6754	1.3769	1.1978	0.7939	0.7699	0.8067	0.856		67	100	100	100	67	100	100	100		Amino Acid	Tryptophan Metabolism	1022	98-98-6
228			indolelactate	C02043	HMDB00671	92904		4.49	6.84	8.25	1.11	1.71	2.09		0.0095	0.0969	0.0003	0.0055	7.851e-05	0.002	0.832	1	0.3859	0.5438	0.2723	0.4099		0.192	0.8627	1.313	1.5843	0.1868	0.2066	0.3191	0.3899		33	67	100	100	0	33	33	33		Amino Acid	Tryptophan Metabolism	100000463	832-97-3
236			indole-3-carboxylic acid	C19837	HMDB03320	69867		0.46	0.52	0.66	0.68	0.77	0.82		0.1302	0.4598	0.2563	0.4746	0.4515	0.6574	0.2247	0.7659	0.3781	0.5412	0.4575	0.4917		1.4677	0.6793	0.7621	0.9639	1.2542	0.8535	0.9635	1.0234		67	33	100	67	100	67	67	67		Amino Acid	Tryptophan Metabolism	100002185	771-50-6
241			3-indoxyl sulfate		HMDB00682	10258		3.88	3.34	2.21	1.11	1.12	1.04		0.0013	0.024	0.0005	0.0094	0.0562	0.195	0.1181	0.5768	0.1604	0.3566	0.9032	0.6757		0.2376	0.9214	0.7924	0.524	1.6898	1.877	1.8998	1.7649		33	100	100	67	67	100	100	67		Amino Acid	Tryptophan Metabolism	100000467	2642-37-7
244		Leucine, Isoleucine and Valine Metabolism	leucine	C00123	HMDB00687	6106		0.94	0.92	0.87	0.9	0.92	0.99		0.4653	0.8554	0.2566	0.4746	0.0642	0.212	0.1093	0.5691	0.2303	0.4287	0.8814	0.6678		1.1501	1.0856	1.0575	0.9978	1.066	0.9592	0.9822	1.0558		100	100	100	100	100	100	100	100		Amino Acid	Leucine, Isoleucine and Valine Metabolism	397	61-90-5
247			4-methyl-2-oxopentanoate	C00233	HMDB00695	70		0.71	0.78	0.94	1.82	2.5	2.39		0.5175	0.8933	0.567	0.6896	0.6547	0.7814	0.1919	0.7115	0.1968	0.402	0.1478	0.2969		0.8079	0.5703	0.6288	0.7599	1.3165	2.3898	3.2963	3.1493		100	100	100	100	100	100	100	100		Amino Acid	Leucine, Isoleucine and Valine Metabolism	100000551	816-66-0
252			isovaleryl/2-methylbutyryl CoA					4.11	1.4	1.19	1.09	2.57	3.36		0.0234	0.1591	0.5026	0.654	0.7027	0.8036	0.8433	1	0.0724	0.2186	0.0166	0.0698		0.2968	1.2206	0.4165	0.353	0.2968	0.3227	0.7632	0.9965		0	67	33	33	0	33	67	67		Amino Acid	Leucine, Isoleucine and Valine Metabolism	100015649
254			isovalerylglycine		HMDB00678	546304		2.76	3.44	3.37	1.68	4.1	7.7		0.0096	0.0969	0.0026	0.0316	0.0036	0.031	0.2204	0.7556	0.0026	0.0242	3.8727e-05	0.0008		0.4907	1.3546	1.6902	1.6533	0.6507	1.0953	2.6681	5.0077		67	100	100	100	67	100	100	100		Amino Acid	Leucine, Isoleucine and Valine Metabolism	100001452	16284-60-9
255			isovalerylcarnitine (C5)		HMDB00688	6426851		34.94	19.81	13.46	4.76	13.11	22.19		4.488e-08	9.694e-06	4.7912e-07	5.3569e-05	3.5029e-06	0.0002	0.0171	0.1912	2.4747e-05	0.001	1.1404e-06	6.8123e-05		0.0915	3.1974	1.8125	1.2313	0.2358	1.1225	3.0911	5.2319		67	100	100	100	100	100	100	100		Amino Acid	Leucine, Isoleucine and Valine Metabolism	100001393	31023-24-2
262			beta-hydroxyisovalerate		HMDB00754	69362		3.14	3.68	3.79	1.58	2.75	4.72		1.832e-05	0.0011	1.7195e-06	0.0001	1.1575e-06	7.4584e-05	0.0423	0.3326	7.1807e-05	0.0021	1.6206e-07	1.2908e-05		0.3696	1.1622	1.3586	1.4018	0.5571	0.8824	1.5345	2.6318		100	100	100	100	100	100	100	100		Amino Acid	Leucine, Isoleucine and Valine Metabolism	1442	625-08-1
265			3-methylglutaconate		HMDB00522	1551553		1.16	2.4	2.76	0.9	1.03	1.4		0.4229	0.8193	0.0034	0.0368	0.0015	0.0181	0.7762	1	0.7739	0.6972	0.1509	0.3004		0.769	0.892	1.8436	2.1262	0.5185	0.4655	0.5335	0.7272		100	100	100	100	67	33	67	100		Amino Acid	Leucine, Isoleucine and Valine Metabolism	100002458	5746-90-7
269			3-methylglutarylcarnitine (2)		HMDB00552	128145		0.85	0.85	0.83	0.71	0.79	0.76		0.3394	0.7472	0.2594	0.476	0.0199	0.0939	0.0584	0.4004	0.9188	0.7486	0.3833	0.4719		1.39	1.1812	1.1778	1.1527	1.5692	1.119	1.2461	1.1985		100	100	100	100	67	33	67	67		Amino Acid	Leucine, Isoleucine and Valine Metabolism	100005850
278			isoleucine	C00407	HMDB00172	6306		1.03	0.97	0.88	1.07	1.11	1.18		0.5814	0.9186	0.7075	0.7512	0.0639	0.2115	0.3264	0.891	0.1055	0.2758	0.0182	0.0742		1.0579	1.0901	1.028	0.9289	0.9832	1.0551	1.0955	1.1599		100	100	100	100	100	100	100	100		Amino Acid	Leucine, Isoleucine and Valine Metabolism	376	73-32-5
281			3-methyl-2-oxovalerate	C00671	HMDB03736	47		2	1.39	1.37	2.43	3.51	3.23		0.1657	0.5231	0.4164	0.5998	0.7053	0.8048	0.0779	0.4744	0.0655	0.2039	0.0561	0.1651		0.682	1.3613	0.9452	0.934	1.0714	2.6085	3.7575	3.4594		100	100	100	67	100	100	100	100		Amino Acid	Leucine, Isoleucine and Valine Metabolism	100000036	1460-34-0;51829-07-3
282			alpha-hydroxyisovalerate		HMDB00407	99823		0.73	0.9	0.91	0.5	0.71	0.88		0.1519	0.4942	0.9182	0.8401	0.8783	0.8668	0.003	0.0706	0.0766	0.227	0.468	0.4959		0.8533	0.6265	0.7682	0.7733	2.5552	1.2733	1.8124	2.252		100	100	100	100	100	100	100	100		Amino Acid	Leucine, Isoleucine and Valine Metabolism	100001300	600-37-3
284			2-methylbutyrylcarnitine (C5)		HMDB00378	6426901		1.52	0.93	0.85	0.9	1.71	2.39		0.1873	0.5586	0.5619	0.6859	0.8483	0.8573	0.4855	0.968	0.2956	0.4836	0.0363	0.1193		0.7841	1.195	0.732	0.6656	1.0595	0.956	1.8164	2.5334		100	100	100	100	100	100	100	100		Amino Acid	Leucine, Isoleucine and Valine Metabolism	100001509	31023-25-3
285			2-methylbutyrylglycine		HMDB00339	193872		2.39	2.72	1.36	0.72	1.15	1.81		0.3179	0.7335	0.1283	0.318	0.6549	0.7814	0.6401	0.9869	0.5599	0.6128	0.0955	0.2291		0.2478	0.5919	0.674	0.3364	2.1159	1.5295	2.4326	3.8366		0	33	67	33	67	67	100	100		Amino Acid	Leucine, Isoleucine and Valine Metabolism	100001155	52320-67-9
286			tiglylcarnitine (C5:1-DC)		HMDB02366	22833596		1.96	1.61	1.29	1.01	2.1	2.41		0.0044	0.0603	0.0329	0.1558	0.1485	0.3518	0.9164	1	0.008	0.0526	0.0007	0.0067		0.6931	1.3601	1.1164	0.8907	0.7134	0.7203	1.4994	1.7169		100	100	100	100	100	100	100	100		Amino Acid	Leucine, Isoleucine and Valine Metabolism	100001597	64191-86-2
290			butyryl/isobutyryl CoA					2.34	1.62	1.96	1.56	1.54	2.54		0.0693	0.3134	0.2998	0.5151	0.1284	0.3227	0.3761	0.9224	0.388	0.5441	0.0381	0.124		0.4598	1.0775	0.7462	0.8991	0.3638	0.5671	0.5592	0.9255		33	67	67	67	0	33	33	67		Amino Acid	Leucine, Isoleucine and Valine Metabolism	100015648
292			methylsuccinate		HMDB01844	10349		1.05	1.18	1.38	0.9	1.04	1.03		0.5429	0.9005	0.252	0.4745	0.1162	0.3073	0.9043	1	0.6006	0.6274	0.6205	0.5595		1.0815	1.1334	1.2805	1.4967	0.7758	0.7014	0.8064	0.7952		100	100	100	100	67	100	100	100		Amino Acid	Leucine, Isoleucine and Valine Metabolism	2051	498-21-5
298			valine	C00183	HMDB00883	6287		1.09	1.1	1.11	0.94	0.98	1.08		0.2575	0.6721	0.2008	0.4169	0.1883	0.4091	0.4749	0.968	0.8412	0.7205	0.4171	0.4816		1.0633	1.1563	1.173	1.1823	0.9635	0.9092	0.9482	1.0382		100	100	100	100	100	100	100	100		Amino Acid	Leucine, Isoleucine and Valine Metabolism	566	72-18-4
301			3-methyl-2-oxobutyrate	C00141	HMDB00019	49		0.91	1.03	1.07	2.09	2.99	2.79		0.8525	1	0.8887	0.8318	0.9049	0.8765	0.1142	0.5758	0.162	0.3588	0.0869	0.2163		0.6739	0.6162	0.6954	0.7213	1.3503	2.8175	4.0412	3.7634		100	100	100	67	100	100	100	100		Amino Acid	Leucine, Isoleucine and Valine Metabolism	100000936	3715-29-5
302			2-hydroxy-3-methylvalerate		HMDB00317	164623		1.19	1	1	1.34	3.99	4.67		0.4515	0.8424	1	0.8411	1	0.8789	0.4311	0.9538	2.5529e-06	0.0002	1.2471e-06	7.0952e-05		0.4246	0.5072	0.4246	0.4246	0.6375	0.8564	2.5411	2.9779		33	33	0	0	33	33	100	100		Amino Acid	Leucine, Isoleucine and Valine Metabolism	100001541	488-15-3
304			isobutyrylcarnitine (C4)		HMDB00736	168379		7.09	5.96	5.76	1.72	2.68	4.36		2.8953e-05	0.0016	0.0001	0.0031	0.0008	0.0112	0.0566	0.4004	0.0007	0.0092	2.4772e-05	0.0007		0.2212	1.5694	1.3193	1.2731	0.7142	1.2258	1.9124	3.1157		100	100	100	100	100	100	100	100		Amino Acid	Leucine, Isoleucine and Valine Metabolism	100001055	25518-49-4
305			isobutyrylglycine		HMDB00730	10855600		1.14	1.54	1.65	0.77	1.27	1.76		0.9535	1	0.5312	0.6737	0.3744	0.5963	0.6775	0.9901	0.5276	0.6001	0.3368	0.4432		0.4666	0.5315	0.7165	0.7677	1.0088	0.7813	1.2844	1.7758		67	33	67	67	67	67	100	67		Amino Acid	Leucine, Isoleucine and Valine Metabolism	100001590	15926-18-8
306			3-hydroxyisobutyrate	C06001	HMDB00336	87		2.07	0.58	2.79	0.73	1.17	1.17		0.7037	0.9815	0.4404	0.6167	0.5758	0.7399	0.5675	0.9746	0.8248	0.7148	0.8961	0.6721		0.4278	0.8876	0.2478	1.1939	0.6211	0.4553	0.7287	0.726		67	67	0	33	67	67	33	67		Amino Acid	Leucine, Isoleucine and Valine Metabolism	111	2068-83-9
310		Methionine, Cysteine, SAM and Taurine Metabolism	methionine	C00073	HMDB00696	6137		0.75	0.69	0.61	0.81	0.7	0.63		0.0543	0.2762	0.0123	0.0875	0.0008	0.0107	0.082	0.4928	0.0116	0.0647	0.0029	0.0196		1.5268	1.149	1.0475	0.9321	1.2943	1.049	0.9106	0.8209		100	100	100	100	100	100	100	100		Amino Acid	Methionine, Cysteine, SAM and Taurine Metabolism	415	63-68-3
311			N-acetylmethionine	C02712	HMDB11745	448580		0.87	0.99	0.65	1.01	0.87	1.04		0.4285	0.82	0.1176	0.3074	0.7883	0.8357	0.7692	1	0.5576	0.6109	0.8476	0.6589		2.1964	1.9043	2.1716	1.4301	0.9679	0.9753	0.8375	1.0102		100	100	100	100	100	100	100	100		Amino Acid	Methionine, Cysteine, SAM and Taurine Metabolism	1083	65-82-7
312			N-formylmethionine	C03145	HMDB01015	439750		1.47	1.63	1.24	1.51	2.2	2.02		0.1505	0.4935	0.0601	0.2138	0.3176	0.5423	0.8272	1	0.0636	0.2003	0.0399	0.1274		0.6599	0.9685	1.0779	0.8189	0.5157	0.7763	1.1338	1.0404		67	100	100	100	67	33	100	100		Amino Acid	Methionine, Cysteine, SAM and Taurine Metabolism	194	4289-98-9
314			methionine sulfone			69961		0.96	1.35	1.34	0.68	0.61	0.71		0.7499	0.9994	0.7991	0.7978	0.6159	0.7668	0.375	0.9224	0.1579	0.3545	0.1904	0.3431		2.0493	1.9678	2.7713	2.7397	4.2728	2.9185	2.6206	3.0181		100	100	100	100	100	100	100	100		Amino Acid	Methionine, Cysteine, SAM and Taurine Metabolism	100004635	820-10-0
315			methionine sulfoxide	C02989	HMDB02005	158980		0.99	0.93	0.83	1.1	1.07	0.98		0.868	1	0.5933	0.7005	0.2046	0.4279	0.6338	0.9869	0.658	0.6496	0.9862	0.6914		1.0645	1.0556	0.9888	0.8794	0.9673	1.0688	1.0386	0.9502		100	100	100	100	100	100	100	100		Amino Acid	Methionine, Cysteine, SAM and Taurine Metabolism	100000039	3226-65-1
321			S-adenosylhomocysteine (SAH)	C00021	HMDB00939	439155		1.01	0.98	0.96	0.69	0.84	0.74		0.9881	1	0.6073	0.709	0.3333	0.5589	0.0827	0.4928	0.4198	0.5587	0.1205	0.26		1.0575	1.0701	1.0413	1.0183	1.2408	0.8615	1.0381	0.9134		100	100	100	100	100	100	100	100		Amino Acid	Methionine, Cysteine, SAM and Taurine Metabolism	197	979-92-0
322			homocysteine	C00155	HMDB00742	778		0.55	0.37	0.45	0.56	0.55	0.5		0.4729	0.862	0.0683	0.2314	0.1005	0.2841	0.3374	0.9058	0.2712	0.4658	0.1651	0.3151		1.6505	0.9132	0.6144	0.7374	2.5471	1.4307	1.3988	1.2811		100	100	67	67	100	100	100	100		Amino Acid	Methionine, Cysteine, SAM and Taurine Metabolism	311	454-29-5
325			cystathionine	C02291	HMDB00099	439258		3.3	1.63	1.94	1.2	2.05	2.16		0.0017	0.0295	0.26	0.4766	0.197	0.4195	0.5243	0.9683	0.0218	0.0962	0.0176	0.0721		0.3181	1.051	0.5198	0.6166	0.8935	1.0696	1.8323	1.9342		100	100	100	100	100	100	100	100		Amino Acid	Methionine, Cysteine, SAM and Taurine Metabolism	310	535-34-2
327			cysteine	C00097	HMDB00574	5862		0.92	1.04	0.95	0.92	0.88	0.83		0.7776	1	0.7912	0.797	0.3484	0.5757	0.9329	1	0.8459	0.7229	0.5752	0.5388		1.4431	1.3256	1.4977	1.3653	1.0065	0.9272	0.8858	0.8305		100	100	100	100	100	100	100	100		Amino Acid	Methionine, Cysteine, SAM and Taurine Metabolism	800	52-90-4;56-89-3
328			N-acetylcysteine	C06809	HMDB01890	12035		9.65	6.47	6.41	1.33	1.33	1.34		4.2982e-08	9.694e-06	1.8806e-06	0.0001	1.0033e-06	6.9265e-05	0.3159	0.8803	0.3133	0.4948	0.292	0.4224		0.7154	6.9042	4.6294	4.5847	0.6173	0.8191	0.8189	0.8253		100	100	100	100	100	100	100	100		Amino Acid	Methionine, Cysteine, SAM and Taurine Metabolism	1107	616-91-1
329			S-methylcysteine		HMDB02108	24417		1.02	1.21	1.09	1.06	1.17	1.1		0.9478	1	0.2369	0.457	0.7276	0.8108	0.7914	1	0.4186	0.5586	0.686	0.5888		0.8169	0.8337	0.9919	0.8877	1.0354	1.1027	1.2079	1.1382		100	100	100	100	100	100	100	100		Amino Acid	Methionine, Cysteine, SAM and Taurine Metabolism	100002749	1187-84-4
330			S-methylcysteine sulfoxide		HMDB29432	82142		1.01	1.43	1.58	0.73	0.98	1.07		0.4404	0.8325	0.0145	0.0953	0.0046	0.0368	0.1024	0.5548	0.7808	0.6972	0.8699	0.6645		0.7729	0.78	1.1063	1.2202	1.0152	0.7375	0.996	1.0871		100	100	100	100	100	100	100	100		Amino Acid	Methionine, Cysteine, SAM and Taurine Metabolism	100002927	6853-87-8
332			cysteine s-sulfate	C05824	HMDB00731	115015		1.92	2.32	2.45	1.54	2.25	1.97		0.0223	0.155	0.0007	0.0124	0.0013	0.0157	0.0982	0.5408	0.0073	0.0496	0.0145	0.0626		0.674	1.2909	1.5628	1.6509	0.5426	0.8331	1.221	1.0697		100	100	100	100	100	100	100	100		Amino Acid	Methionine, Cysteine, SAM and Taurine Metabolism	100000808	1637-71-4
333			cystine	C00491	HMDB00192	67678		1.09	1.54	1.21	1.19	2	1.68		0.4839	0.871	0.015	0.0974	0.077	0.2407	0.4922	0.968	0.019	0.088	0.0685	0.1904		0.9994	1.0857	1.5346	1.2045	0.534	0.6367	1.0668	0.8947		100	100	100	100	100	100	100	100		Amino Acid	Methionine, Cysteine, SAM and Taurine Metabolism	279	56-89-3
337			cysteine sulfinic acid	C00606	HMDB00996	109		1.25	1.47	1.38	1.31	1.47	1.44		0.1761	0.5387	0.0449	0.1848	0.0776	0.2419	0.2832	0.8344	0.1259	0.3098	0.1401	0.2853		0.6844	0.853	1.0094	0.9442	0.7219	0.9444	1.0626	1.0411		100	100	100	100	100	100	100	100		Amino Acid	Methionine, Cysteine, SAM and Taurine Metabolism	100002113	207121-48-0
338			hypotaurine	C00519	HMDB00965	107812		1.37	1.16	0.91	1.17	1.43	1.35		0.0111	0.1044	0.0765	0.2459	0.5701	0.7354	0.1663	0.6891	0.013	0.0704	0.0282	0.1004		0.8091	1.1054	0.9362	0.7399	0.6809	0.7933	0.977	0.9187		100	100	100	100	100	100	100	100		Amino Acid	Methionine, Cysteine, SAM and Taurine Metabolism	358	300-84-5
339			taurine	C00245	HMDB00251	1123		0.83	0.89	0.77	0.77	0.69	0.71		0.1289	0.4584	0.4115	0.5958	0.0337	0.1365	0.0059	0.1038	0.0003	0.0056	0.0007	0.007		1.5784	1.3075	1.4019	1.2171	1.4541	1.1195	1.0077	1.0377		100	100	100	100	100	100	100	100		Amino Acid	Methionine, Cysteine, SAM and Taurine Metabolism	512	107-35-7
340			N-acetyltaurine			159864		1.09	1.12	0.93	0.91	0.81	0.55		0.9532	1	0.838	0.8153	0.6628	0.784	0.5187	0.9683	0.1445	0.3349	0.0015	0.012		1.9989	2.1733	2.2307	1.8558	1.3413	1.2265	1.091	0.7439		100	100	100	100	100	100	100	100		Amino Acid	Methionine, Cysteine, SAM and Taurine Metabolism	100005466
344			3-sulfo-L-alanine	C00506	HMDB02757	72886		1.63	1.73	1.39	1.3	1.4	1.56		0.0431	0.2439	0.0194	0.1162	0.1204	0.312	0.2665	0.8194	0.1943	0.4011	0.0715	0.1952		0.7027	1.147	1.2173	0.9769	0.8265	1.0744	1.1587	1.292		100	100	100	100	100	100	100	100		Amino Acid	Methionine, Cysteine, SAM and Taurine Metabolism	382	498-40-8
346		Urea cycle; Arginine and Proline Metabolism	arginine	C00062	HMDB00517	232		0.47	0.51	0.46	0.41	0.32	0.35		0.0106	0.1014	0.0415	0.1762	0.0126	0.0706	0.0072	0.1149	0.001	0.0121	0.0015	0.0121		2.3238	1.0813	1.1769	1.0622	1.997	0.8193	0.6471	0.6979		100	100	100	100	100	100	100	100		Amino Acid	Urea cycle; Arginine and Proline Metabolism	231	1119-34-2
347			argininosuccinate	C03406	HMDB00052	828		0.9	1.02	0.9	0.45	0.36	0.39		0.3469	0.7532	0.7409	0.7681	0.2095	0.4324	0.0341	0.2915	0.0092	0.0569	0.0197	0.0786		1.8653	1.6841	1.8947	1.6855	1.5077	0.6854	0.5395	0.5908		100	100	100	100	100	100	100	100		Amino Acid	Urea cycle; Arginine and Proline Metabolism	232	156637-58-0
348			urea	C00086	HMDB00294	1176		3.9	5.96	7.81	0.76	1.18	1.82		3.6351e-05	0.0018	6.5123e-07	5.7766e-05	6.5519e-08	9.9511e-06	0.8912	1	0.1295	0.314	0.0046	0.0271		0.3485	1.3607	2.0771	2.7225	0.5876	0.4439	0.6962	1.0698		100	100	100	100	100	100	100	100		Amino Acid	Urea cycle; Arginine and Proline Metabolism	533	57-13-6
350			ornithine	C00077	HMDB03374	6262		0.78	0.77	0.69	0.92	0.9	0.85		0.0316	0.2001	0.03	0.1488	0.0018	0.0198	0.3619	0.921	0.2681	0.4616	0.0963	0.2299		1.2273	0.9591	0.9471	0.8433	1.1233	1.0365	1.0093	0.9566		100	100	100	100	100	100	100	100		Amino Acid	Urea cycle; Arginine and Proline Metabolism	444	3184-13-2
353			2-oxoarginine*	C03771	HMDB04225	558		1.39	1.91	2.21	0.86	1.14	1.17		0.0855	0.3535	0.014	0.0941	0.0025	0.0242	0.265	0.8177	0.0658	0.2044	0.0527	0.1582		0.4818	0.6687	0.9207	1.0651	1.0487	0.9069	1.2006	1.2242		67	100	100	100	100	100	100	100		Amino Acid	Urea cycle; Arginine and Proline Metabolism	100002784	3715-10-04
354			citrulline	C00327	HMDB00904	9750		3.43	2.59	2.4	4.77	5.87	6		1.1705e-07	2.2473e-05	5.7344e-07	5.5566e-05	5.5885e-06	0.0002	2.2281e-10	2.9249e-07	1.9122e-11	1.2772e-08	1.3427e-11	8.0208e-09		0.336	1.154	0.8708	0.8071	0.1998	0.9526	1.1733	1.1991		100	100	100	100	100	100	100	100		Amino Acid	Urea cycle; Arginine and Proline Metabolism	391	372-75-8
357			proline	C00148	HMDB00162	145742		1.13	1.03	0.9	1.07	1.14	1.2		0.0649	0.3058	0.4936	0.6521	0.4318	0.6461	0.4383	0.9588	0.1186	0.3003	0.0282	0.1004		0.9813	1.1082	1.0103	0.8869	1.0344	1.107	1.1793	1.2442		100	100	100	100	100	100	100	100		Amino Acid	Urea cycle; Arginine and Proline Metabolism	480	147-85-3
360			dimethylarginine (SDMA + ADMA)	C03626	HMDB01539	123831		0.82	0.79	0.69	1.07	1.03	0.9		0.1871	0.5586	0.1147	0.3043	0.0099	0.0614	0.9689	1	0.9505	0.7563	0.5212	0.5167		1.5404	1.2591	1.2147	1.0669	1.1457	1.2218	1.1838	1.0297		100	100	100	100	100	100	100	100		Amino Acid	Urea cycle; Arginine and Proline Metabolism	100001810	102783-24-4
362			N-acetylcitrulline	C15532	HMDB00856	656979		1.32	1.18	2.56	1.7	2.29	3.36		0.4695	0.8603	0.6442	0.7262	0.0705	0.2257	0.3518	0.908	0.0351	0.1383	0.0059	0.0326		0.2037	0.2691	0.2401	0.5216	0.2985	0.5062	0.6845	1.0034		0	33	67	33	33	67	100	100		Amino Acid	Urea cycle; Arginine and Proline Metabolism	100001577	33965-42-3
364			N-delta-acetylornithine			9920500		1.06	1.15	1.13	1.23	0.93	0.82		0.7817	1	0.3687	0.5647	0.537	0.7178	0.1371	0.6105	0.5536	0.6091	0.6146	0.5563		1.5883	1.6878	1.8263	1.7963	1.1316	1.3959	1.05	0.9245		100	100	100	100	100	100	100	100		Amino Acid	Urea cycle; Arginine and Proline Metabolism	100004523
368			trans-4-hydroxyproline	C01157	HMDB00725	5810		0.67	0.44	0.26	0.68	0.63	0.56		0.0129	0.1112	8.9883e-07	7.258e-05	1.2909e-10	6.5352e-08	0.0013	0.0454	0.0002	0.0049	1.4635e-05	0.0005		1.9197	1.2869	0.8527	0.5086	3.059	2.0922	1.936	1.7272		100	100	100	100	100	100	100	100		Amino Acid	Urea cycle; Arginine and Proline Metabolism	1001	51-35-4
373			N-methylproline			557		3.93	3.84	4.14	0.82	0.65	0.46		7.1943e-06	0.0006	6.0255e-06	0.0003	2.6499e-06	0.0001	0.279	0.8284	0.6936	0.6658	0.4782	0.4999		0.3374	1.326	1.297	1.3957	0.9211	0.7576	0.5992	0.4267		33	100	100	100	33	100	33	33		Amino Acid	Urea cycle; Arginine and Proline Metabolism	100001956	475-11-6
375			N-monomethylarginine	C03884	HMDB29416	132862		0.88	0.88	0.75	0.95	0.91	0.82		0.3456	0.752	0.3082	0.5221	0.0163	0.0832	0.5726	0.9768	0.4281	0.5657	0.1339	0.2801		1.2029	1.0588	1.0565	0.9009	1.0791	1.0274	0.9831	0.8808		100	100	100	100	100	100	100	100		Amino Acid	Urea cycle; Arginine and Proline Metabolism	100004488	53308-83-1
376			argininate*		HMDB03148	160437		1	1.1	1.24	0.81	0.86	0.78		0.3899	0.7937	0.5521	0.6802	0.422	0.639	0.2618	0.8123	0.3247	0.5036	0.2162	0.3643		0.5645	0.5627	0.6229	0.7008	1.5108	1.2215	1.2977	1.1761		100	100	100	100	100	100	100	100		Amino Acid	Urea cycle; Arginine and Proline Metabolism	100002769	157-07-3
379		Creatine Metabolism	guanidinoacetate	C00581	HMDB00128	763		1.48	1.84	1.76	1.86	1.92	1.68		0.2005	0.5795	0.0653	0.2259	0.0649	0.2127	0.0359	0.2979	0.0234	0.1022	0.0587	0.1685		0.8335	1.2341	1.5306	1.4674	0.5125	0.9526	0.9831	0.8591		100	100	100	100	100	100	100	100		Amino Acid	Creatine Metabolism	344	352-97-6
380			creatine	C00300	HMDB00064	586		0.84	0.88	0.84	0.8	0.73	0.7		0.1033	0.401	0.3363	0.5439	0.1091	0.299	0.0452	0.3423	0.0094	0.0573	0.0037	0.0233		0.864	0.7215	0.7607	0.7294	1.2675	1.0097	0.9256	0.8924		100	100	100	100	100	100	100	100		Amino Acid	Creatine Metabolism	1221	57-00-1
381			creatinine	C00791	HMDB00562	588		1.11	1.18	1.07	0.64	0.61	0.58		0.3426	0.7503	0.1241	0.3136	0.5374	0.7178	0.0046	0.092	0.0017	0.0186	0.0007	0.0069		0.8779	0.9731	1.0331	0.9353	1.476	0.9464	0.9001	0.8597		100	100	100	100	100	100	100	100		Amino Acid	Creatine Metabolism	275	60-27-5
382			creatine phosphate	C02305	HMDB01511	587		1.98	2.21	1.72	2.23	2.8	2.26		0.0029	0.0453	0.0009	0.0141	0.0055	0.0423	0.0273	0.2572	0.0058	0.042	0.0294	0.1041		0.436	0.8615	0.9636	0.7495	1.0367	2.3072	2.899	2.3443		100	100	100	100	100	100	100	100		Amino Acid	Creatine Metabolism	100000112	922-32-7
387		Polyamine Metabolism	putrescine	C00134	HMDB01414	1045		0.83	0.81	0.79	0.65	0.69	0.71		0.142	0.4763	0.315	0.5244	0.1693	0.3827	0.0681	0.4439	0.0713	0.2157	0.0676	0.1883		1.0222	0.8439	0.8265	0.8084	0.8239	0.5379	0.566	0.5867		100	100	100	100	100	100	100	100		Amino Acid	Polyamine Metabolism	49	110-60-1
388			spermidine	C00315	HMDB01257	1102		2.71	1.75	1.36	1.5	2.58	2.95		0.0198	0.1445	0.3372	0.5442	0.4967	0.6877	0.5428	0.9732	0.0391	0.1452	0.0353	0.1164		0.7332	1.9851	1.2808	0.9974	1.5598	2.3389	4.031	4.6044		100	100	100	100	100	100	100	100		Amino Acid	Polyamine Metabolism	50	124-20-9
390			N('1)-acetySNMPermidine	C00612	HMDB01276	496		0.74	0.77	0.95	0.72	0.76	0.75		0.2238	0.6128	0.2948	0.5095	0.9155	0.8789	0.1521	0.6425	0.2446	0.4415	0.2501	0.3957		1.0457	0.7759	0.8013	0.9982	1.3881	1.0021	1.0542	1.0419		100	100	100	100	100	100	100	100		Amino Acid	Polyamine Metabolism	187	14278-49-0
393			spermine	C00750	HMDB01256	1103		11.12	4.74	2.42	2.93	6.99	7.28		0.0125	0.11	0.0905	0.2677	0.2741	0.5046	0.146	0.6231	0.0029	0.025	0.0041	0.0251		0.177	1.9681	0.8386	0.429	0.41	1.2025	2.8667	2.9832		0	67	67	67	33	100	100	100		Amino Acid	Polyamine Metabolism	507	71-44-3
395			N1,N12-diacetySNMPermine	C03413	HMDB02172	132680		0.81	1.41	2.41	1	1	1		0.5586	0.9064	0.1579	0.3598	0.002	0.0215	1	1	1	0.7563	1	0.6914		0.6515	0.5277	0.9181	1.5708	0.2332	0.2332	0.2332	0.2332		67	100	100	100	0	0	0	0		Amino Acid	Polyamine Metabolism	100002132	61345-83-3
396			5-methylthioadenosine (MTA)	C00170	HMDB01173	439176		1.51	1.12	1.01	0.84	1.18	1.11		0.0448	0.2487	0.4951	0.6523	0.9389	0.8789	0.5423	0.9732	0.275	0.4704	0.4346	0.4855		0.7945	1.2001	0.8913	0.8024	1.2892	1.0887	1.5255	1.4308		100	100	100	100	100	100	100	100		Amino Acid	Polyamine Metabolism	212	2457-80-9
397			N-acetylputrescine	C02714	HMDB02064	122356		0.83	0.72	0.85	0.6	0.56	0.62		0.2811	0.6927	0.18	0.39	0.455	0.6587	0.1203	0.5768	0.0642	0.2012	0.203	0.353		0.9676	0.8007	0.6995	0.822	1.5197	0.9114	0.8498	0.9393		100	67	100	100	67	67	67	67		Amino Acid	Polyamine Metabolism	192	18233-70-0
405		Guanidino and Acetamido Metabolism	4-guanidinobutanoate	C01035	HMDB03464	500		1.02	1.42	1.16	0.82	0.99	0.94		0.2205	0.6105	0.0082	0.0665	0.1176	0.3073	0.5814	0.9805	0.9596	0.7563	0.993	0.6914		1.7598	1.7895	2.5039	2.0363	1.1648	0.9603	1.1527	1.0988		100	100	100	100	100	100	100	100		Amino Acid	Guanidino and Acetamido Metabolism	100000096	463-003;463-00-3
406			guanidinosuccinate	C03139	HMDB03157	97856		0.86	0.79	0.66	0.78	0.72	0.69		0.8609	1	0.9177	0.8401	0.1509	0.3543	0.1137	0.5758	0.452	0.5738	0.1312	0.2767		5.7943	4.9937	4.603	3.8089	0.8156	0.6389	0.5898	0.5592		67	67	67	67	100	67	100	100		Amino Acid	Guanidino and Acetamido Metabolism	100001212	6133-30-8
408		Glutathione Metabolism	glutathione, reduced (GSH)	C00051	HMDB00125	124886		0.82	0.39	0.48	0.21	0.04	0.08		0.3074	0.7232	0.419	0.6008	0.4963	0.6877	0.0162	0.1851	0.0004	0.0071	0.001	0.0091		20.2046	16.6584	7.805	9.6596	20.6853	4.3902	0.7306	1.5819		100	100	100	100	100	100	100	100		Amino Acid	Glutathione Metabolism	496	70-18-8
409			glutathione, oxidized (GSSG)	C00127	HMDB03337	65359		0.38	0.19	0.2	0.23	0.01	0.05		0.7097	0.9827	0.5207	0.6668	0.9722	0.8789	0.0067	0.1121	1.0677e-05	0.0005	0.0002	0.0028		1.7687	0.6765	0.3374	0.3588	1.4729	0.341	0.0114	0.0698		33	33	33	67	100	67	33	67		Amino Acid	Glutathione Metabolism	448	103239-24-3
411			cysteine-glutathione disulfide		HMDB00656	4247235		0.61	0.7	0.77	0.42	0.13	0.23		0.6278	0.9408	0.4745	0.6403	0.2777	0.5069	0.0126	0.1544	0.0004	0.0072	0.0022	0.0164		4.4477	2.7334	3.1047	3.4411	7.3467	3.0758	0.9526	1.7234		100	100	100	100	100	100	100	100		Amino Acid	Glutathione Metabolism	100001437	13081-14-6
412			S-methylglutathione	C11347		3605667		0.75	0.37	0.43	0.28	0.04	0.12		0.8786	1	0.6396	0.7251	0.8662	0.8632	0.008	0.1208	0.0001	0.0031	0.0006	0.0064		1.3043	0.9744	0.4856	0.5563	2.2337	0.6204	0.0886	0.2602		33	33	67	67	100	67	67	33		Amino Acid	Glutathione Metabolism	100001259	2922-56-7
414			cysteinylglycine	C01419	HMDB00078	439498		0.56	0.44	0.51	0.28	0.13	0.18		0.0504	0.2655	0.1235	0.3133	0.4799	0.6755	5.4515e-05	0.0063	4.3886e-06	0.0003	2.086e-05	0.0006		5.043	2.8326	2.2396	2.5957	5.1631	1.4502	0.6732	0.9149		100	100	100	100	100	67	100	100		Amino Acid	Glutathione Metabolism	278	19246-18-5
416			5-oxoproline	C01879	HMDB00267	7405		1.83	2.31	1.9	2.1	2.77	2.4		0.0266	0.1731	0.0089	0.0712	0.1106	0.3	0.0032	0.0714	0.0001	0.0033	0.0007	0.0067		0.6305	1.1547	1.4591	1.1993	0.5782	1.2152	1.602	1.3862		100	100	100	100	100	100	100	100		Amino Acid	Glutathione Metabolism	1021	98-79-3
417			2-aminobutyrate	C02261	HMDB00650	439691		0.77	1.03	0.81	0.95	0.99	0.92		0.0186	0.14	0.4292	0.61	0.0072	0.0502	0.5326	0.9719	0.7446	0.686	0.4494	0.4917		1.5806	1.2118	1.6249	1.2812	1.2692	1.2043	1.2506	1.1725		100	100	100	100	100	100	100	100		Amino Acid	Glutathione Metabolism	1128	1492-24-6
419			2-hydroxybutyrate/2-hydroxyisobutyrate					2.89	2.73	2.7	0.77	1.51	2.72		0.0003	0.0084	0.0007	0.0113	0.0016	0.0189	0.4316	0.9538	0.1788	0.3831	0.0034	0.0226		0.5598	1.6189	1.5289	1.5124	0.5885	0.451	0.8902	1.5984		100	100	100	100	100	100	100	100		Amino Acid	Glutathione Metabolism	100008928
421			ophthalmate		HMDB05765	7018721		0.41	0.98	1.41	0.22	0.06	0.07		0.1046	0.4036	0.4695	0.6369	0.303	0.5314	0.0352	0.2979	0.0007	0.0091	0.001	0.0091		2.4681	1.0097	2.4263	3.4731	10.8892	2.3535	0.6842	0.7469		100	100	100	100	100	100	100	100		Amino Acid	Glutathione Metabolism	100001311	495-27-2
428	Peptide	Gamma-glutamyl Amino Acid	gamma-glutamylalanine		HMDB29142	440103		0.92	0.92	0.96	1.85	1.79	1.3		0.4792	0.8679	0.4582	0.6302	0.4455	0.6544	0.1241	0.5773	0.1457	0.3364	0.7113	0.5989		0.8896	0.8192	0.8197	0.8526	0.935	1.7275	1.6692	1.2132		100	100	100	100	100	100	100	100		Peptide	Gamma-glutamyl Amino Acid	100001843	5875-41-2
429			gamma-glutamylcysteine	C00669	HMDB01049	842		0.99	1.68	1.4	1.8	1.64	1.41		0.8391	1	0.9305	0.8401	0.4914	0.6852	0.4184	0.9459	0.5041	0.5888	0.9175	0.6813		1.2279	1.2198	2.0619	1.7226	0.7134	1.2842	1.1702	1.0052		100	100	100	100	100	100	100	100		Peptide	Gamma-glutamyl Amino Acid	1036	636-58-8
430			gamma-glutamylglutamate	C05282	HMDB11737	92865		2.16	2.43	1.93	1.44	2.23	2.33		0.0107	0.1018	0.0081	0.0658	0.0565	0.1954	0.1918	0.7115	0.0089	0.0562	0.0062	0.0338		0.6901	1.49	1.6751	1.3289	0.726	1.0448	1.6201	1.6899		100	100	100	100	100	100	100	100		Peptide	Gamma-glutamyl Amino Acid	331	1116-22-9
431			gamma-glutamylglutamine	C05283	HMDB11738	150914		1.23	1.86	1.78	1.07	0.93	1.01		0.7795	1	0.6625	0.7323	0.7846	0.8357	0.9003	1	0.8383	0.7199	0.7436	0.614		0.8947	1.0979	1.6674	1.5938	1.1902	1.2723	1.1058	1.2055		100	100	100	100	100	100	100	100		Peptide	Gamma-glutamyl Amino Acid	1140	10148-81-9
432			gamma-glutamylglycine		HMDB11667	165527		1.29	1.6	1.26	2.32	2.96	2.44		0.107	0.4092	0.019	0.1155	0.1785	0.3981	0.0013	0.0468	0.0001	0.003	0.0007	0.0069		0.8275	1.0702	1.3206	1.0433	0.4743	1.0984	1.4032	1.1554		100	100	100	100	100	100	100	100		Peptide	Gamma-glutamyl Amino Acid	100001294	1948-29-4
433			gamma-glutamylhistidine			7017195		1.49	1.84	1.41	1.42	2.1	1.91		0.0891	0.3648	0.0417	0.1763	0.3318	0.5587	0.1813	0.7005	0.0092	0.0569	0.0199	0.0792		0.8123	1.2103	1.492	1.1447	0.591	0.8409	1.2397	1.1316		100	100	100	100	100	100	100	100		Peptide	Gamma-glutamyl Amino Acid	1235	37460-15-4
434			gamma-glutamylisoleucine*		HMDB11170	14253342		1.71	1.9	1.59	1.81	2.11	2.46		0.0034	0.0506	0.0012	0.0183	0.0104	0.0631	0.0028	0.0684	0.0005	0.0075	4.2949e-05	0.0009		0.6295	1.0784	1.1948	0.9997	0.6686	1.2095	1.4128	1.645		100	100	100	100	100	100	100	100		Peptide	Gamma-glutamyl Amino Acid	100001485
435			gamma-glutamylleucine		HMDB11171	151023		2.04	2.17	1.79	2.15	3.03	3.37		0.0006	0.0135	0.0001	0.0036	0.0021	0.0222	0.0003	0.019	4.5037e-06	0.0003	8.2821e-07	5.208e-05		0.6318	1.2887	1.3703	1.1289	0.46	0.987	1.3941	1.5517		100	100	100	100	100	100	100	100		Peptide	Gamma-glutamyl Amino Acid	1268	2566-39-4
436			gamma-glutamyl-alpha-lysine			65254		1.91	1.86	1.36	3.46	5.24	5.23		0.0021	0.0349	0.0021	0.0271	0.0546	0.1921	6.2768e-06	0.0013	6.5684e-08	1.2264e-05	5.6586e-08	6.146e-06		0.6189	1.1827	1.1531	0.8405	0.3674	1.2716	1.9243	1.9217		100	100	100	100	100	100	100	100		Peptide	Gamma-glutamyl Amino Acid	100010901
437			gamma-glutamyl-epsilon-lysine		HMDB03869	7015685		2.12	2.12	1.92	2.21	3.49	3.82		0.0011	0.0208	0.0003	0.0067	0.0013	0.0157	7.7977e-05	0.0075	1.759e-07	2.0899e-05	5.6248e-08	6.146e-06		0.5371	1.1361	1.1395	1.0319	0.3781	0.8338	1.3204	1.4427		100	100	100	100	100	100	100	100		Peptide	Gamma-glutamyl Amino Acid	100001262	17105-15-6
438			gamma-glutamylmethionine		HMDB29155	7009567		0.85	1.08	0.81	1.54	1.31	1.08		0.9334	1	0.5907	0.7003	0.5396	0.7189	0.1202	0.5768	0.2975	0.4844	0.7359	0.6115		1.2544	1.0666	1.3497	1.02	0.8903	1.3688	1.1702	0.9571		100	100	100	100	100	100	100	100		Peptide	Gamma-glutamyl Amino Acid	100001313	17663-87-5
439			gamma-glutamylphenylalanine		HMDB00594	111299		1.64	1.59	1.21	1.59	1.88	1.83		0.0347	0.2128	0.0274	0.1434	0.2437	0.4684	0.0601	0.4041	0.0258	0.1104	0.0224	0.0854		0.7321	1.1972	1.1639	0.8886	0.595	0.9477	1.1191	1.0864		100	100	100	100	100	100	100	100		Peptide	Gamma-glutamyl Amino Acid	100000491	7432-24-8
440			gamma-glutamylthreonine		HMDB29159	76078708		1.56	1.31	0.84	1.56	2.49	2.37		0.0771	0.3356	0.3107	0.5234	0.378	0.5993	0.0338	0.2905	0.0003	0.0052	0.0005	0.0054		0.9093	1.4195	1.1905	0.7632	0.7904	1.2346	1.9675	1.8732		100	100	100	100	100	100	100	100		Peptide	Gamma-glutamyl Amino Acid	100001314	5652-48-2
441			gamma-glutamyltryptophan		HMDB29160	3989307		1.68	1.57	1.26	1.91	1.96	1.78		0.0492	0.2623	0.0111	0.0825	0.0836	0.2528	0.0142	0.1668	0.0067	0.0463	0.0135	0.0597		1.3511	2.2671	2.1245	1.7025	0.6396	1.2219	1.2523	1.1407		67	67	100	100	67	67	100	100		Peptide	Gamma-glutamyl Amino Acid	100001295	66471-20-3
442			gamma-glutamyltyrosine		HMDB11741	94340		1.61	1.27	1.08	2.37	2.7	2.43		0.0213	0.1505	0.095	0.2752	0.1893	0.4097	0.0047	0.0931	0.0026	0.0242	0.0045	0.0266		0.9795	1.575	1.2436	1.0536	0.6194	1.4665	1.6705	1.5028		100	100	100	100	100	100	100	100		Peptide	Gamma-glutamyl Amino Acid	1102	7432-23-7
443			gamma-glutamylvaline		HMDB11172	7015683		1.61	2.03	1.88	1.23	1.43	1.55		0.0266	0.1731	0.001	0.0157	0.0025	0.0243	0.196	0.7207	0.0337	0.1347	0.0069	0.0368		0.8728	1.4065	1.7737	1.6405	0.8892	1.097	1.2732	1.3782		100	100	100	100	100	100	100	100		Peptide	Gamma-glutamyl Amino Acid	100001126	2746-34-1
444			gamma-glutamyl-2-aminobutyrate					0.91	1.53	1.08	1.68	2.17	1.84		0.5191	0.8933	0.5544	0.6823	0.2213	0.4456	0.021	0.2218	0.001	0.0116	0.0055	0.031		1.6503	1.5062	2.5202	1.7783	1.0137	1.7046	2.2037	1.8661		100	100	100	100	100	100	100	100		Peptide	Gamma-glutamyl Amino Acid	100001502	16869-42-4
445			gamma-glutamylserine					1.89	2.01	1.49	2.97	4.12	3.02		0.0058	0.0718	0.0043	0.0437	0.1137	0.305	5.9669e-05	0.0064	1.0682e-06	8.616e-05	3.2252e-05	0.0008		0.6669	1.2573	1.3394	0.995	0.4969	1.4772	2.0451	1.5027		100	100	100	100	100	100	100	100		Peptide	Gamma-glutamyl Amino Acid	100009231	5875-35-4
446		Dipeptide Derivative	N-acetylcarnosine		HMDB12881	9903482		0.88	0.79	0.83	0.77	0.81	0.71		0.7761	1	0.5837	0.6982	0.6794	0.7927	0.1952	0.7206	0.407	0.5535	0.0636	0.1804		2.0713	1.8285	1.6321	1.7293	0.8073	0.6222	0.6575	0.5736		33	33	33	33	67	67	100	33		Peptide	Dipeptide Derivative	100004046	56353-15-2
450		Dipeptide	alanylalanine		HMDB28680	5484352		0.36	0.79	0.85	0.26	0.14	0.13		0.0785	0.3365	0.5811	0.6982	0.4397	0.6515	0.0108	0.1405	0.0007	0.0095	0.0006	0.0064		2.8193	1.0184	2.2338	2.393	4.7368	1.2181	0.6749	0.6291		100	100	100	100	100	100	100	100		Peptide	Dipeptide	100000113	1948-31-8
505			aspartylarginine					0.71	0.56	0.6	0.46	0.44	0.48		0.0679	0.3113	0.0064	0.0573	0.0076	0.052	0.0007	0.0292	0.0011	0.0123	0.001	0.009		1.2875	0.9099	0.717	0.7665	1.2643	0.5804	0.556	0.6025		100	100	100	100	100	100	100	100		Peptide	Dipeptide	100009297
510			aspartyllysine		HMDB28758			0.76	0.69	0.65	0.58	0.63	0.59		0.0819	0.3447	0.0262	0.1407	0.0113	0.0656	0.0249	0.2447	0.0542	0.179	0.0274	0.0994		1.3806	1.0432	0.9542	0.9018	1.0942	0.6397	0.687	0.645		100	100	100	100	100	100	100	100		Peptide	Dipeptide	100003629	5891-51-0
576			glycylasparagine			306141;4320045		0.28	0.26	0.26	0.19	0.15	0.12		0.0014	0.0245	0.002	0.0253	0.0011	0.0135	0.0002	0.0114	3.2954e-05	0.0012	1.2457e-05	0.0004		5.0125	1.4283	1.3276	1.2995	4.6933	0.8826	0.6813	0.5643		100	100	100	100	100	100	100	100		Peptide	Dipeptide	100003512	1999-33-3
579			glycylaspartate		HMDB28837	273261		1.67	1.39	1.05	1.64	1.81	1.59		0.085	0.353	0.2491	0.4706	0.9373	0.8789	0.089	0.5162	0.0379	0.1432	0.1037	0.2384		0.8984	1.504	1.2448	0.9452	0.7947	1.3021	1.4377	1.265		100	100	100	100	100	100	100	100		Peptide	Dipeptide	100003511	4685-12-05
584			glycylglycine	C02037	HMDB11733	11163		0.74	0.87	0.67	0.99	0.94	0.75		0.1637	0.5193	0.5376	0.6772	0.0595	0.202	0.6832	0.9901	0.7917	0.6999	0.137	0.2832		1.5482	1.1425	1.3478	1.0427	1.2196	1.2058	1.1492	0.9102		100	100	100	100	100	100	100	100		Peptide	Dipeptide	100000898	556-50-3
585			glycylhistidine		HMDB28843	417360		0.53	0.52	0.54	0.28	0.24	0.23		0.0237	0.1595	0.024	0.1317	0.011	0.0653	9.8369e-05	0.0085	2.6612e-05	0.001	1.1911e-05	0.0004		3.1011	1.6547	1.5993	1.6773	1.9552	0.5546	0.4619	0.4444		100	100	100	100	100	100	100	100		Peptide	Dipeptide	100003513	2489-13-6
587			glycylleucine	C02155	HMDB00759	92843		0.55	0.52	0.39	0.23	0.2	0.22		0.0751	0.3305	0.1145	0.3043	0.0336	0.1363	0.0008	0.0323	0.0005	0.0076	0.0008	0.0073		2.642	1.4434	1.3628	1.0314	1.8033	0.4214	0.3637	0.3984		100	100	100	100	100	100	67	67		Peptide	Dipeptide	100001258	869-19-2
590			glycylphenylalanine		HMDB28848	92953		0.63	0.55	0.39	0.56	0.62	0.67		0.1825	0.5476	0.0675	0.2301	0.0027	0.0252	0.0598	0.404	0.2086	0.4124	0.4562	0.4917		1.473	0.9278	0.8126	0.5786	0.9623	0.5346	0.596	0.6494		100	100	100	67	67	33	67	100		Peptide	Dipeptide	100001268	3321-03-07
591			glycylproline		HMDB00721	3013625		0.89	0.9	0.84	0.62	0.57	0.67		0.7388	0.9973	0.8135	0.8033	0.4562	0.6598	0.0073	0.1154	0.0052	0.0389	0.0583	0.1679		1.4874	1.3243	1.3415	1.242	1.0533	0.658	0.6032	0.7027		100	100	100	100	100	100	100	100		Peptide	Dipeptide	100000976	704-15-4
592			glycylserine		HMDB28850	73086		0.63	0.65	0.55	0.56	0.48	0.46		0.0664	0.3076	0.0901	0.2677	0.0151	0.0806	0.0184	0.2021	0.0037	0.0306	0.0022	0.0161		1.6874	1.0662	1.0917	0.9349	1.5781	0.8862	0.7529	0.7242		100	100	100	100	100	100	100	100		Peptide	Dipeptide	100001261	7361-43-5
593			glycylthreonine			351980		0.48	0.44	0.42	0.2	0.13	0.16		0.0624	0.2995	0.0906	0.2677	0.0226	0.1033	0.0008	0.0323	0.0001	0.0033	0.0004	0.0046		2.8837	1.3707	1.2687	1.2151	2.5303	0.5028	0.3196	0.4102		100	100	100	100	100	67	100	100		Peptide	Dipeptide	100003508	7093-70-1
597			glycylvaline		HMDB28854	97417		0.61	0.66	0.6	0.37	0.33	0.34		0.0605	0.2933	0.1566	0.3579	0.0501	0.1799	0.0015	0.0473	0.0006	0.0087	0.0007	0.0065		2.559	1.5613	1.6987	1.5271	2.0586	0.7601	0.6871	0.696		100	100	100	100	100	100	100	100		Peptide	Dipeptide	100000487	1963-21-9
600			histidylglycine		HMDB28885	351662		0.31	0.39	0.32	0.42	0.23	0.25		0.0029	0.0453	0.0151	0.0974	0.0026	0.0252	0.0123	0.1544	0.0002	0.0036	0.0002	0.0029		5.4336	1.7102	2.1118	1.734	1.6716	0.6978	0.3823	0.4114		100	100	100	100	100	100	100	100		Peptide	Dipeptide	100003541	2578-58-7
690			phenylalanylglycine		HMDB28995	98207		0.24	0.22	0.15	0.12	0.12	0.14		0.0132	0.1133	0.0164	0.1038	0.0012	0.0153	0.0006	0.0251	0.0007	0.0092	0.0006	0.0064		4.9387	1.1901	1.0796	0.7574	4.0146	0.4663	0.5012	0.5704		100	100	100	67	100	100	67	67		Peptide	Dipeptide	100003588	721-90-4
702			prolylalanine		HMDB29010	418041		0.43	0.37	0.4	0.36	0.3	0.26		0.0068	0.0794	0.0066	0.0579	0.0068	0.0486	0.0032	0.0714	0.0008	0.0103	0.0003	0.0041		3.5836	1.537	1.3148	1.4354	2.9364	1.0696	0.8844	0.7781		100	100	100	100	100	100	100	100		Peptide	Dipeptide	100003668	6422-36-2
708			prolylglycine		HMDB11178	6426709		0.66	0.56	0.56	0.4	0.36	0.32		0.066	0.3069	0.0406	0.1739	0.0123	0.0695	0.0014	0.0468	0.0011	0.013	0.0003	0.0041		2.1427	1.4142	1.1967	1.2061	2.27	0.9043	0.8237	0.7275		100	100	100	100	100	100	100	100		Peptide	Dipeptide	100003674	2578-57-6
723			serylglycine		HMDB29039	136488		0.35	0.43	0.37	0.42	0.3	0.23		0.0103	0.1004	0.0654	0.2259	0.0307	0.1276	0.0273	0.2572	0.0052	0.0389	0.0015	0.0122		2.5933	0.9135	1.122	0.9673	2.2707	0.9552	0.6883	0.5329		100	100	100	100	100	100	100	100		Peptide	Dipeptide	100003519	687-63-8
785			valerylglutamine					0.36	0.05	0.06	0.97	0.4	0.25		0.0434	0.2439	5.9375e-05	0.0018	3.7011e-05	0.001	0.7311	0.9933	0.0586	0.1883	0.0071	0.0374		3.1317	1.1396	0.1638	0.1876	1.9672	1.9012	0.7817	0.498		100	67	67	67	100	100	100	100		Peptide	Dipeptide	100010860
792			valylglycine		HMDB29127	136487		0.38	0.38	0.38	0.45	0.45	0.69		0.0102	0.1002	0.0102	0.0773	0.0102	0.0624	0.048	0.3561	0.048	0.1645	0.3188	0.4354		0.6479	0.2439	0.2439	0.2439	0.5373	0.2439	0.2439	0.3733		67	33	0	0	67	0	0	33		Peptide	Dipeptide	100003641	686-43-1
864		Acetylated Peptides	phenylacetylglutamate		HMDB59772	11579826		0.71	0.65	0.5	0.96	1.05	0.94		0.0551	0.2786	0.0496	0.1942	0.0123	0.0695	0.9877	1	0.7038	0.6714	0.837	0.6532		1.8606	1.3133	1.2102	0.9253	1.7132	1.6482	1.7939	1.6047		100	100	100	100	100	100	100	100		Peptide	Acetylated Peptides	100009045
865			phenylacetylglutamine	C04148	HMDB06344	92258		0.57	0.55	0.42	0.92	0.77	0.66		0.0125	0.11	0.0063	0.0568	0.0002	0.0036	0.7048	0.9901	0.1218	0.3032	0.0086	0.0432		1.9764	1.1309	1.0964	0.8328	3.2219	2.9779	2.4684	2.1104		100	100	100	100	100	100	100	100		Peptide	Acetylated Peptides	100001417	28047-15-6
866			4-hydroxyphenylacetylglutamine					0.89	0.48	0.52	0.86	0.92	0.65		0.3309	0.7392	0.2547	0.4746	0.5015	0.6905	0.5372	0.9719	0.7558	0.6921	0.157	0.307		6.6822	5.9345	3.2009	3.483	0.4174	0.3588	0.385	0.2732		67	33	67	67	100	33	67	0		Peptide	Acetylated Peptides	100010850
875	Carbohydrate	Glycolysis, Gluconeogenesis, and Pyruvate Metabolism	1,5-anhydroglucitol (1,5-AG)	C07326	HMDB02712	64960		1.34	1.15	1.31	0.52	0.47	0.62		0.0213	0.1505	0.1225	0.3133	0.0423	0.1613	0.0018	0.0532	0.0004	0.0072	0.0029	0.0192		1.3375	1.7887	1.5447	1.746	1.3378	0.6954	0.6339	0.8306		100	100	100	100	100	100	100	100		Carbohydrate	Glycolysis, Gluconeogenesis, and Pyruvate Metabolism	100000580	154-58-5
878			glucose	C00031	HMDB00122	79025		1.26	1.31	1.35	0.84	0.83	0.82		0.0152	0.1225	0.0133	0.0914	0.0057	0.043	0.2726	0.8239	0.2363	0.4314	0.2033	0.3531		0.8798	1.1109	1.1528	1.1869	1.1219	0.9476	0.9304	0.9215		100	100	100	100	100	100	100	100		Carbohydrate	Glycolysis, Gluconeogenesis, and Pyruvate Metabolism	572	50-99-7
879			glucose 6-phosphate	C00668	HMDB01401	5958		0.97	1.11	1.33	1.06	1.1	1.04		0.5882	0.9241	0.7239	0.7602	0.8013	0.84	0.5612	0.9732	0.3029	0.4848	0.5557	0.5307		1.415	1.3751	1.5669	1.8794	1.7909	1.8995	1.9671	1.8644		100	100	100	100	100	100	100	100		Carbohydrate	Glycolysis, Gluconeogenesis, and Pyruvate Metabolism	291	103192-55-8
885			fructose 1,6-diphosphate/glucose 1,6-diphosphate/myo-inositol diphosphates	C00354				1.51	0.11	0.14	0.22	0.2	0.13		0.3853	0.7907	0.015	0.0974	0.0285	0.1212	0.325	0.8887	0.3391	0.5172	0.1568	0.307		5.5923	8.4711	0.6248	0.7713	3.4906	0.77	0.712	0.4552		100	100	100	100	67	100	100	100		Carbohydrate	Glycolysis, Gluconeogenesis, and Pyruvate Metabolism	100002180
887			dihydroxyacetone phosphate (DHAP)	C00111	HMDB01473	668		0.93	0.49	0.61	0.76	0.45	0.57		0.0802	0.3413	0.0059	0.0552	0.0241	0.1078	0.315	0.8793	0.0073	0.0496	0.0562	0.1651		2.1164	1.9615	1.0418	1.2853	1.4511	1.1001	0.6548	0.8262		100	100	100	100	100	100	100	100		Carbohydrate	Glycolysis, Gluconeogenesis, and Pyruvate Metabolism	309	102783-56-2
891			2-phosphoglycerate	C00631	HMDB03391	59		1.12	0.82	1.06	1.47	1.26	1.06		0.5669	0.9116	0.3373	0.5442	0.5645	0.7334	0.3801	0.9224	0.461	0.5749	0.9736	0.6914		1.0426	1.1674	0.8514	1.1015	1.0512	1.5505	1.3296	1.1163		100	100	100	67	100	100	100	100		Carbohydrate	Glycolysis, Gluconeogenesis, and Pyruvate Metabolism	100000093	70195-25-4
892			3-phosphoglycerate	C00597	HMDB00807	724		1.53	1.3	1.38	1.58	1.25	1.32		0.0401	0.2352	0.1263	0.3165	0.2402	0.466	0.0425	0.3327	0.3127	0.4948	0.1508	0.3004		1.1636	1.7757	1.5095	1.6081	0.8223	1.2991	1.0267	1.0815		100	100	100	100	100	100	100	100		Carbohydrate	Glycolysis, Gluconeogenesis, and Pyruvate Metabolism	132	80731-10-8
893			phosphoenolpyruvate (PEP)	C00074	HMDB00263	1005		1.65	1.65	1.68	2.05	1.63	1.71		0.0177	0.1355	0.0356	0.1634	0.0419	0.1602	0.0044	0.0888	0.0395	0.1463	0.0191	0.0769		1.0085	1.6645	1.6611	1.6951	0.7112	1.4577	1.1584	1.2146		100	100	100	100	100	100	100	100		Carbohydrate	Glycolysis, Gluconeogenesis, and Pyruvate Metabolism	463	10526-80-4
894			pyruvate	C00022	HMDB00243	1060		2.51	2.25	1.23	2.94	2.86	1.69		0.0392	0.2335	0.0292	0.1465	0.4908	0.6852	0.0092	0.1297	0.0111	0.0627	0.1218	0.2618		0.4761	1.1962	1.0692	0.5839	0.9366	2.751	2.6787	1.5821		67	100	100	100	100	100	100	100		Carbohydrate	Glycolysis, Gluconeogenesis, and Pyruvate Metabolism	823	127-17-3
895			lactate	C00186	HMDB00190	612		0.7	0.72	0.74	0.6	0.47	0.46		0.0428	0.2433	0.2663	0.4822	0.1767	0.3957	0.0357	0.2979	0.0038	0.031	0.0026	0.0181		1.2632	0.8809	0.9133	0.9407	1.6812	1.0054	0.7948	0.7765		100	100	100	100	100	100	100	100		Carbohydrate	Glycolysis, Gluconeogenesis, and Pyruvate Metabolism	482	79-33-4
898			glycerate	C00258	HMDB00139	752		1.94	1.76	1.84	1.65	1.65	1.99		0.0099	0.0987	0.0234	0.1295	0.017	0.0856	0.041	0.3251	0.0667	0.2061	0.0302	0.1055		0.6661	1.2932	1.1745	1.2247	0.6293	1.0364	1.0358	1.2514		100	100	100	100	100	100	100	100		Carbohydrate	Glycolysis, Gluconeogenesis, and Pyruvate Metabolism	1052	600-19-1
901		Pentose Phosphate Pathway	6-phosphogluconate	C00345	HMDB01316	91493		1.4	1.13	0.88	2.52	2.72	2.28		0.0773	0.3356	0.2968	0.5117	0.9579	0.8789	0.0014	0.0468	0.0009	0.0109	0.0041	0.0251		1.0701	1.5002	1.2059	0.9378	0.4966	1.2523	1.3486	1.1321		100	100	100	100	100	100	100	100		Carbohydrate	Pentose Phosphate Pathway	100000341	921-62-0;53411-70-4
902			ribulose 5-phosphate	C00199	HMDB00618	439184		1.09	0.52	0.79	0.42	0.33	0.31		0.1516	0.4942	0.01	0.0771	0.0875	0.2596	0.1824	0.7005	0.0703	0.2133	0.0183	0.0742		4.1738	4.5643	2.1587	3.3088	2.3311	0.9803	0.7632	0.711		100	100	100	100	100	100	100	100		Carbohydrate	Pentose Phosphate Pathway	296	18265-46-8;108321-99-9
903			ribose 5-phosphate	C00117	HMDB01548			1.28	0.67	1.18	1	1	0.92		0.4458	0.8356	0.8577	0.8223	0.6058	0.7603	0.4996	0.9683	0.4979	0.5867	0.4574	0.4917		1.1668	1.4963	0.7831	1.3766	0.4869	0.4888	0.4871	0.4482		67	100	67	100	67	33	33	33		Carbohydrate	Pentose Phosphate Pathway	19	18265-46-8;108321-05-7
904			ribose 1-phosphate	C00620	HMDB01489	439236		1.04	0.66	0.81	0.27	0.19	0.2		0.0184	0.1393	0.095	0.2752	0.1894	0.4097	0.013	0.1547	0.0036	0.0296	0.0026	0.0179		3.5648	3.6989	2.35	2.8864	3.6038	0.9779	0.701	0.7118		100	67	100	67	100	100	100	100		Carbohydrate	Pentose Phosphate Pathway	219	50-99-7;58459-37-3
906			sedoheptulose-7-phosphate	C05382	HMDB01068	616		0.88	1.24	1.25	1.16	1.54	1.17		0.7628	1	0.5456	0.6802	0.2413	0.4669	0.4284	0.9527	0.0235	0.1025	0.366	0.4605		0.9428	0.8257	1.1687	1.1819	0.6108	0.7069	0.9413	0.717		100	100	100	100	100	100	100	100		Carbohydrate	Pentose Phosphate Pathway	100001628	2646-35-7
907			erythrose 4-phosphate	C00279	HMDB01321	122357		2.07	2.76	2.36	0.29	0.3	0.4		0.4261	0.8193	0.2363	0.457	0.2379	0.4644	0.3096	0.872	0.3587	0.5312	0.8833	0.6681		0.479	0.9903	1.3215	1.1312	2.9712	0.8529	0.8872	1.1947		33	67	67	100	67	67	67	100		Carbohydrate	Pentose Phosphate Pathway	100000250	103302-15-4
912		Pentose Metabolism	ribose	C00121	HMDB00283	5779		0.57	0.44	0.6	0.49	0.47	0.46		0.0002	0.0058	0.0003	0.006	0.017	0.0856	0.0004	0.0194	0.0003	0.0052	0.0003	0.0038		2.8459	1.6298	1.2563	1.6983	1.5485	0.7592	0.7319	0.7165		100	100	100	100	100	100	100	100		Carbohydrate	Pentose Metabolism	914	50-69-1
913			ribitol	C00474	HMDB00508	6912		0.55	0.55	0.48	0.53	0.47	0.44		0.0145	0.1199	0.0434	0.1822	0.0149	0.0804	0.0084	0.1239	0.002	0.021	0.0011	0.0093		2.1902	1.1963	1.2086	1.0431	1.6615	0.88	0.7757	0.7299		100	100	100	100	100	100	100	100		Carbohydrate	Pentose Metabolism	100000406	488-81-3
914			ribonate	C01685	HMDB00867	5460677		0.81	1.57	1.18	0.97	1.06	1.04		0.7693	1	0.0499	0.1944	0.1133	0.305	0.8798	1	0.7577	0.6922	0.7411	0.6132		1.0087	0.8216	1.5806	1.1867	0.8465	0.8186	0.8931	0.8831		100	100	100	100	100	100	100	100		Carbohydrate	Pentose Metabolism	100001007	5336-08-03
916			xylulose 5-phosphate	C00231	HMDB00868	439190		1.25	0.51	0.76	0.44	0.26	0.24		0.0135	0.1147	0.0591	0.2138	0.3626	0.5875	0.4819	0.968	0.0735	0.2198	0.0309	0.107		6.1196	7.6466	3.1292	4.6536	2.2775	1.0017	0.5991	0.5471		100	100	100	100	100	100	100	100		Carbohydrate	Pentose Metabolism	100001968	105931-44-0
935			arabitol/xylitol	C01904		6912		0.59	0.59	0.59	0.32	0.35	0.39		0.003	0.0456	0.0332	0.1565	0.0174	0.0871	0.0001	0.0097	0.0004	0.007	0.0011	0.0095		2.637	1.5597	1.5657	1.543	1.467	0.4629	0.5164	0.5715		100	100	100	100	100	100	100	100		Carbohydrate	Pentose Metabolism	100006430
936			ribulose/xylulose			5289590		0.82	0.43	0.82	0.75	0.78	0.66		0.2508	0.6596	0.0947	0.2752	0.3683	0.592	0.6985	0.9901	0.7624	0.6929	0.5887	0.5436		1.8257	1.5045	0.781	1.4928	0.5943	0.4434	0.4661	0.3895		100	100	67	67	67	67	67	67		Carbohydrate	Pentose Metabolism	100006122
937			arabonate/xylonate					1.03	1.68	1.59	1.01	1.24	1.23		0.4163	0.8128	0.0017	0.0236	0.003	0.0273	0.8544	1	0.1322	0.3181	0.088	0.2174		0.8816	0.9114	1.4768	1.3979	0.8556	0.8617	1.0579	1.0505		100	100	100	100	100	100	100	100		Carbohydrate	Pentose Metabolism	100006115
938			sedoheptulose		HMDB03219	5459879		0.66	0.6	0.57	0.66	1.02	0.85		0.5379	0.8996	0.4064	0.5927	0.3109	0.536	0.1201	0.5768	0.9791	0.7563	0.403	0.48		1.2797	0.8398	0.7617	0.7349	1.2767	0.8378	1.3039	1.0821		100	100	100	100	100	100	100	100		Carbohydrate	Pentose Metabolism	100002619	3019-74-7
941		Glycogen Metabolism	maltopentaose	C06218	HMDB12254	13489094		5.33	4.95	4.4	0.6	0.51	0.74		0.078	0.3361	0.0696	0.2332	0.0651	0.2127	0.504	0.9683	0.4171	0.5582	0.8047	0.6364		0.2484	1.3251	1.2293	1.0935	0.6364	0.3796	0.3243	0.4705		0	100	67	100	67	33	33	100		Carbohydrate	Glycogen Metabolism	100001447	34620-76-3
942			maltotetraose	C02052	HMDB01296	446495		2.67	1.35	2.3	0.45	0.65	0.76		0.1213	0.4431	0.9013	0.8344	0.1185	0.3087	0.0104	0.1391	0.2801	0.472	0.6447	0.5723		0.5632	1.5016	0.759	1.2952	0.8932	0.4056	0.5778	0.683		100	100	100	100	100	100	100	100		Carbohydrate	Glycogen Metabolism	100000275	34612-38-9
944			maltotriose	C01835	HMDB01262	439586		0.95	0.97	0.96	0.52	0.53	0.52		0.8024	1	0.9484	0.8411	0.8999	0.8737	0.1095	0.5691	0.114	0.2922	0.1047	0.2397		1.1694	1.1062	1.1387	1.1277	1.1207	0.5847	0.589	0.5806		100	100	100	100	100	100	100	100		Carbohydrate	Glycogen Metabolism	100000276	1109-28-0
947			maltose	C00208	HMDB00163	10991489		2.07	2.34	2.77	0.61	0.52	0.8		0.0113	0.1056	0.0046	0.0455	0.0009	0.0124	0.0888	0.5162	0.0377	0.1427	0.4773	0.4999		0.7181	1.485	1.6793	1.99	0.7964	0.4857	0.4143	0.6351		100	100	100	100	100	100	67	100		Carbohydrate	Glycogen Metabolism	913	6363-53-7
951		Disaccharides and Oligosaccharides	lactose	C00243	HMDB00186	84571		0.9	0.45	0.44	0.74	0.56	0.69		0.025	0.1658	1.3332e-05	0.0005	3.5458e-05	0.001	0.0695	0.4508	0.0037	0.0305	0.0346	0.1153		1.8391	1.6618	0.8306	0.8024	1.3354	0.9892	0.7532	0.9187		100	100	100	67	100	100	100	100		Carbohydrate	Disaccharides and Oligosaccharides	393	5965-66-2
957			lactobionate			7314		0.65	0.66	0.58	0.61	0.71	0.56		0.0594	0.2898	0.0765	0.2459	0.0144	0.0785	0.029	0.268	0.1293	0.314	0.0082	0.0419		1.7502	1.1458	1.156	1.0116	1.3753	0.8418	0.9762	0.7727		100	100	100	100	100	100	100	100		Carbohydrate	Disaccharides and Oligosaccharides	100000826	96-82-2
978			raffinose	C00492	HMDB03213	10542		0.61	0.52	0.45	0.42	0.52	0.47		0.1289	0.4584	0.0481	0.1907	0.0159	0.0825	0.0103	0.1391	0.0384	0.1438	0.0168	0.0705		2.7073	1.6641	1.4068	1.2218	1.6121	0.6786	0.8429	0.7516		100	100	100	100	100	100	100	100		Carbohydrate	Disaccharides and Oligosaccharides	879	17629-30-0
986		Fructose, Mannose and Galactose Metabolism	fructose	C00095	HMDB00660	5984		0.86	0.59	0.76	0.45	0.36	0.42		0.7529	0.9994	0.259	0.4759	0.6981	0.8013	0.0039	0.0816	0.0007	0.0095	0.002	0.0151		2.4145	2.0779	1.4189	1.8254	1.4744	0.6576	0.5283	0.62		100	100	100	100	100	100	100	100		Carbohydrate	Fructose, Mannose and Galactose Metabolism	878	57-48-7
991			mannitol/sorbitol	C00794	HMDB00247	5780		1.06	1.01	0.98	0.19	0.15	0.17		0.2549	0.6683	0.6539	0.7287	0.686	0.7981	0.0003	0.0164	4.1815e-05	0.0014	6.4183e-05	0.0012		10.6626	11.352	10.7426	10.5009	3.3801	0.6272	0.4972	0.5671		100	100	100	100	100	100	100	100		Carbohydrate	Fructose, Mannose and Galactose Metabolism	100001740
992			mannose	C00159	HMDB00169	18950		0.89	1.02	1.24	0.52	0.48	0.53		0.0979	0.3886	0.9367	0.8411	0.3661	0.5908	0.0017	0.0507	0.0006	0.0087	0.0023	0.0166		2.2912	2.0484	2.3256	2.8375	1.7166	0.8871	0.8307	0.9073		100	100	100	100	100	100	100	100		Carbohydrate	Fructose, Mannose and Galactose Metabolism	803	3458-28-4
994			mannose-1-phosphate	C00636	HMDB06330	644175		0.73	0.89	1.03	1.06	1.03	0.92		0.2029	0.5814	0.4553	0.6279	0.3039	0.5317	0.6682	0.9901	0.4419	0.5717	0.9979	0.6914		1.8273	1.3425	1.6225	1.885	2.0099	2.1357	2.0779	1.8479		100	100	100	100	100	100	100	100		Carbohydrate	Fructose, Mannose and Galactose Metabolism	293	71888-67-0
1003			galactose 1-phosphate	C00446	HMDB00645	123912		0.16	0.16	0.22	0.27	0.23	0.19		0.0002	0.0055	0.0002	0.005	0.0007	0.0095	0.0296	0.2692	0.019	0.088	0.0048	0.0283		10.1364	1.6608	1.6071	2.1837	3.9695	1.0749	0.9289	0.754		100	100	100	100	100	100	100	100		Carbohydrate	Fructose, Mannose and Galactose Metabolism	100000300	19046-60-7
1008			2-ketogulonate	C15673	HMDB11732	50		0.61	0.84	0.47	0.71	0.68	0.56		0.847	1	0.6901	0.7444	0.389	0.6105	0.2382	0.787	0.1743	0.3777	0.0785	0.2048		1.3664	0.83	1.1448	0.6461	1.7474	1.2385	1.1862	0.9778		100	100	100	100	100	100	100	100		Carbohydrate	Fructose, Mannose and Galactose Metabolism	100000092	342385-52-8
1011			galactonate	C00880	HMDB00565	128869		0.44	0.47	0.61	0.48	0.49	0.37		0.0672	0.3098	0.1658	0.3702	0.4332	0.647	0.2072	0.7336	0.2297	0.4287	0.0849	0.2144		1.4478	0.6364	0.6777	0.876	2.8958	1.3989	1.4182	1.0761		100	100	100	100	100	100	100	100		Carbohydrate	Fructose, Mannose and Galactose Metabolism	100001026	299-28-5
1016		Nucleotide Sugar	UDP-glucose	C00029	HMDB00286	8629		0.35	0.13	0.21	0.47	0.35	0.15		0.0654	0.3069	0.0024	0.0296	0.0155	0.0813	0.0165	0.1852	0.001	0.0118	2.7755e-05	0.0007		4.2272	1.4813	0.534	0.8966	4.2771	2.0022	1.493	0.65		100	100	100	100	100	100	67	67		Carbohydrate	Nucleotide Sugar	1096	117756-22-6
1020			UDP-galactose	C00052	HMDB00302	18068		0.09	0.02	0.04	0.11	0.09	0.03		2.7235e-06	0.0003	3.6789e-08	8.9121e-06	7.714e-07	6.1196e-05	8.3557e-06	0.0013	2.6959e-06	0.0002	2.7423e-08	3.7193e-06		11.5194	1.001	0.2173	0.4128	4.4644	0.4879	0.3895	0.1252		100	67	33	100	100	67	67	33		Carbohydrate	Nucleotide Sugar	100000298	2956-16-3;91183-98-1;137868-52-1
1021			UDP-glucuronate	C00167	HMDB00935	17473		0.57	1.29	1.06	3.99	4.82	11.43		0.5782	0.917	0.5314	0.6737	0.6007	0.7565	0.1718	0.6938	0.0905	0.2516	0.0137	0.0604		19.3624	11.1054	25.0098	20.4479	0.0921	0.3678	0.444	1.0529		67	100	67	67	67	67	100	100		Carbohydrate	Nucleotide Sugar	1097	28053-08-9;63700-19-6
1023			guanosine 5'-diphospho-fucose					0.88	1.22	1.5	0.75	0.59	0.5		0.5219	0.8933	0.8113	0.8032	0.5315	0.7125	0.4645	0.9676	0.1182	0.3003	0.0138	0.0606		1.4127	1.2486	1.7202	2.1223	2.2148	1.6648	1.302	1.1124		100	100	67	67	100	100	100	100		Carbohydrate	Nucleotide Sugar	335	15839-70-0
1027			UDP-N-acetylglucosamine/galactosamine					1	0.52	0.69	0.12	0.1	0.1		0.1408	0.4742	0.3071	0.5215	0.6731	0.7888	0.0025	0.0659	0.0005	0.0083	0.0014	0.0117		4.6143	4.6199	2.4009	3.1785	3.8509	0.455	0.4032	0.3901		100	67	67	100	100	67	33	67		Carbohydrate	Nucleotide Sugar	100002957
1028			cytidine 5'-monophospho-N-acetylneuraminic acid	C00128	HMDB01176	448209		1.06	1.14	1.09	0.91	1.18	1.29		0.071	0.3205	0.0959	0.2771	0.1017	0.286	0.8448	1	0.569	0.6161	0.4045	0.4804		1.3445	1.4187	1.5261	1.4686	1.0654	0.9658	1.2538	1.3764		67	100	100	100	100	100	100	100		Carbohydrate	Nucleotide Sugar	1223	3063-71-6
1031			glucuronate 1-phosphate*		HMDB03976			0.98	2.02	1.67	1.45	2.08	3.31		0.2568	0.6713	0.0114	0.0833	0.0153	0.0813	0.2172	0.7513	0.0175	0.0856	0.0011	0.0095		2.4226	2.3669	4.8988	4.0538	0.4321	0.6282	0.9006	1.4324		100	100	100	100	100	100	100	100		Carbohydrate	Nucleotide Sugar	100001585	13168-11-1
1038		Aminosugar Metabolism	glucuronate	C00191	HMDB00127	444791		1.04	1.36	1.36	1.91	2.45	2.59		0.5216	0.8933	0.1964	0.4107	0.1597	0.3683	0.1303	0.5893	0.0345	0.1365	0.03	0.105		1.0421	1.0821	1.42	1.4161	0.4617	0.8816	1.1296	1.198		100	100	100	100	100	100	100	100		Carbohydrate	Aminosugar Metabolism	100000257	207300-70-7
1042			N-acetylglucosamine 6-phosphate	C00357	HMDB02817	439219		0.89	1.37	1.59	0.9	0.97	0.95		0.976	1	0.3923	0.5824	0.1996	0.4219	0.7365	0.9966	0.9767	0.7563	0.8965	0.6721		1.1481	1.0236	1.571	1.8292	1.1265	1.0189	1.0965	1.065		100	100	100	100	100	100	100	100		Carbohydrate	Aminosugar Metabolism	1213	102029-88-9
1043			N-acetyl-glucosamine 1-phosphate	C04256	HMDB01367	440364		0.84	1.06	1.28	0.75	0.29	0.41		0.823	1	0.8789	0.8313	0.5704	0.7354	0.9982	1	0.0414	0.1507	0.1799	0.3317		1.1915	1.0058	1.2665	1.5214	1.8777	1.4161	0.5535	0.775		67	100	100	100	67	100	67	100		Carbohydrate	Aminosugar Metabolism	1212	31281-59-1
1049			N-acetylneuraminate	C00270	HMDB00230	439197		1.86	1.49	1.41	1.83	2.77	2.56		6.2567e-05	0.0027	0.0035	0.0376	0.01	0.0615	0.0001	0.0097	9.206e-08	1.504e-05	2.9871e-07	2.0993e-05		0.6195	1.1492	0.9216	0.8721	0.5901	1.0816	1.6362	1.5107		100	100	100	100	100	100	100	100		Carbohydrate	Aminosugar Metabolism	1162	131-48-6
1060			N-acetylglucosaminylasparagine	C04540	HMDB00489	123826		0.99	0.91	0.87	0.81	0.8	0.72		0.7756	1	0.8034	0.7993	0.1273	0.3218	0.1082	0.5683	0.1021	0.2711	0.0226	0.0859		1.8644	1.8426	1.7014	1.6144	1.6961	1.3677	1.3499	1.223		100	100	100	100	100	100	100	100		Carbohydrate	Aminosugar Metabolism	1215	2776-93-4
1061			erythronate*		HMDB00613	2781043		1.28	1.64	1.32	0.74	0.76	0.74		0.1094	0.4145	0.0145	0.0953	0.0805	0.2459	0.1216	0.5768	0.1237	0.3062	0.1145	0.2521		1.0676	1.368	1.7483	1.4052	1.1277	0.8371	0.8569	0.8342		100	100	100	100	100	100	100	100		Carbohydrate	Aminosugar Metabolism	100001320	88759-55-1
1063			N-acetylglucosamine/N-acetylgalactosamine		HMDB00215	24139		0.88	1.16	0.89	0.58	0.5	0.37		0.7585	1	0.7603	0.7798	0.7955	0.8362	0.008	0.1208	0.0009	0.011	5.2597e-05	0.001		0.8487	0.7467	0.9856	0.7533	2.356	1.372	1.1889	0.8673		100	100	100	100	100	100	100	100		Carbohydrate	Aminosugar Metabolism	100006435
1064		Advanced Glycation End-product	N6-carboxymethyllysine			123800		0.94	1.06	0.62	0.67	0.83	0.63		0.7743	1	0.6085	0.7096	0.2946	0.5245	0.1917	0.7115	0.8104	0.7097	0.1611	0.3103		1.3104	1.2335	1.3873	0.8075	0.9523	0.6345	0.7897	0.5964		100	100	100	100	100	67	100	100		Carbohydrate	Advanced Glycation End-product	100001768	5746-04-03
1068	Energy	TCA Cycle	citrate	C00158	HMDB00094	311		0.9	1.11	0.98	1.03	1.11	0.86		0.8155	1	0.4539	0.6271	0.7776	0.8343	0.7331	0.9952	0.5224	0.5968	0.6534	0.5762		0.9102	0.8229	1.0147	0.8931	1.1199	1.1518	1.2384	0.9599		100	100	100	100	100	100	100	100		Energy	TCA Cycle	1124	77-92-9
1074			alpha-ketoglutarate	C00026	HMDB00208	51		1.21	1.6	1.42	1.22	1.16	1.14		0.53	0.8959	0.1984	0.4137	0.3214	0.5459	0.4402	0.9588	0.9273	0.7532	0.7778	0.6274		0.6811	0.8219	1.0906	0.9652	4.0238	4.9009	4.6576	4.5755		100	100	100	100	100	100	100	100		Energy	TCA Cycle	93	305-72-6;328-50-7;22202-68-2
1076			succinylcarnitine (C4-DC)		HMDB61717	71464481		0.79	0.79	0.65	2.29	2.79	2.41		0.3447	0.7511	0.1203	0.3107	0.0524	0.1863	0.0053	0.0969	0.0116	0.0647	0.1672	0.317		1.2389	0.9818	0.9767	0.7995	0.5305	1.2126	1.4775	1.2808		100	100	100	100	100	100	100	100		Energy	TCA Cycle	100001948	256928-74-2
1077			succinate	C00042	HMDB00254	1110		1.14	1.98	2.01	1.69	1.4	1.18		0.6338	0.9457	0.0747	0.2429	0.0465	0.1707	0.0827	0.4928	0.3135	0.4948	0.6108	0.5537		0.7364	0.8401	1.4553	1.4818	1.0103	1.708	1.4161	1.1942		100	100	100	100	100	100	100	100		Energy	TCA Cycle	252	110-15-6
1078			fumarate	C00122	HMDB00134	444972		1.33	1.28	1.22	0.89	0.91	1.03		0.0628	0.3005	0.1124	0.3031	0.3963	0.6142	0.4555	0.961	0.5982	0.6266	0.6799	0.5865		0.9577	1.2727	1.2245	1.1644	0.9469	0.8426	0.8647	0.9739		100	100	100	100	100	100	100	100		Energy	TCA Cycle	330	100-17-8
1079			malate	C00149	HMDB00156	525		1.43	1.38	1.31	0.97	1	1.06		0.0015	0.0255	0.0043	0.0433	0.0193	0.0923	0.7026	0.9901	0.8981	0.7425	0.514	0.5147		0.8406	1.1994	1.1569	1.1021	0.8854	0.8618	0.8848	0.9412		100	100	100	100	100	100	100	100		Energy	TCA Cycle	409	6915-15-7
1084			tricarballylate	C19806	HMDB31193	14925		0.99	0.91	0.92	0.8	0.74	0.63		0.7166	0.986	0.8861	0.8318	0.6526	0.7814	0.706	0.9901	0.6798	0.6591	0.425	0.4824		1.7108	1.689	1.5579	1.5684	11.4871	9.1461	8.4942	7.2425		100	100	100	100	100	100	100	100		Energy	TCA Cycle	2053	99-14-9
1089			2-methylcitrate/homocitrate					1.04	0.98	0.85	0.98	1.15	0.96		0.7342	0.9958	0.2664	0.4822	0.0317	0.1309	0.7075	0.9901	0.1199	0.302	0.6021	0.5521		1.5239	1.5912	1.4868	1.2983	0.9722	0.9507	1.1226	0.9295		100	100	100	100	100	100	100	100		Energy	TCA Cycle	100008929
1091		Oxidative Phosphorylation	acetylphosphate	C00227	HMDB01494	186		1.29	1.27	1.31	1.36	1.38	1.17		0.0492	0.2623	0.0605	0.2139	0.1839	0.4042	0.0112	0.1441	0.0091	0.0569	0.1787	0.3305		0.9582	1.24	1.2204	1.2508	0.8851	1.1994	1.2187	1.0327		100	100	100	100	100	100	100	100		Energy	Oxidative Phosphorylation	1211	94249-01-1
1093			phosphate	C00009	HMDB01429	1061		0.92	0.85	0.74	0.88	0.88	0.81		0.4907	0.8754	0.1641	0.3675	0.0085	0.056	0.2145	0.7442	0.1843	0.3886	0.0503	0.1523		1.1004	1.0108	0.9388	0.8167	1.3781	1.2193	1.2074	1.1226		100	100	100	100	100	100	100	100		Energy	Oxidative Phosphorylation	461	7664-38-2
1095	Lipid	Fatty Acid Synthesis	malonylcarnitine		HMDB02095	22833583		0.84	0.92	0.93	0.69	0.74	0.57		0.0983	0.3887	0.3492	0.5547	0.2694	0.5001	0.0358	0.2979	0.0817	0.2362	0.005	0.0292		1.1727	0.9874	1.0807	1.0913	1.263	0.8656	0.9305	0.7193		100	100	100	100	100	100	100	100		Lipid	Fatty Acid Synthesis	100001526	853728-01-5
1097			2-methylmalonylcarnitine (C4-DC)		HMDB13133	53481628		0.72	0.53	0.76	0.85	0.9	0.84		0.7375	0.9971	0.46	0.6302	0.9431	0.8789	0.8478	1	0.9051	0.7449	0.8795	0.6676		1.171	0.839	0.6239	0.8861	1.3577	1.1504	1.2245	1.1388		67	67	67	67	33	33	33	67		Lipid	Fatty Acid Synthesis	100001596	149181-64-6
1098		Fatty Acid Metabolism	acetyl CoA	C00024	HMDB01206	444493		0.88	0.47	0.84	0.44	0.36	0.32		0.1759	0.5387	0.0981	0.2808	0.4323	0.6462	0.2058	0.733	0.0833	0.2392	0.0644	0.1814		1.2181	1.0674	0.5773	1.0182	0.8536	0.3735	0.3096	0.2767		100	67	67	67	67	67	33	67		Lipid	Fatty Acid Metabolism	1830	102029-73-2
1100			3-hydroxybutyryl CoA	C01144	HMDB01166	521		1.18	1	0.98	0.72	0.43	0.42		0.4283	0.82	0.3093	0.5221	0.2918	0.522	0.445	0.9588	0.0537	0.1777	0.0457	0.1413		1.3297	1.5641	1.3363	1.3023	1.1546	0.8331	0.4913	0.4798		100	33	67	33	67	33	33	33		Lipid	Fatty Acid Metabolism	1237	103404-51-9
1111		Medium Chain Fatty Acid	caproate (6:0)	C01585	HMDB00535	8892		1.39	0.98	1.95	1.94	3.49	3.06		0.5274	0.8959	0.9161	0.8395	0.1768	0.3957	0.3198	0.8872	0.0261	0.1104	0.0233	0.0882		0.6601	0.9198	0.6485	1.2865	0.6514	1.2616	2.2755	1.9911		67	100	67	100	67	67	100	100		Lipid	Medium Chain Fatty Acid	926	142-62-1
1113			caprylate (8:0)	C06423	HMDB00482	379		1.16	0.84	0.95	1.45	1.28	1.2		0.3271	0.7386	0.3822	0.5775	0.7868	0.8357	0.0614	0.4109	0.2	0.4054	0.3827	0.4718		0.9051	1.0512	0.7606	0.8602	0.6824	0.9895	0.8745	0.8181		67	100	33	67	33	67	67	33		Lipid	Medium Chain Fatty Acid	932	124-07-2
1238		Fatty Acid, Branched	15-methylpalmitate			17903417		0.81	1.08	0.71	0.84	0.48	0.59		0.4945	0.8783	0.8672	0.8255	0.3406	0.5682	0.3907	0.9246	0.0183	0.0865	0.078	0.2045		1.2051	0.9724	1.3003	0.855	1.0037	0.8456	0.486	0.5912		100	100	100	100	100	100	100	100		Lipid	Fatty Acid, Branched	100002945
1241			17-methylstearate		HMDB37397	3083779		0.79	1.22	0.88	1.1	0.69	0.76		0.3163	0.7332	0.5499	0.6802	0.6692	0.7873	0.9813	1	0.0464	0.1611	0.161	0.3103		1.1883	0.9423	1.4442	1.0487	0.9727	1.0685	0.6699	0.7394		100	100	100	100	100	100	100	100		Lipid	Fatty Acid, Branched	100002356	2724-59-6
1251		Fatty Acid, Dicarboxylate	glutarate (pentanedioate)	C00489	HMDB00661	743		2.61	2.35	2.21	1.04	1.04	1.45		1.1802e-08	4.0787e-06	1.4856e-07	2.3992e-05	5.881e-07	5.2542e-05	0.2322	0.7803	0.3479	0.5251	0.0005	0.0059		0.5659	1.4786	1.329	1.2482	0.9697	1.0101	1.0064	1.4101		100	100	100	100	100	100	100	100		Lipid	Fatty Acid, Dicarboxylate	339	110-94-1
1255			2-hydroxyglutarate	C02630	HMDB00606	43		1.17	1.09	1.24	0.85	1.1	1.24		0.135	0.4672	0.2628	0.4768	0.0354	0.1417	0.188	0.7112	0.5626	0.6128	0.0938	0.2256		0.907	1.0575	0.9898	1.1266	1.328	1.1229	1.4547	1.6517		100	100	100	100	100	100	100	100		Lipid	Fatty Acid, Dicarboxylate	100002070	40951-21-1
1257			adipate	C06104	HMDB00448	196		1.16	1.33	1.8	0.83	0.9	0.9		0.0555	0.2786	0.0136	0.0926	0.0008	0.0107	0.3805	0.9224	0.7811	0.6972	0.6837	0.5885		1.2872	1.4982	1.7174	2.3132	1.0251	0.8512	0.9197	0.9248		100	100	100	100	100	100	100	100		Lipid	Fatty Acid, Dicarboxylate	100000863	124-04-9
1259			2-hydroxyadipate	C02360	HMDB00321	193530		1.27	1.49	1.41	0.69	0.54	0.74		0.2128	0.5982	0.0927	0.2716	0.0955	0.2753	0.1052	0.565	0.0028	0.025	0.232	0.3823		0.7339	0.9343	1.0962	1.0336	1.7389	1.2038	0.9456	1.2852		100	100	100	100	100	100	100	100		Lipid	Fatty Acid, Dicarboxylate	100001153	18294-85-4
1268			azelate (nonanedioate)	C08261	HMDB00784	2266		0.47	0.64	0.53	0.81	0.74	0.73		0.2722	0.6848	0.5486	0.6802	0.3733	0.5962	0.5478	0.9732	0.38	0.5427	0.3347	0.4432		1.7217	0.8173	1.0949	0.9087	1.3072	1.058	0.9657	0.9521		100	100	100	100	100	100	100	100		Lipid	Fatty Acid, Dicarboxylate	2029	123-99-9
1269			sebacate (decanedioate)	C08277	HMDB00792	5192		0.93	0.46	0.44	0.46	0.4	0.59		0.9917	1	0.0232	0.1295	0.0117	0.0672	0.0735	0.4633	0.0204	0.0931	0.2718	0.4099		1.5301	1.4227	0.7109	0.6681	2.1579	1.0006	0.8638	1.2666		100	100	67	33	100	100	100	100		Lipid	Fatty Acid, Dicarboxylate	100001211	111-20-6
1272			dodecanedioate	C02678	HMDB00623	12736		1.27	1.04	0.8	1.46	1.39	1.45		0.4088	0.8101	0.6579	0.7311	0.4496	0.6573	0.1327	0.596	0.21	0.4141	0.1503	0.3004		0.8145	1.0326	0.845	0.6491	0.8324	1.2176	1.1584	1.2036		100	100	100	100	100	100	100	100		Lipid	Fatty Acid, Dicarboxylate	100001102	693-23-2
1273			tetradecanedioate		HMDB00872	13185		1.64	1.42	1.07	2.38	2.44	2.65		0.1618	0.5164	0.2788	0.4926	0.8061	0.8414	0.0054	0.0969	0.0047	0.0364	0.0032	0.021		0.633	1.0394	0.8982	0.6779	0.5603	1.334	1.3699	1.4849		100	100	100	100	100	100	100	100		Lipid	Fatty Acid, Dicarboxylate	100001613	821-38-5
1274			hexadecanedioate	C19615	HMDB00672	10459		1.61	1.02	0.7	6.37	6.09	7.32		0.2719	0.6848	0.2888	0.5045	0.8534	0.8601	0.0018	0.0532	0.0017	0.0186	0.0015	0.0118		0.7693	1.2358	0.7843	0.5376	0.3458	2.2026	2.1062	2.5326		100	100	100	100	100	100	100	100		Lipid	Fatty Acid, Dicarboxylate	100001614	505-54-4
1275			octadecanedioate		HMDB00782	70095		0.98	0.99	0.8	4.26	3.42	5.31		0.9717	1	0.5946	0.7009	0.992	0.8789	0.0039	0.0816	0.0072	0.0494	0.0021	0.0158		0.8232	0.8095	0.8164	0.6597	0.6698	2.8531	2.2886	3.5587		100	100	100	100	100	100	100	100		Lipid	Fatty Acid, Dicarboxylate	100001615	871-70-5
1278			3-carboxy-4-methyl-5-propyl-2-furanpropanoate (CMPF)		HMDB61112	123979		6.41	5.9	5.2	0.9	0.83	0.86		2.1317e-09	9.2088e-07	1.5928e-09	6.0897e-07	2.6531e-08	5.0369e-06	0.6201	0.9869	0.3743	0.5388	0.4626	0.4935		0.4047	2.5959	2.3892	2.1048	0.4856	0.437	0.4047	0.4166		0	100	100	100	67	33	0	33		Lipid	Fatty Acid, Dicarboxylate	100001178	86879-39-2
1308		Fatty Acid, Amino	6-aminocaproate	C02378	HMDB01901	564		1	1	1	1	1	1		1	1	1	0.8411	1	0.8789	1	1	1	0.7563	1	0.6914		0.991	0.991	0.991	0.991	0.991	0.991	0.991	0.991		0	0	0	0	0	0	0	0		Lipid	Fatty Acid, Amino	100000860	60-32-2
1309			2-aminoheptanoate			227939		1.8	1.8	1.66	1.29	1.16	1.29		0.0125	0.11	0.0133	0.0914	0.043	0.1629	0.2468	0.798	0.4903	0.585	0.2037	0.3533		0.5745	1.0338	1.0323	0.9547	0.9099	1.17	1.0587	1.1745		100	100	100	100	100	100	100	100		Lipid	Fatty Acid, Amino	100004542	1115-90-8
1326		Fatty Acid Metabolism (also BCAA Metabolism)	butyrylglycine		HMDB00808	88412		1.42	0.83	0.87	0.38	0.41	0.33		0.5585	0.9064	0.8824	0.8318	0.8542	0.8603	0.3652	0.9224	0.62	0.6334	0.418	0.4816		0.5773	0.822	0.4815	0.5047	6.1533	2.3168	2.5009	2.0476		67	67	100	100	100	100	100	100		Lipid	Fatty Acid Metabolism (also BCAA Metabolism)	100001151	20208-73-5
1327			propionyl CoA	C00100	HMDB01275	92753		0.64	0.26	0.41	0.24	0.11	0.09		0.0425	0.2426	0.005	0.0481	0.0273	0.1172	0.008	0.1208	0.0006	0.0087	0.0002	0.0032		2.2298	1.4177	0.5759	0.9114	2.1916	0.5279	0.2395	0.2014		100	67	67	67	100	33	33	0		Lipid	Fatty Acid Metabolism (also BCAA Metabolism)	100000355	108321-21-7
1328			propionylcarnitine (C3)	C03017	HMDB00824	107738		0.86	0.49	0.74	0.32	0.18	0.19		0.095	0.3799	0.1044	0.2896	0.1343	0.33	7.5655e-05	0.0075	3.2516e-06	0.0002	9.6481e-06	0.0004		2.5667	2.2049	1.2569	1.8928	3.9842	1.2722	0.7103	0.739		100	100	100	100	100	100	100	100		Lipid	Fatty Acid Metabolism (also BCAA Metabolism)	100001162	17298-37-2
1329			propionylglycine		HMDB00783	98681		0.51	0.44	0.5	0.48	0.51	0.5		0.1659	0.5231	0.101	0.2838	0.1675	0.3808	0.1712	0.6938	0.151	0.3425	0.1746	0.3255		1.3485	0.681	0.5924	0.6805	3.1002	1.4829	1.5902	1.5558		100	67	67	67	100	100	100	100		Lipid	Fatty Acid Metabolism (also BCAA Metabolism)	100001150	21709-90-0
1331			methylmalonate (MMA)	C02170	HMDB00202	487		0.69	0.72	0.68	0.56	0.46	0.58		0.0531	0.2732	0.0768	0.2459	0.0539	0.1902	0.0089	0.1265	0.0023	0.0223	0.0089	0.0446		1.059	0.7309	0.7633	0.7154	1.324	0.746	0.6124	0.7623		100	100	100	100	100	100	100	100		Lipid	Fatty Acid Metabolism (also BCAA Metabolism)	418	516-05-2
1332		Fatty Acid Metabolism (Acyl Glutamine)	hexanoylglutamine					1.21	0.57	0.55	1	0.98	0.84		0.1822	0.5476	0.1134	0.3043	0.1716	0.3872	0.8861	1	0.8732	0.7352	0.2757	0.4114		1.4634	1.7711	0.8359	0.803	1.1187	1.1215	1.0913	0.9345		100	100	100	100	100	100	100	100		Lipid	Fatty Acid Metabolism (Acyl Glutamine)	100001733
1341		Fatty Acid Metabolism(Acyl Glycine)	N-palmitoylglycine		HMDB13034	151008		0.83	1.53	0.99	1.26	1.17	0.98		0.7596	1	0.0703	0.2342	0.7886	0.8357	0.5582	0.9732	0.7226	0.6752	0.7668	0.6215		1.3528	1.1217	2.0733	1.3454	0.9592	1.2066	1.1196	0.9439		67	100	100	67	100	100	100	67		Lipid	Fatty Acid Metabolism(Acyl Glycine)	100003686	2441-41-0
1346		Fatty Acid Metabolism(Acyl Carnitine)	acetylcarnitine (C2)	C02571	HMDB00201	1		1.07	0.84	1.1	0.57	0.51	0.49		0.1162	0.4309	0.726	0.7603	0.9702	0.8789	0.0062	0.1065	0.0075	0.0503	0.01	0.049		1.5226	1.6295	1.2838	1.6817	1.6748	0.9505	0.8506	0.813		100	100	100	100	100	100	100	100		Lipid	Fatty Acid Metabolism(Acyl Carnitine)	100000802	5080-50-2
1347			3-hydroxybutyrylcarnitine (1)		HMDB13127	53481617		1.53	1.62	2.38	0.69	0.7	0.89		0.3276	0.7386	0.0485	0.1915	0.0029	0.0264	0.3846	0.9246	0.5453	0.6059	0.8574	0.6615		1.2707	1.9379	2.0573	3.0181	1.1244	0.7738	0.7837	1.0005		100	100	100	100	100	100	100	100		Lipid	Fatty Acid Metabolism(Acyl Carnitine)	100003926
1348			3-hydroxybutyrylcarnitine (2)		HMDB13127			1.54	1.62	1.73	0.66	0.49	0.69		0.1749	0.5387	0.0503	0.1944	0.0458	0.1689	0.0581	0.4004	0.0099	0.059	0.1598	0.3103		2.0402	3.1381	3.2987	3.5325	1.9819	1.3048	0.9694	1.3615		100	100	100	100	100	100	100	100		Lipid	Fatty Acid Metabolism(Acyl Carnitine)	100009271
1350			hexanoylcarnitine (C6)		HMDB00705	6426853		0.64	0.27	0.38	0.5	0.3	0.23		0.276	0.6891	0.0139	0.094	0.0043	0.0345	0.0354	0.2979	0.0169	0.0835	0.0027	0.0183		2.6802	1.7271	0.7187	1.0081	4.0653	2.0329	1.2122	0.9328		100	100	100	100	100	100	100	100		Lipid	Fatty Acid Metabolism(Acyl Carnitine)	100000781	6920-35-0
1357			myristoylcarnitine (C14)		HMDB05066	6426854		2.63	3.07	3.52	1.79	1.44	2.03		0.0043	0.0592	0.0007	0.0124	0.0002	0.0035	0.0914	0.5247	0.311	0.4934	0.1397	0.2853		0.4892	1.2868	1.5026	1.7238	0.8315	1.4889	1.2007	1.6909		100	100	100	100	33	67	67	67		Lipid	Fatty Acid Metabolism(Acyl Carnitine)	100001270	18822-89-4
1359			palmitoylcarnitine (C16)	C02990	HMDB00222	461		2.26	2.31	2.52	1.88	1.65	2.52		0.0047	0.062	0.0015	0.0215	0.0004	0.0061	0.0163	0.1851	0.0058	0.042	0.0004	0.0049		0.8016	1.8116	1.853	2.0239	0.8356	1.5676	1.3794	2.102		100	100	100	100	100	100	100	100		Lipid	Fatty Acid Metabolism(Acyl Carnitine)	100000776	6865-14-1
1360			palmitoleoylcarnitine (C16:1)*			71464547		2.36	2.66	2.61	1.28	1.11	1.35		0.0153	0.1226	0.006	0.0552	0.0018	0.0198	0.6757	0.9901	0.7531	0.6911	0.568	0.5359		0.772	1.8193	2.0562	2.0145	0.6258	0.7987	0.6949	0.8455		100	100	100	100	67	67	67	100		Lipid	Fatty Acid Metabolism(Acyl Carnitine)	100009406
1361			stearoylcarnitine (C18)		HMDB00848	6426855		2.84	3.48	3.36	1.8	2.06	2.36		0.0007	0.0144	4.7549e-05	0.0015	4.6272e-05	0.0013	0.047	0.3517	0.0048	0.0369	0.0008	0.007		0.5762	1.6348	2.0065	1.9361	0.7839	1.4106	1.6116	1.8515		100	100	100	100	100	100	100	100		Lipid	Fatty Acid Metabolism(Acyl Carnitine)	100001391	18822-91-8
1362			linoleoylcarnitine (C18:2)*		HMDB06469	6450015		2.61	2.2	2.09	1.13	1.06	1.12		0.0012	0.023	0.0024	0.0298	0.0024	0.0242	0.402	0.9288	0.459	0.5746	0.3083	0.4318		0.9708	2.5368	2.1371	2.0328	0.7908	0.8951	0.8353	0.8827		100	100	100	100	100	100	100	100		Lipid	Fatty Acid Metabolism(Acyl Carnitine)	100003151	36816-10-1
1363			linolenoylcarnitine (C18:3)*					3.34	3.21	2.93	1	1.3	1.3		0.0054	0.0697	0.0068	0.0584	0.0025	0.0242	1	1	0.5166	0.5949	0.5183	0.5162		0.8508	2.8433	2.7282	2.4914	0.3674	0.3674	0.478	0.4774		67	100	100	100	0	0	33	33		Lipid	Fatty Acid Metabolism(Acyl Carnitine)	100015831
1364			oleoylcarnitine (C18:1)		HMDB05065	6441392		2.02	1.78	1.73	1.37	1.17	1.56		0.0498	0.2648	0.0253	0.1366	0.0195	0.0934	0.4839	0.968	0.4048	0.5518	0.1024	0.2383		1.1656	2.3537	2.078	2.0201	0.818	1.1197	0.9565	1.2726		100	100	100	100	100	100	100	100		Lipid	Fatty Acid Metabolism(Acyl Carnitine)	100001501	38677-66-6
1366			myristoleoylcarnitine (C14:1)*			90659872		2.22	3.22	3.13	1.19	1	1.1		0.0504	0.2655	0.0098	0.0761	0.0102	0.0624	0.8473	1	0.8928	0.7418	0.9726	0.6914		0.6387	1.4157	2.056	1.9973	0.9997	1.188	1.002	1.1003		100	100	100	100	67	67	33	33		Lipid	Fatty Acid Metabolism(Acyl Carnitine)	100006051	889848-55-9
1367			suberoylcarnitine (C8-DC)					0.68	0.36	0.28	0.71	0.5	0.38		0.8518	1	0.0407	0.174	0.0069	0.0489	0.3428	0.907	0.0621	0.1969	0.012	0.0549		2.1952	1.492	0.8008	0.6247	16.8959	11.9565	8.4917	6.358		100	100	100	100	100	100	100	100		Lipid	Fatty Acid Metabolism(Acyl Carnitine)	100006627
1369			adipoylcarnitine (C6-DC)		HMDB61677	71296139		0.62	0.49	0.44	0.93	0.91	0.81		0.2802	0.6927	0.1186	0.309	0.1196	0.3106	0.5655	0.9742	0.6052	0.6297	0.2097	0.3594		2.3798	1.4863	1.1775	1.041	8.0557	7.4723	7.3091	6.5229		100	100	100	100	100	100	100	100		Lipid	Fatty Acid Metabolism(Acyl Carnitine)	100006614
1372			pimeloylcarnitine/3-methyladipoylcarnitine (C7-DC)					0.69	0.43	0.6	0.79	0.8	0.64		0.1224	0.4444	0.005	0.0481	0.0145	0.079	0.5187	0.9683	0.4322	0.5694	0.1679	0.3179		1.5727	1.0903	0.6725	0.9434	2.0311	1.5989	1.6267	1.3052		100	100	100	67	100	100	100	100		Lipid	Fatty Acid Metabolism(Acyl Carnitine)	100009407
1374			arachidoylcarnitine (C20)*		HMDB06460			1.59	1.87	1.78	0.96	0.77	0.84		0.1483	0.4886	0.1929	0.4052	0.1214	0.3129	0.8377	1	0.5465	0.6059	0.6579	0.5766		0.675	1.0728	1.2601	1.2025	1.1824	1.1404	0.9129	0.9988		67	100	100	100	100	100	100	100		Lipid	Fatty Acid Metabolism(Acyl Carnitine)	100015833
1375			arachidonoylcarnitine (C20:4)					3.23	3.63	3.61	1.55	1.74	1.92		1.8131e-05	0.0011	7.4417e-06	0.0003	4.0221e-06	0.0002	0.0577	0.4004	0.0053	0.0389	0.0017	0.0133		0.6332	2.0421	2.2956	2.2867	0.9033	1.3988	1.5685	1.7357		100	100	100	100	100	100	100	100		Lipid	Fatty Acid Metabolism(Acyl Carnitine)	100015837
1377			behenoylcarnitine (C22)*					1.49	2.05	1.77	1.09	0.92	0.95		0.015	0.1225	0.0058	0.0547	0.0064	0.0465	0.6954	0.9901	0.9002	0.7425	0.7572	0.6176		0.9878	1.4732	2.0272	1.746	1.127	1.225	1.0377	1.0684		33	100	100	100	100	100	100	100		Lipid	Fatty Acid Metabolism(Acyl Carnitine)	100015832
1378			dihomo-linolenoylcarnitine (20:3n3 or 6)*					3.56	3.43	3.69	1.61	1.1	1.36		0.0071	0.082	0.0318	0.1529	0.002	0.0215	0.2889	0.8361	0.9305	0.7539	0.4935	0.5052		0.3448	1.2281	1.1836	1.2722	0.5999	0.9661	0.6615	0.814		33	67	67	67	67	67	67	67		Lipid	Fatty Acid Metabolism(Acyl Carnitine)	100015840
1380			eicosenoylcarnitine (C20:1)*					1.68	2.03	2	0.93	0.9	1.08		0.9445	1	0.3211	0.5296	0.2391	0.4649	0.8735	1	0.6443	0.6453	0.9229	0.6842		0.6284	1.0546	1.2752	1.2564	1.1829	1.1052	1.0672	1.276		100	67	100	100	67	67	100	67		Lipid	Fatty Acid Metabolism(Acyl Carnitine)	100015838
1381			erucoylcarnitine (C22:1)*					1.28	1.75	1.5	0.95	0.72	0.82		0.5626	0.9078	0.3142	0.5237	0.3468	0.5743	0.7945	1	0.4219	0.561	0.5871	0.5429		0.84	1.0744	1.474	1.2587	1.7134	1.6328	1.2377	1.3973		100	100	100	100	100	100	100	100		Lipid	Fatty Acid Metabolism(Acyl Carnitine)	100015841
1385			docosahexaenoylcarnitine (C22:6)*					2.85	3.36	3.41	1.14	0.96	1.09		0.0001	0.0037	2.1604e-05	0.0008	1.4494e-05	0.0005	0.1701	0.6938	0.2406	0.4362	0.1176	0.2561		0.5311	1.5113	1.7862	1.8102	1.4022	1.599	1.3459	1.5304		33	100	100	100	67	67	100	100		Lipid	Fatty Acid Metabolism(Acyl Carnitine)	100015845
1387			lignoceroylcarnitine (C24)*					1.25	1.44	1.28	1.32	1.18	1.03		0.059	0.2895	0.0173	0.1071	0.036	0.1427	0.3238	0.8887	0.6113	0.6311	0.7229	0.6051		0.8714	1.0874	1.2537	1.1112	1.2033	1.5905	1.4257	1.2413		100	100	100	100	100	100	100	100		Lipid	Fatty Acid Metabolism(Acyl Carnitine)	100015834
1388			margaroylcarnitine*		HMDB06210			2.03	2.35	2.45	1.72	1.42	1.74		0.2163	0.6029	0.0166	0.1046	0.0111	0.0656	0.1852	0.7063	0.2118	0.4167	0.3207	0.4354		0.7654	1.5539	1.8016	1.8741	1.083	1.8587	1.5397	1.8845		100	100	100	100	67	67	100	67		Lipid	Fatty Acid Metabolism(Acyl Carnitine)	100004054	106182-29-0
1389			nervonoylcarnitine (C24:1)*					1.18	1.38	1.32	0.99	0.71	0.77		0.1511	0.4937	0.1365	0.3312	0.1174	0.3073	0.6404	0.9869	0.6389	0.6433	0.6933	0.5917		1.0252	1.2051	1.4126	1.3517	1.7143	1.6955	1.2192	1.3239		100	100	100	100	100	100	100	100		Lipid	Fatty Acid Metabolism(Acyl Carnitine)	100015846
1390			cerotoylcarnitine (C26)*		HMDB06347			1.3	1.19	1.05	1.38	1.23	1.07		0.0329	0.2062	0.1294	0.3186	0.3894	0.6105	0.1444	0.6206	0.1798	0.3837	0.336	0.4432		0.7602	0.9855	0.9026	0.7948	1.2089	1.6707	1.4924	1.2916		100	100	100	100	100	100	100	100		Lipid	Fatty Acid Metabolism(Acyl Carnitine)	100015835
1391			ximenoylcarnitine (C26:1)*					1.21	1.53	1.13	1.3	1.18	0.97		0.0516	0.267	0.0019	0.0251	0.1093	0.299	0.4334	0.9554	0.7617	0.6927	0.6851	0.5888		0.6995	0.8445	1.0735	0.7907	1.1789	1.5384	1.388	1.1421		100	100	100	100	100	100	100	100		Lipid	Fatty Acid Metabolism(Acyl Carnitine)	100015836
1395		Carnitine Metabolism	deoxycarnitine	C01181	HMDB01161	134		0.8	0.58	0.44	0.78	0.64	0.58		0.0572	0.2834	0.0017	0.0234	1.4448e-05	0.0005	0.1103	0.5691	0.0082	0.0528	0.0014	0.0111		1.4537	1.1584	0.8371	0.6373	2.1544	1.6741	1.3834	1.2554		100	100	100	100	100	100	100	100		Lipid	Carnitine Metabolism	100001662	6249-56-5
1396			carnitine	C00318	HMDB00062	10917		0.78	0.83	0.8	0.81	0.74	0.64		0.0265	0.1731	0.054	0.2028	0.0079	0.0532	0.0635	0.4218	0.0131	0.0704	0.0009	0.0083		1.0489	0.8141	0.8664	0.8415	1.4703	1.1879	1.0842	0.944		100	100	100	100	100	100	100	100		Lipid	Carnitine Metabolism	100000007	461-05-2
1401		Ketone Bodies	3-hydroxybutyrate (BHBA)	C01089	HMDB00357	441		2.08	3.46	4.64	2.14	6.46	9.2		0.0003	0.0068	9.7702e-06	0.0004	1.9875e-06	0.0001	0.0315	0.2788	5.3069e-05	0.0017	7.983e-06	0.0003		1.1784	2.4482	4.0719	5.4659	0.1526	0.327	0.9853	1.4043		100	100	100	100	100	100	100	100		Lipid	Ketone Bodies	254	625-72-9
1403		Fatty Acid Metabolism (Acyl Choline)	palmitoylcholine			151731		2.74	3.46	2.33	3.19	6.52	10.03		0.0002	0.0059	0.0001	0.0034	0.001	0.0127	0.0003	0.019	5.5337e-07	5.5634e-05	2.8017e-08	3.7193e-06		0.4424	1.2137	1.5328	1.0301	0.1819	0.581	1.1865	1.8252		67	100	100	100	100	100	100	100		Lipid	Fatty Acid Metabolism (Acyl Choline)	100009233
1404			oleoylcholine					2.1	2.82	2.12	1.63	2.93	4.28		0.0091	0.0947	0.001	0.0156	0.0075	0.0515	0.1218	0.5768	0.0003	0.0063	6.3949e-06	0.0003		0.653	1.3689	1.8434	1.3823	0.3792	0.6181	1.1126	1.6232		67	100	100	100	67	100	100	100		Lipid	Fatty Acid Metabolism (Acyl Choline)	100009331
1405			palmitoloelycholine					3.04	3.35	2.5	2.08	3.26	3.96		0.0125	0.11	0.0093	0.0732	0.0314	0.1298	0.2715	0.823	0.0027	0.0244	0.0007	0.007		0.3811	1.1592	1.2767	0.9521	0.2933	0.6091	0.9563	1.1611		33	67	100	67	33	33	100	100		Lipid	Fatty Acid Metabolism (Acyl Choline)	100009334
1407			linoleoylcholine*					2.3	2.77	1.94	3.22	5.72	8.88		0.0036	0.0525	0.003	0.033	0.0113	0.0656	0.0005	0.0251	5.662e-06	0.0003	5.4396e-07	3.6105e-05		0.7187	1.651	1.99	1.3935	0.181	0.5836	1.0353	1.6079		67	100	100	100	67	100	100	100		Lipid	Fatty Acid Metabolism (Acyl Choline)	100015760
1408			stearoylcholine*					1.43	2.16	1.79	1.4	2.24	3.66		0.1537	0.4973	0.0385	0.1692	0.0411	0.1577	0.3538	0.9084	0.019	0.088	0.0006	0.0062		0.8617	1.2336	1.8622	1.5459	0.3393	0.4764	0.7606	1.2426		33	100	67	67	33	100	100	100		Lipid	Fatty Acid Metabolism (Acyl Choline)	100015759
1410			arachidonoylcholine					1.89	2.68	1.93	3.21	5.94	9.28		0.0388	0.2318	0.0045	0.0448	0.0339	0.1369	0.0003	0.0164	1.1207e-06	8.616e-05	1.1807e-07	1.0851e-05		0.6783	1.2789	1.8187	1.3105	0.2602	0.834	1.5466	2.4137		33	67	67	67	33	100	100	100		Lipid	Fatty Acid Metabolism (Acyl Choline)	100009332
1419		Fatty Acid, Monohydroxy	2-hydroxypalmitate		HMDB31057	92836		0.9	1.48	1.08	1.21	0.87	1.12		0.7799	1	0.0596	0.2138	0.6122	0.7647	0.4554	0.961	0.4128	0.5558	0.6061	0.5522		0.9027	0.8158	1.3332	0.9752	1.0951	1.3254	0.9536	1.2234		100	100	100	100	100	100	100	100		Lipid	Fatty Acid, Monohydroxy	100001579	764-67-0
1420			2-hydroxystearate	C03045		69417		0.9	1.31	1.26	0.98	0.6	0.85		0.6278	0.9408	0.1231	0.3133	0.1555	0.3616	0.65	0.9896	0.004	0.0323	0.325	0.439		0.8952	0.8032	1.1748	1.1246	1.2503	1.2207	0.7474	1.0684		67	100	100	100	100	100	100	100		Lipid	Fatty Acid, Monohydroxy	1239	629-22-1
1425			3-hydroxysuberate		HMDB00325	22328017		1.24	0.91	0.73	0.8	0.82	0.83		0.2707	0.6848	0.8876	0.8318	0.3746	0.5963	0.4188	0.9459	0.4584	0.5746	0.8916	0.6704		0.6742	0.8335	0.6137	0.4945	2.4275	1.9438	1.9789	2.0233		67	67	67	67	100	67	67	100		Lipid	Fatty Acid, Monohydroxy	100001143	73141-47-6
1442			16-hydroxypalmitate	C18218	HMDB06294	10466		1.17	1	0.64	1.29	1.46	1.5		0.0335	0.2085	0.1222	0.3133	0.7921	0.8357	0.3358	0.9047	0.18	0.3837	0.196	0.3485		1.5387	1.8032	1.5319	0.9836	0.6686	0.8657	0.9783	1.0056		100	100	100	100	100	100	100	100		Lipid	Fatty Acid, Monohydroxy	100002953	506-13-8
1446			13-HODE + 9-HODE			43013		0.76	1.23	1.37	1.65	1.39	1.41		0.3778	0.7863	0.9281	0.8401	0.6344	0.7756	0.0766	0.4718	0.203	0.4064	0.1717	0.322		0.5987	0.4553	0.7356	0.8196	0.9604	1.5834	1.3326	1.3567		100	100	100	100	100	100	100	100		Lipid	Fatty Acid, Monohydroxy	100002196
1468		Fatty Acid, Dihydroxy	12,13-DiHOME	C14829	HMDB04705	10236635		0.76	0.65	0.57	1.35	1.31	1.3		0.8557	1	0.5042	0.654	0.2894	0.5208	0.1701	0.6938	0.2522	0.4473	0.2953	0.4246		1.1684	0.8831	0.7635	0.6709	0.7652	1.0356	1.0001	0.9982		100	100	100	100	100	100	100	100		Lipid	Fatty Acid, Dihydroxy	62	263399-35-5
1469			9,10-DiHOME	C14828	HMDB04704	9966640		0.49	0.45	0.3	1.27	0.99	1.5		0.8258	1	0.4005	0.5901	0.0647	0.2127	0.4443	0.9588	0.6559	0.6491	0.258	0.4018		1.9912	0.9731	0.9008	0.6035	0.7137	0.9082	0.7057	1.0672		100	100	100	100	100	100	67	100		Lipid	Fatty Acid, Dihydroxy	179	263399-34-4
1471			19,20-DiHDPA		HMDB10214	16061148		1.12	0.99	0.68	1.26	0.87	1.21		0.3835	0.789	0.5422	0.6789	0.4632	0.6655	0.507	0.9683	0.916	0.7485	0.3739	0.4653		0.8775	0.9838	0.872	0.5977	1.3072	1.6468	1.1369	1.5837		100	100	100	100	100	100	100	100		Lipid	Fatty Acid, Dihydroxy	100002844
1473			8,9-DiHETrE	C14773	HMDB02311	5283144		0.98	0.87	0.57	1.69	1.4	1.82		0.3577	0.7624	0.3218	0.5296	0.8861	0.8705	0.1061	0.565	0.2236	0.4266	0.0278	0.1		1.3512	1.3283	1.1762	0.7757	1.0678	1.805	1.4915	1.9462		100	100	100	100	100	100	100	100		Lipid	Fatty Acid, Dihydroxy	100002753	192461-96-4
1475			14,15-DiHETrE	C14775	HMDB02265	5283147		1.63	1.32	0.9	1.83	1.86	2.53		0.0381	0.2283	0.0767	0.2459	0.5573	0.7303	0.0714	0.4533	0.0477	0.164	0.0084	0.0425		0.7307	1.1937	0.963	0.6567	0.72	1.3155	1.3371	1.8217		100	100	100	100	100	100	100	100		Lipid	Fatty Acid, Dihydroxy	100002752	77667-09-5
1559		Endocannabinoid	oleoyl ethanolamide		HMDB02088	5283454		0.61	1.17	0.72	0.7	0.82	0.97		0.1213	0.4431	0.0445	0.1844	0.1329	0.3277	0.3723	0.9224	0.5798	0.6217	0.8646	0.6638		3.1752	1.9508	3.7102	2.277	0.9857	0.6918	0.8111	0.9576		100	100	100	100	100	100	100	100		Lipid	Endocannabinoid	1137	11-58-0;111-58-0
1562			palmitoyl ethanolamide	C16512	HMDB02100	4671		1.03	1.91	1.4	1.13	1.32	1.4		0.3995	0.8035	0.047	0.1881	0.2145	0.4392	0.8402	1	0.2276	0.4281	0.1649	0.3151		1.1497	1.1849	2.1939	1.6104	0.7836	0.8844	1.0354	1.0949		100	100	100	100	100	100	100	100		Lipid	Endocannabinoid	1489	544-31-0
1563			stearoyl ethanolamide		HMDB13078	27902		0.96	1.33	0.9	0.8	0.77	0.86		0.6848	0.9706	0.4783	0.6431	0.8594	0.8618	0.2103	0.7382	0.1921	0.3987	0.4704	0.4965		1.4854	1.4287	1.9731	1.3434	0.6183	0.4924	0.4747	0.5322		100	100	100	100	100	100	100	100		Lipid	Endocannabinoid	100002254	111-57-9
1574			linoleoyl ethanolamide		HMDB12252	5283446		0.75	1.56	1	1.5	0.85	1.15		0.6709	0.9644	0.0522	0.1992	0.7762	0.8342	0.2778	0.8267	0.5164	0.5949	0.5948	0.5466		2.061	1.5433	3.2121	2.065	0.8135	1.2219	0.6909	0.934		100	100	100	100	100	100	100	100		Lipid	Endocannabinoid	100006726	68171-52-8
1588		Inositol Metabolism	myo-inositol	C00137	HMDB00211	892		0.87	0.77	0.72	0.65	0.65	0.88		0.4581	0.8484	0.1757	0.384	0.0266	0.1157	0.0194	0.2108	0.0241	0.1044	0.5135	0.5147		0.9991	0.8668	0.7714	0.7235	1.4847	0.9707	0.9582	1.3088		100	100	100	100	100	100	100	100		Lipid	Inositol Metabolism	363	87-89-8
1597			inositol 1-phosphate (I1P)	C01177	HMDB00213	440194		0.9	1.11	0.93	0.89	0.75	0.75		0.7508	0.9994	0.7099	0.7527	0.7843	0.8357	0.694	0.9901	0.2758	0.4704	0.0581	0.1676		0.9633	0.8648	1.0738	0.8939	0.9596	0.8543	0.7204	0.7221		100	100	100	100	100	100	100	100		Lipid	Inositol Metabolism	370	573-35-3;106032-59-1
1617		Phospholipid Metabolism	choline	C00114	HMDB00097	305		1.2	1.22	1.11	1.14	1.24	1.32		0.0083	0.0886	0.0102	0.0773	0.0906	0.2663	0.1174	0.5768	0.0179	0.0856	0.0036	0.0232		0.7933	0.9559	0.9679	0.8792	0.868	0.9889	1.076	1.1417		100	100	100	100	100	100	100	100		Lipid	Phospholipid Metabolism	1256	67-48-1
1618			choline phosphate	C00588	HMDB01565	1014		0.78	0.75	0.57	0.94	0.84	0.84		0.2324	0.6278	0.148	0.349	0.0037	0.0314	0.71	0.9901	0.2845	0.4723	0.3485	0.4521		1.4551	1.1278	1.0876	0.8365	1.446	1.3566	1.2171	1.21		100	100	100	100	100	100	100	100		Lipid	Phospholipid Metabolism	267	72556-74-2
1619			cytidine 5'-diphosphocholine	C00307	HMDB01413	13804		0.8	0.64	0.63	0.44	0.32	0.26		0.3668	0.7751	0.4624	0.6317	0.0603	0.2028	0.0295	0.2692	0.0094	0.0573	0.0037	0.0235		1.4567	1.1589	0.9363	0.9236	2.9684	1.305	0.9438	0.7597		100	100	100	100	100	100	100	100		Lipid	Phospholipid Metabolism	1220	33818-15-4
1621			glycerophosphorylcholine (GPC)	C00670	HMDB00086	71920		0.89	0.87	0.85	0.83	0.75	0.7		0.0949	0.3799	0.065	0.2256	0.0183	0.0901	0.0293	0.2692	0.0017	0.0183	0.0002	0.0024		0.9829	0.8765	0.852	0.8388	1.3884	1.1496	1.0425	0.9652		100	100	100	100	100	100	100	100		Lipid	Phospholipid Metabolism	100000269	28319-77-9
1622			ethanolamine	C00189	HMDB00149	700		0.96	1.23	0.8	1.86	3.67	3.59		0.9039	1	0.8107	0.8032	0.7729	0.8326	0.1809	0.7005	0.0259	0.1104	0.0202	0.0794		0.5232	0.5009	0.6413	0.4191	0.2469	0.4582	0.9068	0.8872		33	67	33	33	0	67	100	100		Lipid	Phospholipid Metabolism	420	141-43-5
1623			phosphoethanolamine	C00346	HMDB00224	1015		0.86	1.04	0.85	0.87	0.86	0.96		0.5715	0.9131	0.57	0.6909	0.4652	0.6663	0.4611	0.9667	0.4194	0.5587	0.7131	0.6		1.3146	1.1294	1.3609	1.1219	1.0139	0.881	0.8725	0.9741		100	100	100	100	100	100	100	100		Lipid	Phospholipid Metabolism	1026	1071-23-4
1624			cytidine-5'-diphosphoethanolamine	C00570	HMDB01564	123727		0.81	0.87	0.8	0.74	0.81	0.68		0.2814	0.6927	0.6167	0.7123	0.0922	0.2704	0.3517	0.908	0.509	0.5914	0.156	0.306		1.3174	1.069	1.15	1.0516	1.6295	1.2004	1.3216	1.1134		100	100	100	100	100	100	100	100		Lipid	Phospholipid Metabolism	100001407	72842-05-8
1625			glycerophosphoethanolamine	C01233	HMDB00114	123874		0.84	0.86	0.81	0.82	0.71	0.65		0.156	0.5038	0.3528	0.5587	0.0569	0.1963	0.3016	0.8615	0.0803	0.2349	0.0264	0.0975		0.9316	0.7842	0.8019	0.7521	1.5623	1.2851	1.1055	1.0215		100	100	100	100	100	100	100	100		Lipid	Phospholipid Metabolism	100001620	33049-08-0
1626			glycerophosphoserine*			3081457		1.69	1.65	1.89	0.97	0.74	0.77		0.0213	0.1505	0.0396	0.1718	0.0169	0.0856	0.9316	1	0.1922	0.3987	0.245	0.3929		0.5049	0.851	0.8323	0.9545	1.1409	1.1103	0.8404	0.8828		100	100	100	100	100	100	100	100		Lipid	Phospholipid Metabolism	100015666
1627			glycerophosphoinositol*			167572		1.49	1.25	1.19	0.9	0.85	0.74		0.0921	0.3735	0.2119	0.4295	0.4446	0.6544	0.6717	0.9901	0.4677	0.5789	0.1528	0.3027		0.6151	0.9181	0.7675	0.7301	1.648	1.4813	1.3962	1.2169		100	100	100	100	100	100	100	100		Lipid	Phospholipid Metabolism	100001621	16824-65-0
1628			trimethylamine N-oxide	C01104	HMDB00925	1145		0.97	0.8	0.74	0.55	0.59	0.59		0.8634	1	0.4423	0.6176	0.5668	0.7335	0.1715	0.6938	0.3685	0.5355	0.4114	0.4816		1.0023	0.9691	0.8062	0.7455	2.3698	1.3018	1.3898	1.4053		100	100	100	100	100	100	100	100		Lipid	Phospholipid Metabolism	100003397	1184-78-7
2154		Glycerolipid Metabolism	glycerol	C00116	HMDB00131	753		0.66	0.7	0.53	0.37	0.34	0.34		0.3269	0.7386	0.4073	0.5927	0.1644	0.3765	0.0125	0.1544	0.0068	0.0472	0.0064	0.0347		1.7493	1.1565	1.2237	0.9268	1.4738	0.5449	0.5031	0.4974		100	100	100	100	100	100	100	100		Lipid	Glycerolipid Metabolism	1254	56-81-5
2155			glycerol 3-phosphate	C00093	HMDB00126	754		1.1	1.35	1.26	0.84	0.74	0.8		0.9157	1	0.4998	0.6539	0.7591	0.8276	0.4451	0.9588	0.1952	0.4012	0.2898	0.4215		1.1603	1.2718	1.5607	1.4655	1.185	0.9981	0.8743	0.9531		100	100	100	100	100	100	100	100		Lipid	Glycerolipid Metabolism	100000258	29849-82-9
2160			glycerophosphoglycerol	C03274		439964		1.21	1.22	1.12	1.02	0.96	0.89		0.0752	0.3305	0.0967	0.2778	0.1863	0.4059	0.8181	1	0.9103	0.7477	0.439	0.4869		0.7258	0.8747	0.8873	0.8142	1.374	1.3982	1.3232	1.2245		100	100	100	100	100	100	100	100		Lipid	Glycerolipid Metabolism	100001619
2161		Monoacylglycerol	1-myristoylglycerol (14:0)	C01885	HMDB11561	79050		0.47	1.59	0.44	0.36	0.25	0.24		0.289	0.7065	0.4422	0.6176	0.2733	0.5038	0.1225	0.5769	0.033	0.133	0.0313	0.1076		1.1007	0.52	1.7472	0.4814	1.3764	0.4892	0.3409	0.3358		67	100	100	100	100	100	100	100		Lipid	Monoacylglycerol	100001618	75685-84-6
2163			1-pentadecanoylglycerol (15:0)			190750		0.62	0.7	0.54	0.62	0.42	0.45		0.1339	0.4664	0.2081	0.4261	0.096	0.2756	0.2344	0.7803	0.0356	0.1394	0.0527	0.1582		1.4434	0.8941	1.0062	0.7753	1.4782	0.9141	0.6267	0.6705		100	67	67	100	100	100	100	100		Lipid	Monoacylglycerol	100001431	104140-07-0
2164			1-palmitoylglycerol (16:0)		HMDB31074	14900		0.47	1.08	0.26	0.34	0.11	0.34		0.4756	0.8624	0.6064	0.709	0.2252	0.4494	0.2532	0.8006	0.0101	0.0592	0.1086	0.2444		1.5146	0.7149	1.6424	0.3996	1.3183	0.4536	0.1478	0.4491		100	100	100	100	100	100	100	100		Lipid	Monoacylglycerol	100000827	542-44-9
2165			1-palmitoleoylglycerol (16:1)*		HMDB11565			0.32	0.95	0.19	0.31	0.17	0.44		0.3079	0.7232	0.6304	0.7201	0.3097	0.536	0.1458	0.6231	0.0366	0.1412	0.1383	0.2841		1.9323	0.6267	1.8325	0.3694	0.9327	0.2884	0.1597	0.4144		67	67	100	100	100	100	67	67		Lipid	Monoacylglycerol	100008952
2166			1-margaroylglycerol (17:0)			107036		0.69	0.84	0.77	0.66	0.22	0.22		0.6337	0.9457	0.612	0.7116	0.4193	0.6362	0.8807	1	0.0474	0.1637	0.0474	0.1451		1.1373	0.7817	0.9549	0.8738	1.0711	0.712	0.2404	0.2404		100	100	67	67	100	100	0	0		Lipid	Monoacylglycerol	100001429	68002-72-2
2168			1-oleoylglycerol (18:1)		HMDB11567	5283468		0.4	0.73	0.35	0.2	0.14	0.23		0.2372	0.6354	0.9238	0.8401	0.4208	0.6379	0.0509	0.3714	0.0052	0.0389	0.0731	0.1989		2.1308	0.855	1.5572	0.7372	2.0578	0.41	0.29	0.4827		100	100	100	100	100	100	100	100		Lipid	Monoacylglycerol	100000924	111-03-5
2169			1-linoleoylglycerol (18:2)			5283469		0.33	0.88	0.25	0.24	0.07	0.12		0.0778	0.3361	0.6733	0.738	0.1388	0.3362	0.0838	0.4974	0.0022	0.0219	0.0058	0.0323		3.0095	0.9941	2.6356	0.7509	3.1097	0.737	0.2221	0.3805		100	100	100	100	100	100	100	100		Lipid	Monoacylglycerol	100001040	2277-28-3
2170			1-linolenoylglycerol (18:3)		HMDB11569	53480978		0.75	1.02	0.35	0.3	0.29	0.29		0.3483	0.7539	0.7936	0.7973	0.122	0.3136	0.0319	0.2802	0.0262	0.1104	0.0262	0.0972		1.7895	1.3341	1.8239	0.6219	0.8434	0.2559	0.2455	0.2455		67	67	67	67	100	33	0	0		Lipid	Monoacylglycerol	100001435	124151-74-2
2173			1-dihomo-linolenylglycerol (20:3)					0.73	1.13	0.79	0.44	0.19	0.32		0.6242	0.9403	0.7451	0.7702	0.9347	0.8789	0.2109	0.7382	0.0137	0.0727	0.0894	0.2174		0.9422	0.6872	1.0677	0.7481	2.2245	0.9861	0.4236	0.7011		100	67	100	100	100	67	67	100		Lipid	Monoacylglycerol	100006121
2174			1-arachidonylglycerol (20:4)	C13857	HMDB11549	5282281		0.64	1.35	0.5	0.66	0.28	0.36		0.604	0.9286	0.3904	0.5808	0.2212	0.4456	0.3108	0.8732	0.0091	0.0569	0.028	0.1001		1.6409	1.0513	2.2212	0.8222	2.0728	1.3629	0.5791	0.7424		100	100	100	100	100	100	100	100		Lipid	Monoacylglycerol	100001433	35474-99-8
2177			1-docosahexaenoylglycerol (22:6)		HMDB11587			0.79	1.8	0.63	0.52	0.19	0.26		0.7626	1	0.5586	0.6852	0.8372	0.8511	0.5982	0.9837	0.0446	0.158	0.1923	0.3461		0.8214	0.6452	1.4819	0.5202	1.561	0.8139	0.2938	0.405		100	67	100	100	67	100	33	100		Lipid	Monoacylglycerol	100001481
2178			2-myristoylglycerol (14:0)		HMDB11530	137938		0.27	0.51	0.27	0.27	0.21	0.28		0.0644	0.3058	0.278	0.4926	0.0644	0.2122	0.0911	0.5247	0.0477	0.164	0.1043	0.2392		0.6986	0.186	0.3566	0.186	0.8672	0.2316	0.186	0.2454		67	0	67	33	67	33	0	33		Lipid	Monoacylglycerol	100001408	27214-38-6
2179			2-palmitoylglycerol (16:0)		HMDB11533	123409		1.32	1.72	0.23	0.2	0.07	0.1		0.4338	0.826	0.7066	0.7508	0.1991	0.4218	0.1896	0.7112	0.0095	0.0573	0.0271	0.0991		1.2979	1.7092	2.2261	0.3036	1.9431	0.384	0.13	0.2008		100	100	100	100	100	100	33	100		Lipid	Monoacylglycerol	100001048	23470-00-0
2180			2-palmitoleoylglycerol (16:1)*		HMDB11565			0.47	0.46	0.13	0.36	0.13	0.72		0.5134	0.8926	0.5822	0.6982	0.093	0.2717	0.2712	0.823	0.0356	0.1394	0.3001	0.4259		2.9425	1.3821	1.3628	0.3734	1.2824	0.4675	0.1644	0.9273		67	67	100	67	100	67	0	67		Lipid	Monoacylglycerol	100008953
2182			2-oleoylglycerol (18:1)		HMDB11537	5319879		0.52	0.77	0.37	0.2	0.06	0.21		0.302	0.7161	0.9194	0.8401	0.3202	0.5452	0.0555	0.3966	0.001	0.0117	0.0082	0.0419		1.8955	0.9789	1.4587	0.7074	2.9759	0.5859	0.1662	0.6326		100	100	100	100	100	100	67	100		Lipid	Monoacylglycerol	100000943	3443-84-3
2183			2-linoleoylglycerol (18:2)		HMDB11538	5365676		0.46	0.96	0.31	0.34	0.08	0.13		0.1885	0.5597	0.6831	0.7415	0.0986	0.2807	0.1785	0.6993	0.0016	0.0176	0.0056	0.0315		2.2656	1.0439	2.1638	0.6966	3.9189	1.3235	0.3321	0.4924		100	100	100	100	100	100	100	100		Lipid	Monoacylglycerol	100000987	3443-82-1
2184			2-arachidonoylglycerol (20:4)	C13856	HMDB04666	5282280		0.93	1.66	1.77	0.56	0.32	0.32		0.8555	1	0.2157	0.4354	0.3911	0.6105	0.1057	0.565	0.0025	0.023	0.0028	0.0187		0.8632	0.8026	1.4305	1.5283	2.1558	1.1982	0.6823	0.6994		100	100	100	67	100	100	67	67		Lipid	Monoacylglycerol	100000584	53847-30-6
2267		Sphingolipid Metabolism	sphinganine	C00836	HMDB00269	3126		1.06	1.21	1.34	0.79	0.67	0.73		0.5389	0.8997	0.164	0.3675	0.057	0.1963	0.0716	0.4533	0.0176	0.0856	0.1297	0.2744		0.9551	1.0089	1.1535	1.282	1.0348	0.8219	0.6906	0.7591		100	100	100	100	100	100	100	100		Lipid	Sphingolipid Metabolism	313	3102-56-5
2275			galactosySNMPhingosine	C01747	HMDB00648	22833541		1.45	2.06	2.47	0.54	0.41	0.41		0.7263	0.9922	0.055	0.2054	0.0181	0.0898	0.1183	0.5768	0.0326	0.132	0.0212	0.0819		0.7493	1.0901	1.5456	1.8472	0.787	0.4268	0.3258	0.3217		100	67	100	100	100	100	100	100		Lipid	Sphingolipid Metabolism	100002498	2238-90-6
2305			sphingosine	C00319	HMDB00252	5353955		0.97	1.32	1.53	0.74	0.69	0.8		0.9249	1	0.097	0.2781	0.021	0.0973	0.0617	0.4119	0.0307	0.1264	0.2644	0.4048		1.2259	1.1947	1.6153	1.872	0.8964	0.6625	0.6158	0.7161		100	100	100	100	100	100	100	100		Lipid	Sphingolipid Metabolism	297	123-78-4
2308			phytosphingosine	C12144	HMDB04610	122121		0.54	0.49	0.42	0.83	0.63	0.46		0.1135	0.4237	0.2254	0.4461	0.1314	0.3256	0.1189	0.5768	0.0207	0.0934	0.0102	0.0495		2.492	1.3357	1.2235	1.049	1.9403	1.6042	1.2188	0.8957		100	100	100	100	100	100	100	100		Lipid	Sphingolipid Metabolism	469	554-62-1
2322			heptadecasphingosine (d17:1)			5283557		0.93	1.37	1.78	0.69	0.61	0.56		0.7816	1	0.1741	0.3829	0.024	0.1078	0.0493	0.3607	0.0039	0.0317	0.0577	0.1676		1.1657	1.0845	1.598	2.0692	1.3537	0.9393	0.832	0.7604		100	100	100	100	100	100	67	100		Lipid	Sphingolipid Metabolism	100015724	6918-48-5
2323			hexadecasphingosine (d16:1)*					1.12	1.61	1.91	0.83	0.75	0.79		0.4529	0.8424	0.0126	0.0884	0.0014	0.017	0.2119	0.7382	0.1042	0.2745	0.8405	0.6546		0.8661	0.9683	1.3981	1.65	0.8771	0.7265	0.6612	0.6903		100	100	100	100	100	67	100	100		Lipid	Sphingolipid Metabolism	100015723
2326			sphingadienine			6449795		0.98	1.14	1.42	0.81	0.62	0.63		0.8528	1	0.4453	0.6193	0.0788	0.2434	0.0681	0.4439	0.006	0.0427	0.0393	0.1264		1.3466	1.3232	1.5303	1.9064	1.0977	0.888	0.6817	0.6932		100	100	100	100	100	100	100	100		Lipid	Sphingolipid Metabolism	100015643	25696-03-1
2402		Mevalonate Metabolism	3-hydroxy-3-methylglutarate	C03761	HMDB00355	1662		0.88	1.1	1.07	0.75	0.79	0.81		0.8819	1	0.1717	0.3796	0.2199	0.4453	0.1193	0.5768	0.2175	0.4205	0.2458	0.3936		1.4855	1.314	1.6396	1.5892	1.5757	1.1837	1.2469	1.2717		100	100	100	100	100	100	100	100		Lipid	Mevalonate Metabolism	112	503-49-1
2417		Sterol	cholesterol	C00187	HMDB00067	11025495		1.27	1.21	1.11	1.09	1.01	1.06		0.0079	0.0861	0.0284	0.1465	0.1475	0.3505	0.4746	0.968	0.9573	0.7563	0.4987	0.5092		0.9804	1.2466	1.183	1.0922	0.9432	1.0253	0.9516	1.002		100	100	100	100	100	100	100	100		Lipid	Sterol	266	57-88-5
2440			4-cholesten-3-one	C00599	HMDB00921	91477		0.79	1.19	1.02	1.37	0.97	1.45		0.4726	0.862	0.4024	0.5901	0.5107	0.6966	0.1059	0.565	0.8007	0.7033	0.058	0.1676		0.8369	0.6582	0.9936	0.8514	0.7493	1.0246	0.7239	1.088		67	67	100	100	100	100	67	100		Lipid	Sterol	100002227	601-57-0
2460			7-hydroxycholesterol (alpha or beta)		HMDB06119	107722		1.88	2.85	3.6	2.72	2.88	2.77		0.2732	0.6858	0.2048	0.4229	0.0549	0.1922	0.0537	0.3865	0.0337	0.1347	0.0335	0.1122		0.2167	0.4066	0.618	0.7792	0.5909	1.6053	1.6994	1.6345		0	67	67	67	100	100	100	100		Lipid	Sterol	100005999
2462		Pregnenolone Steroids	pregnenolone sulfate		HMDB00774	105074		1.08	0.83	0.63	1.23	0.78	0.92		0.5073	0.8875	0.101	0.2838	0.0101	0.0621	0.8446	1	0.3249	0.5036	0.3812	0.4708		1.1598	1.2549	0.967	0.7284	1.4105	1.7353	1.1058	1.2981		100	67	67	67	67	67	67	67		Lipid	Pregnenolone Steroids	100002129	1247-64-9
2501		Progestin Steroids	pregnen-diol disulfate C21H34O8S2*					0.49	0.54	0.52	0.8	0.97	0.82		0.0003	0.0084	0.0017	0.023	0.001	0.0131	0.3718	0.9224	0.8774	0.7365	0.1802	0.3318		2.9285	1.4423	1.595	1.5122	1.594	1.2708	1.5489	1.3043		100	100	100	100	100	100	100	100		Lipid	Progestin Steroids	100001993
2502			pregn steroid monosulfate C21H34O5S*					0.62	0.52	0.51	0.52	0.4	0.31		0.3555	0.7623	0.0885	0.2669	0.0741	0.2339	0.1186	0.5768	0.031	0.127	0.006	0.0326		2.9486	1.8373	1.5452	1.4996	1.9758	1.0316	0.7899	0.6207		100	100	100	100	100	67	67	67		Lipid	Progestin Steroids	100002067	1247-64-9
2524		Corticosteroids	cortolone	C05481	HMDB03128	160499		0.46	0.36	0.17	1.57	0.82	0.52		0.0075	0.0845	5.0006e-05	0.0015	4.7197e-06	0.0002	0.4449	0.9588	0.2675	0.4613	0.0705	0.1947		3.7864	1.7514	1.3584	0.6554	1.8193	2.8618	1.4861	0.9543		100	100	33	33	100	100	100	100		Lipid	Corticosteroids	100002549	516-42-7
2531		Androgenic Steroids	dehydroisoandrosterone sulfate (DHEA-S)	C04555	HMDB01032	12594		2.61	2.2	2.52	1.02	0.87	0.81		0.0002	0.0052	0.0006	0.0105	0.0002	0.0043	0.4961	0.968	0.7606	0.6923	0.5535	0.5295		0.8838	2.3088	1.9416	2.2272	1.0672	1.0855	0.9268	0.8694		100	100	100	100	100	100	67	67		Lipid	Androgenic Steroids	100000792	651-48-9
2534			epiandrosterone sulfate			9929317		2.9	2.44	2.49	1.05	1.02	1.11		0.0001	0.0043	0.0004	0.0071	0.0004	0.0067	0.539	0.9719	0.5214	0.5964	0.9508	0.6914		0.4582	1.3274	1.1192	1.1405	0.8541	0.8988	0.8726	0.9453		67	100	100	100	67	33	33	67		Lipid	Androgenic Steroids	100001287	22229-22-7
2542			androsterone sulfate		HMDB02759	159663		3.09	2.82	2.81	1.2	1.3	1.28		0.0002	0.006	0.0005	0.0085	0.0004	0.0061	0.5822	0.9805	0.4108	0.5558	0.5819	0.5406		0.5398	1.6669	1.5238	1.5179	0.8868	1.0662	1.1523	1.1356		100	100	100	100	67	100	67	67		Lipid	Androgenic Steroids	100001073	2479-86-9
2548			androstenediol (3beta,17beta) monosulfate (1)		HMDB03818	13847309		0.76	0.58	0.5	0.4	0.39	0.23		0.8431	1	0.3134	0.5236	0.1455	0.348	0.0162	0.1851	0.0081	0.0526	0.0003	0.0038		1.7985	1.3741	1.0427	0.906	1.4766	0.5957	0.5819	0.337		100	100	100	100	100	67	67	67		Lipid	Androgenic Steroids	100002028	521-17-5
2551			androstenediol (3beta,17beta) disulfate (1)	C04295	HMDB03818	87120982		1.51	1.89	2	0.69	0.68	0.63		0.0977	0.3886	0.0307	0.1499	0.0188	0.0911	0.1407	0.6155	0.169	0.3687	0.0562	0.1651		0.9899	1.4928	1.8706	1.977	0.5842	0.4024	0.3979	0.368		100	100	100	100	100	100	100	100		Lipid	Androgenic Steroids	100001992
2573			5alpha-androstan-3beta,17beta-diol disulfate	C12525	HMDB00493	242332		0.95	0.9	1.4	1	1	1		0.7912	1	0.8461	0.8188	0.3761	0.5981	1	1	1	0.7563	1	0.6914		0.6257	0.5962	0.5626	0.8756	0.3233	0.3233	0.3233	0.3233		33	67	33	67	0	0	0	0		Lipid	Androgenic Steroids	100001987	571-20-0
2587		Estrogenic Steroids	estrone 3-sulfate	C02538	HMDB01425	3001028		1.76	1.25	1.2	0.7	0.65	0.65		0.0061	0.0738	0.2531	0.4746	0.3151	0.5396	0.2261	0.7674	0.1281	0.3136	0.1364	0.2825		0.877	1.547	1.0989	1.0548	0.8283	0.5832	0.5367	0.5412		67	67	67	67	33	33	33	33		Lipid	Estrogenic Steroids	1230	438-67-5
2602		Primary Bile Acid Metabolism	cholate	C00695	HMDB00619	221493		0.87	1.11	0.9	0.44	0.19	0.35		0.7564	1	0.9054	0.836	0.7932	0.8357	0.2997	0.8587	0.0406	0.1484	0.1976	0.3488		0.4554	0.3983	0.5048	0.4086	2.1802	0.958	0.4203	0.7576		67	67	67	33	67	33	33	33		Lipid	Primary Bile Acid Metabolism	136	81-25-4
2603			glycocholate	C01921	HMDB00138	10140		1.36	1.66	1.43	1.09	1.23	1		0.2664	0.6818	0.0221	0.1261	0.0637	0.2112	0.774	1	0.5203	0.5964	0.8261	0.648		0.3201	0.4362	0.5325	0.4583	0.9302	1.0148	1.1463	0.9335		100	100	100	100	100	100	100	100		Lipid	Primary Bile Acid Metabolism	342	475-31-0;863-57-0
2604			taurocholate	C05122	HMDB00036	6675		1.61	1.89	1.95	0.98	1.12	0.95		0.0617	0.2967	0.0204	0.1184	0.015	0.0806	0.8782	1	0.5086	0.5914	0.9845	0.6914		0.3423	0.5525	0.6479	0.6685	1.0151	0.9994	1.1417	0.9635		100	100	100	100	100	100	100	100		Lipid	Primary Bile Acid Metabolism	1648	145-42-6
2605			chenodeoxycholate	C02528	HMDB00518	10133		0.87	0.87	0.87	0.45	0.2	0.21		0.7529	0.9994	0.7529	0.7757	0.7529	0.825	0.1958	0.7207	0.0092	0.0569	0.0105	0.0498		0.3242	0.2815	0.2815	0.2815	2.0049	0.8972	0.4062	0.4203		33	0	0	0	67	67	67	33		Lipid	Primary Bile Acid Metabolism	1123	474-24-9;474-25-9
2606			glycochenodeoxycholate	C05466	HMDB00637	12544		0.91	0.91	0.77	1.14	1.06	0.88		0.2642	0.6805	0.3987	0.5896	0.0714	0.2272	0.5038	0.9683	0.991	0.7563	0.3559	0.4549		0.5037	0.4589	0.4572	0.3889	1.4133	1.6116	1.4996	1.2451		100	100	100	100	100	100	100	100		Lipid	Primary Bile Acid Metabolism	1628	16564-43-5
2607			taurochenodeoxycholate	C05465	HMDB00951	387316		1.02	0.93	0.85	1.09	1.1	1		0.7625	1	0.5476	0.6802	0.327	0.5528	0.6513	0.9899	0.6526	0.6486	0.9869	0.6914		0.5681	0.5778	0.5268	0.4829	1.2994	1.4169	1.4249	1.3018		100	100	100	100	100	100	100	100		Lipid	Primary Bile Acid Metabolism	1629	6009-98-9
2611			tauro-beta-muricholate		HMDB00932	168408		1.07	1.23	1.11	1.02	1.24	1.16		0.8705	1	0.5202	0.6668	0.8066	0.8414	0.9663	1	0.3165	0.496	0.711	0.5989		0.5221	0.5569	0.6416	0.5776	1.2092	1.2343	1.5016	1.4042		67	67	67	67	100	67	100	100		Lipid	Primary Bile Acid Metabolism	100001250	25696-60-0
2616			glycochenodeoxycholate sulfate					1.32	1.16	1.66	1.26	1.52	1.42		0.9025	1	0.8791	0.8313	0.4775	0.6727	0.8062	1	0.1538	0.3466	0.1958	0.3485		0.6195	0.8168	0.7217	1.0256	1.1566	1.4607	1.7554	1.6383		100	100	100	100	100	100	100	100		Lipid	Primary Bile Acid Metabolism	100006641
2618			glycocholate sulfate					2.64	2.85	3.74	0.8	0.92	1.26		0.2176	0.6054	0.1881	0.4013	0.1095	0.299	0.7841	1	0.4456	0.5735	0.7843	0.6277		0.1953	0.5164	0.5574	0.7313	0.3618	0.2911	0.3335	0.4545		33	33	33	33	33	33	67	67		Lipid	Primary Bile Acid Metabolism	100006639
2619		Secondary Bile Acid Metabolism	deoxycholate	C04483	HMDB00626	222528		0.66	1.79	1.25	0.9	0.26	1.89		0.558	0.9064	0.5823	0.6982	0.8159	0.8464	0.976	1	0.0583	0.188	0.714	0.6002		0.502	0.3314	0.8961	0.6278	1.2886	1.1544	0.3314	2.4349		33	0	33	33	67	67	33	67		Lipid	Secondary Bile Acid Metabolism	302	83-44-3
2621			glycodeoxycholate	C05464	HMDB00631	3035026		1.17	0.94	0.74	0.98	1.27	0.91		0.7325	0.9955	0.9161	0.8395	0.138	0.3357	0.5917	0.9815	0.7522	0.6911	0.2052	0.3543		0.2867	0.3342	0.2689	0.2122	0.8437	0.8308	1.0753	0.7704		100	100	100	100	100	100	100	100		Lipid	Secondary Bile Acid Metabolism	100000436	360-65-6
2622			taurodeoxycholate	C05463	HMDB00896	2733768		0.98	0.89	0.75	1.08	1.11	0.95		0.6023	0.9285	0.3913	0.5815	0.1777	0.3968	0.6696	0.9901	0.8162	0.7112	0.7453	0.6145		0.5522	0.5421	0.4893	0.4167	1.2996	1.4092	1.4445	1.2398		100	100	100	100	100	100	100	100		Lipid	Secondary Bile Acid Metabolism	1668	207737-97-1
2626			glycolithocholate	C15557	HMDB00698	115245		0.38	0.59	0.45	0.82	0.6	0.36		0.1615	0.5164	0.3672	0.5641	0.2302	0.4546	0.6906	0.9901	0.4343	0.5694	0.1271	0.2702		1.2967	0.4915	0.7691	0.5857	0.708	0.5772	0.4221	0.2543		67	33	33	33	67	67	33	33		Lipid	Secondary Bile Acid Metabolism	100001064	474-74-8
2627			glycolithocholate sulfate*	C11301	HMDB02639	72222		0.82	0.67	0.51	1.05	1.15	1.24		0.9965	1	0.3574	0.5591	0.0322	0.1323	0.8047	1	0.5018	0.5878	0.2657	0.4048		1.795	1.4661	1.198	0.9069	0.9659	1.0133	1.1129	1.1964		100	100	100	100	100	100	100	100		Lipid	Secondary Bile Acid Metabolism	100001657	15324-64-8
2628			taurolithocholate	C02592	HMDB00722	10595		0.58	0.63	0.46	1.06	0.78	0.56		0.0452	0.2489	0.0603	0.2138	0.0163	0.0832	0.5575	0.9732	0.658	0.6496	0.3091	0.4325		1.0243	0.5939	0.6404	0.4672	1.194	1.2683	0.9283	0.6656		67	33	33	33	100	67	33	33		Lipid	Secondary Bile Acid Metabolism	100001065	516-90-5
2629			taurolithocholate 3-sulfate	C03642	HMDB02580	440071		1.06	0.86	0.73	1.13	1.23	1.19		0.7578	1	0.438	0.6151	0.1243	0.3179	0.5111	0.9683	0.1584	0.3546	0.3196	0.4354		1.9215	2.0309	1.6482	1.4052	1.4238	1.6109	1.7518	1.6895		100	100	100	100	100	100	100	100		Lipid	Secondary Bile Acid Metabolism	100001658	64936-83-0
2633			glycoursodeoxycholate		HMDB00708	12310288		1.36	1.38	1.04	0.96	1.27	0.85		0.1741	0.5381	0.1219	0.313	0.9842	0.8789	0.9843	1	0.302	0.4848	0.7966	0.6328		0.5568	0.7571	0.7687	0.5765	3.3712	3.2433	4.2888	2.8599		100	100	100	100	100	100	100	100		Lipid	Secondary Bile Acid Metabolism	100002911	64480-66-6
2634			tauroursodeoxycholate		HMDB00874	9848818		1.55	1.6	1.4	1.16	1.58	0.99		0.0552	0.2786	0.0293	0.1465	0.1261	0.3203	0.4027	0.9291	0.0535	0.1774	0.7424	0.6135		0.576	0.8901	0.9216	0.8066	2.9429	3.4274	4.6406	2.9236		100	100	100	100	100	100	100	100		Lipid	Secondary Bile Acid Metabolism	100002912	14605-22-2
2641			glycohyocholate					1.5	1.53	1.25	0.91	1.24	0.93		0.4588	0.8488	0.4404	0.6167	0.6674	0.7864	0.7394	0.9982	0.7103	0.674	0.904	0.6759		0.2858	0.4292	0.4377	0.3564	1.1426	1.0342	1.4135	1.0641		33	33	33	33	100	100	100	100		Lipid	Secondary Bile Acid Metabolism	100004083
2650			glycocholenate sulfate*					1.18	0.79	0.84	0.88	1.01	0.8		0.82	1	0.0936	0.2731	0.2149	0.4392	0.9242	1	0.4648	0.5764	0.553	0.5294		0.8372	0.9896	0.6598	0.7058	1.1862	1.04	1.1947	0.9494		100	100	100	100	100	100	100	100		Lipid	Secondary Bile Acid Metabolism	100001989
2651			taurocholenate sulfate					1.33	0.86	0.94	1.04	1.19	0.92		0.5484	0.9013	0.6088	0.7096	0.7818	0.8357	0.8865	1	0.4985	0.5867	0.7783	0.6274		1.2536	1.6686	1.0839	1.1828	0.9572	0.9931	1.1365	0.8795		100	100	100	100	100	100	100	100		Lipid	Secondary Bile Acid Metabolism	100001990
2655			glycodeoxycholate sulfate					1.71	1.45	2.14	1.32	1.57	1.61		0.1	0.3934	0.0964	0.2778	0.0087	0.0566	0.2866	0.8346	0.0128	0.0695	0.0106	0.0499		0.8962	1.5327	1.2961	1.9211	1.2564	1.6555	1.9715	2.027		100	100	100	100	100	100	100	100		Lipid	Secondary Bile Acid Metabolism	100006642
3225	Nucleotide	Purine Metabolism, (Hypo)Xanthine/Inosine containing	inosine 5'-monophosphate (IMP)	C00130	HMDB00175	8582		0.55	1.04	0.4	1.03	0.74	0.76		0.1622	0.5164	0.8958	0.8332	0.079	0.2434	0.908	1	0.3984	0.5492	0.7061	0.5975		1.1735	0.6399	1.2214	0.4714	1.1311	1.1677	0.8405	0.8638		100	33	100	33	67	67	33	67		Nucleotide	Purine Metabolism, (Hypo)Xanthine/Inosine containing	362	4691-65-0
3226			inosine	C00294	HMDB00195	6021		0.74	0.8	0.9	0.56	0.51	0.5		0.0103	0.1002	0.0455	0.1852	0.2154	0.4392	0.0031	0.0714	0.001	0.0117	0.0006	0.0061		1.7939	1.3193	1.4273	1.6204	1.7839	1.0023	0.9061	0.8832		100	100	100	100	100	100	100	100		Nucleotide	Purine Metabolism, (Hypo)Xanthine/Inosine containing	361	58-63-9
3227			hypoxanthine	C00262	HMDB00157	790		0.71	0.73	0.65	0.95	1	0.9		0.0136	0.1153	0.0191	0.1155	0.0019	0.0213	0.9419	1	0.6001	0.6274	0.6614	0.5785		1.331	0.9487	0.9657	0.8673	1.2635	1.202	1.2628	1.1338		100	100	100	100	100	100	100	100		Nucleotide	Purine Metabolism, (Hypo)Xanthine/Inosine containing	171	68-94-0
3228			xanthine	C00385	HMDB00292	1188		1.08	1.21	1.22	0.96	1.07	1.09		0.601	0.9272	0.0565	0.2084	0.0616	0.2055	0.7148	0.9906	0.4338	0.5694	0.3131	0.435		0.9793	1.0563	1.1898	1.1975	0.9936	0.9587	1.0611	1.0826		100	100	100	100	100	100	100	100		Nucleotide	Purine Metabolism, (Hypo)Xanthine/Inosine containing	1004	69-89-6
3230			xanthosine	C01762	HMDB00299	64959		2.04	2.68	2.11	1.49	1.27	1.3		0.0396	0.2335	0.0086	0.0697	0.0596	0.202	0.1823	0.7005	0.3622	0.5327	0.3435	0.4487		0.4068	0.8282	1.0892	0.8587	0.8825	1.312	1.1203	1.1439		100	100	100	100	100	100	100	100		Nucleotide	Purine Metabolism, (Hypo)Xanthine/Inosine containing	100000299	146-80-5
3233			N1-methylinosine		HMDB02721	65095		1.06	1.83	2.24	0.49	0.61	0.9		0.64	0.9494	0.0028	0.0324	0.0003	0.0053	0.0048	0.0932	0.0558	0.1818	0.9827	0.6914		1.4534	1.5399	2.6627	3.254	1.2839	0.6265	0.7892	1.1517		100	100	100	100	100	100	100	100		Nucleotide	Purine Metabolism, (Hypo)Xanthine/Inosine containing	100001409	20245-33-4
3234			2'-deoxyinosine	C05512	HMDB00071	65058		1.14	1.74	2.25	0.95	1.07	1.06		0.5076	0.8875	0.0232	0.1295	0.0038	0.0315	0.6139	0.9869	0.8801	0.7369	0.7553	0.6168		0.9657	1.0976	1.6793	2.1703	0.9531	0.9016	1.0164	1.0095		100	100	100	100	100	100	100	100		Nucleotide	Purine Metabolism, (Hypo)Xanthine/Inosine containing	100000135	890-38-0
3236			urate	C00366	HMDB00289	1175		0.56	0.59	0.62	0.41	0.32	0.36		0.0103	0.1002	0.0293	0.1465	0.0701	0.2257	1.4536e-05	0.0021	7.5135e-07	6.5466e-05	2.9513e-06	0.0001		1.4063	0.7856	0.8247	0.8694	2.1725	0.893	0.7047	0.7906		100	100	100	100	100	100	100	100		Nucleotide	Purine Metabolism, (Hypo)Xanthine/Inosine containing	1134	69-93-2;120K5305
3237			allantoin	C02350	HMDB00462	204		1.12	3.17	1.48	0.5	0.68	1.32		0.5429	0.9005	0.0125	0.0882	0.1598	0.3683	0.0698	0.4508	0.2171	0.4205	0.6615	0.5785		0.9024	1.007	2.8596	1.3388	0.8801	0.4359	0.595	1.1638		100	100	100	100	100	100	67	100		Nucleotide	Purine Metabolism, (Hypo)Xanthine/Inosine containing	1002	97-59-6
3243		Purine Metabolism, Adenine containing	adenosine 5'-monophosphate (AMP)	C00020	HMDB00045	6083		0.82	0.66	0.66	0.91	0.81	0.79		0.1263	0.4538	0.2256	0.4461	0.1125	0.3035	0.7729	1	0.4703	0.5797	0.4105	0.4816		1.6169	1.3214	1.0595	1.0608	1.3052	1.1895	1.0515	1.0275		100	100	100	100	100	100	100	100		Nucleotide	Purine Metabolism, Adenine containing	209	149022-20-8
3244			adenosine 3'-monophosphate (3'-AMP)	C01367	HMDB03540	41211		0.52	0.53	0.47	0.65	0.38	0.3		0.1354	0.4672	0.1816	0.3928	0.0479	0.1752	0.2259	0.7674	0.0178	0.0856	0.0053	0.0302		2.1738	1.1218	1.1458	1.0149	2.415	1.578	0.9109	0.7134		100	100	100	100	100	100	100	100		Nucleotide	Purine Metabolism, Adenine containing	100001449	84-21-9
3245			adenosine 2'-monophosphate (2'-AMP)	C00946	HMDB11617	94136		0.71	0.98	0.96	0.54	0.4	0.46		0.3214	0.7356	0.8257	0.8082	0.2575	0.4875	0.3934	0.9246	0.1628	0.3588	0.1383	0.2841		1.5981	1.1399	1.559	1.5353	1.8385	0.9941	0.7426	0.8473		100	100	100	100	100	100	100	100		Nucleotide	Purine Metabolism, Adenine containing	100001694	130-49-4
3246			adenosine 3',5'-cyclic monophosphate (cAMP)	C00575	HMDB00058	6076		1.22	1.31	1.13	1.49	1.06	0.69		0.6087	0.93	0.6434	0.7262	0.7263	0.8106	0.1007	0.55	0.5077	0.5914	0.4211	0.4816		1.1751	1.4318	1.5354	1.3314	0.8979	1.3365	0.953	0.6206		100	100	100	67	67	100	100	33		Nucleotide	Purine Metabolism, Adenine containing	207	60-92-4
3248			adenosine 3',5'-diphosphate	C00054	HMDB00061	159296		0.75	0.71	0.73	1.04	0.92	1		0.3351	0.7432	0.2194	0.4399	0.0932	0.2717	0.8473	1	0.901	0.7425	0.7395	0.6131		1.1109	0.8289	0.7864	0.8132	1.5428	1.6001	1.4259	1.5474		100	100	100	100	100	100	100	100		Nucleotide	Purine Metabolism, Adenine containing	1214	75431-54-8
3249			adenylosuccinate	C03794	HMDB00536	195		0.12	0.08	0.08	0.34	0.34	0.34		0.0138	0.1156	0.0027	0.0319	0.0027	0.0252	0.0968	0.5394	0.0968	0.2637	0.0968	0.2299		2.5413	0.314	0.1927	0.1927	0.5733	0.1927	0.1927	0.1927		67	33	0	0	67	0	0	0		Nucleotide	Purine Metabolism, Adenine containing	1303	19046-78-7
3250			adenosine	C00212	HMDB00050	60961		1.16	0.85	0.88	0.83	1.14	1.19		0.4377	0.8303	0.3122	0.5234	0.6506	0.7814	0.3206	0.8872	0.4858	0.5835	0.4338	0.4855		1.382	1.5969	1.1785	1.216	0.9964	0.825	1.1395	1.1831		100	100	100	100	100	100	100	100		Nucleotide	Purine Metabolism, Adenine containing	798	58-61-7
3251			adenine	C00147	HMDB00034	190		0.77	0.68	0.65	0.73	0.77	0.76		0.0263	0.1731	0.0093	0.0733	0.0005	0.0084	0.0274	0.2572	0.1214	0.3027	0.0709	0.1947		1.7241	1.3265	1.1807	1.1129	1.3119	0.9547	1.0144	0.9998		100	100	100	100	100	100	100	100		Nucleotide	Purine Metabolism, Adenine containing	880	73-24-5
3256			N1-methyladenosine	C02494	HMDB03331	27476		1.52	2.27	2.71	0.88	1.11	1.35		0.0231	0.1591	0.0001	0.003	9.9723e-06	0.0003	0.4636	0.9676	0.5824	0.6217	0.0936	0.2254		0.8292	1.2611	1.8848	2.2506	0.8529	0.7533	0.9458	1.1519		100	100	100	100	100	100	100	100		Nucleotide	Purine Metabolism, Adenine containing	1242	15763-06-1
3257			N6-methyladenosine		HMDB04044	1869		1.74	1.61	1.53	0.98	1.11	1.08		0.0378	0.2275	0.0688	0.2314	0.0952	0.2749	0.8091	1	0.995	0.7563	0.8508	0.6597		0.835	1.4519	1.3467	1.2761	1.1788	1.1558	1.3084	1.2681		100	100	100	100	100	100	100	100		Nucleotide	Purine Metabolism, Adenine containing	213	1867-73-8
3266			N6-carbamoylthreonyladenosine		HMDB41623	161466		1.25	1.45	1.42	1.16	1.31	1.26		0.0906	0.3694	0.0164	0.1038	0.023	0.1048	0.4844	0.968	0.1157	0.296	0.2578	0.4018		0.9112	1.1381	1.3167	1.2953	0.769	0.8892	1.0088	0.9677		100	100	100	100	100	100	100	100		Nucleotide	Purine Metabolism, Adenine containing	100001415	24719-82-2
3275			N6-succinyladenosine		HMDB00912	165243		1.09	0.82	0.84	1.17	1.01	0.97		0.032	0.201	0.5877	0.7	0.6493	0.7814	0.287	0.8346	0.6942	0.6658	0.8384	0.6535		0.8895	0.9707	0.733	0.751	1.2711	1.488	1.2871	1.2335		100	100	100	100	100	100	100	100		Nucleotide	Purine Metabolism, Adenine containing	100001664	4542-23-8
3279		Purine Metabolism, Guanine containing	guanosine 3'-monophosphate (3'-GMP)			3522		0.49	0.61	0.47	0.67	0.32	0.25		0.0739	0.3285	0.3266	0.5335	0.0888	0.2617	0.1265	0.5799	0.002	0.0208	0.0008	0.0076		2.2866	1.1142	1.3934	1.0658	3.2941	2.202	1.0699	0.8294		100	100	100	100	100	100	100	100		Nucleotide	Purine Metabolism, Guanine containing	100002704	117-68-0
3283			guanosine	C00387	HMDB00133	6802		1.09	0.95	1.07	0.81	0.78	0.83		0.9275	1	0.7748	0.7893	0.6071	0.7608	0.1995	0.7241	0.183	0.3875	0.2853	0.4182		1.3163	1.4303	1.2484	1.4141	1.1437	0.9246	0.8977	0.9488		100	100	100	100	100	100	100	100		Nucleotide	Purine Metabolism, Guanine containing	1099	118-00-3
3284			guanine	C00242	HMDB00132	764		1.05	1.09	1.34	0.64	0.75	0.74		0.8656	1	0.6992	0.7451	0.3509	0.5767	0.0488	0.3601	0.2184	0.4211	0.2425	0.3899		1.1514	1.2112	1.2594	1.5381	1.147	0.7378	0.8627	0.8434		100	100	100	100	100	100	100	100		Nucleotide	Purine Metabolism, Guanine containing	172	73-40-5
3286			7-methylguanine	C02242	HMDB00897	11361		1.6	2.27	2.48	1.49	1.75	2.39		0.0053	0.0687	0.0003	0.006	0.0002	0.0036	0.0239	0.2355	0.0028	0.0245	2.9784e-05	0.0007		0.7927	1.2711	1.801	1.966	0.6211	0.9248	1.0843	1.4856		100	100	100	100	100	100	100	100		Nucleotide	Purine Metabolism, Guanine containing	100001456	578-76-7
3291			N2-methylguanosine		HMDB05862	3035422		2.45	2.71	3.01	1.51	1.87	2.32		0.0001	0.0046	0.0001	0.0031	5.5278e-05	0.0015	0.0743	0.4666	0.0058	0.042	0.0005	0.0059		0.6379	1.5605	1.7258	1.9177	0.6016	0.9055	1.1238	1.3939		100	100	100	100	100	100	100	100		Nucleotide	Purine Metabolism, Guanine containing	100001467	2140-77-4
3292			N2,N2-dimethylguanosine		HMDB04824	92919		3.82	7.41	10	1.91	3.93	5.85		6.2229e-05	0.0027	3.0368e-07	3.6783e-05	3.062e-08	5.1673e-06	0.0933	0.532	6.3939e-05	0.0019	1.9536e-06	0.0001		0.3116	1.1906	2.3094	3.117	0.2298	0.4379	0.9039	1.3443		100	100	100	100	100	67	100	100		Nucleotide	Purine Metabolism, Guanine containing	100001412	2140-67-2
3300			2'-deoxyguanosine	C00330	HMDB00085	187790		1.02	1.1	1.36	0.7	0.83	0.88		0.984	1	0.6598	0.7316	0.2669	0.4974	0.0324	0.2829	0.2075	0.4116	0.4645	0.4946		1.0628	1.0882	1.1682	1.4403	1.0509	0.7336	0.8756	0.9215		100	100	100	100	100	100	100	100		Nucleotide	Purine Metabolism, Guanine containing	348	961-07-9
3304		Pyrimidine Metabolism, Orotate containing	orotate	C00295	HMDB00226	967		2.9	4.5	3.96	1.78	2.88	2.64		0.0147	0.1213	0.0016	0.0226	0.0027	0.0252	0.1784	0.6993	0.0214	0.0958	0.0245	0.0917		0.5698	1.6501	2.5629	2.2567	0.3444	0.6121	0.9912	0.9098		100	100	100	100	100	100	100	100		Nucleotide	Pyrimidine Metabolism, Orotate containing	445	50887-69-9
3306			orotidine		HMDB00788	92751		3.26	6.85	9.88	1.08	2.12	3.43		0.011	0.1041	0.0003	0.006	0.0001	0.0026	0.4659	0.9676	0.0205	0.0933	0.0025	0.0175		0.6422	2.0954	4.3993	6.3471	0.4273	0.461	0.9071	1.4639		100	100	100	100	100	100	100	100		Nucleotide	Pyrimidine Metabolism, Orotate containing	100001416	314-50-1
3311		Pyrimidine Metabolism, Uracil containing	uridine 5'-monophosphate (UMP)	C00105	HMDB00288	6030		0.54	0.57	0.54	0.56	0.49	0.37		0.1148	0.4276	0.4254	0.6068	0.3217	0.5459	0.2197	0.7556	0.1267	0.3113	0.0196	0.0783		6.2636	3.3778	3.5539	3.4034	2.5761	1.4304	1.2631	0.9548		100	100	100	100	100	100	100	67		Nucleotide	Pyrimidine Metabolism, Uracil containing	869	3387-36-8
3313			uridine 3'-monophosphate (3'-UMP)	C01368		101543		0.39	0.23	0.26	0.23	0.12	0.09		0.0061	0.0738	0.0096	0.0748	0.006	0.0441	0.0024	0.0659	0.0003	0.0052	0.0001	0.0023		1.8233	0.7178	0.4169	0.4758	2.0238	0.4691	0.2521	0.1789		100	67	100	67	100	67	33	67		Nucleotide	Pyrimidine Metabolism, Uracil containing	106	35170-0-7;35170-03-7
3316			uridine	C00299	HMDB00296	6029		1.11	1.01	1.05	0.96	0.95	0.89		0.7036	0.9815	0.8079	0.8021	0.8729	0.8664	0.7863	1	0.7194	0.6752	0.3315	0.4417		1.1429	1.2658	1.1565	1.1958	1.216	1.1671	1.1568	1.0855		100	100	100	100	100	100	100	100		Nucleotide	Pyrimidine Metabolism, Uracil containing	535	58-96-8
3317			uracil	C00106	HMDB00300	1174		0.79	1.01	0.92	1.56	1.63	1.55		0.5051	0.8862	0.3592	0.5591	0.4654	0.6663	0.3529	0.908	0.2786	0.4714	0.2819	0.4158		1.0194	0.8022	1.0269	0.9356	0.7927	1.2353	1.2916	1.2272		100	100	100	100	100	100	100	100		Nucleotide	Pyrimidine Metabolism, Uracil containing	825	66-22-8
3318			pseudouridine	C02067	HMDB00767	15047		1.94	3.56	4.08	1	1.19	1.61		0.0001	0.0037	1.4611e-08	4.2474e-06	2.0797e-09	6.3175e-07	0.9996	1	0.2665	0.4612	0.0043	0.026		0.7843	1.5223	2.7958	3.1975	0.6902	0.6885	0.8202	1.1094		100	100	100	100	100	100	100	100		Nucleotide	Pyrimidine Metabolism, Uracil containing	821	1445-07-4
3320			5-methyluridine (ribothymidine)		HMDB00884	445408		2.03	2.55	3.22	2.07	2.72	3.11		0.0046	0.0614	0.0009	0.0141	0.0001	0.0025	0.0183	0.2021	0.0004	0.0064	7.9805e-05	0.0014		0.5281	1.0699	1.3488	1.6999	0.3543	0.7323	0.9654	1.1023		67	100	100	100	67	67	100	100		Nucleotide	Pyrimidine Metabolism, Uracil containing	100001446	1463-10-1
3327			5,6-dihydrouracil	C00429	HMDB00076	649		1.29	1.06	0.68	0.33	0.33	0.17		0.7979	1	0.9299	0.8401	0.6309	0.7756	0.1778	0.6993	0.1767	0.3798	0.0572	0.1672		0.9233	1.1882	0.9816	0.6276	3.1061	1.0188	1.0142	0.5276		67	67	33	33	67	33	33	67		Nucleotide	Pyrimidine Metabolism, Uracil containing	1125	504-07-4
3331			2'-deoxyuridine	C00526	HMDB00012	13712		1.03	1.5	1.8	0.97	0.95	1.23		0.7289	0.9937	0.0364	0.1637	0.0037	0.0314	0.9855	1	0.7868	0.6972	0.4226	0.4822		0.8304	0.8561	1.2477	1.4949	0.9637	0.9355	0.9201	1.1878		100	100	100	100	100	100	100	100		Nucleotide	Pyrimidine Metabolism, Uracil containing	536	951-78-0
3334			3-ureidopropionate	C02642	HMDB00026	111		1.76	1.11	1.09	0.72	0.92	0.86		0.0155	0.1229	0.5135	0.6625	0.5838	0.7477	0.1332	0.5961	0.4765	0.5809	0.4314	0.484		0.7297	1.2818	0.8135	0.7923	0.7925	0.5675	0.7319	0.6825		100	100	100	100	100	100	100	100		Nucleotide	Pyrimidine Metabolism, Uracil containing	1053	462-88-4
3335			beta-alanine	C00099	HMDB00056	239		0.84	0.82	0.69	0.69	0.46	0.44		0.5477	0.9013	0.4015	0.5901	0.2141	0.4392	0.2513	0.8006	0.013	0.0704	0.008	0.0412		1.1491	0.9669	0.9411	0.7958	1.6463	1.1383	0.7565	0.7281		100	100	100	100	100	100	100	100		Nucleotide	Pyrimidine Metabolism, Uracil containing	244	56-41-7;107-95-9
3338			uridine 2'-monophosphate (2'-UMP)*					0.58	0.63	0.57	0.45	0.28	0.33		0.0661	0.3069	0.1867	0.3991	0.0862	0.2566	0.0072	0.1149	0.0005	0.0073	0.0013	0.011		1.9678	1.1414	1.2376	1.1238	2.8484	1.28	0.8049	0.9398		100	100	100	100	100	100	100	100		Nucleotide	Pyrimidine Metabolism, Uracil containing	100008975
3343		Pyrimidine Metabolism, Cytidine containing	cytidine 2',3'-cyclic monophosphate	C02354	HMDB11691	417654		8.15	1.47	1	2.2	5.34	5.83		0.0172	0.1333	0.5692	0.6909	1	0.8789	0.2727	0.8239	0.012	0.0665	0.0066	0.0355		0.3059	2.4937	0.4497	0.3059	0.3059	0.6726	1.6348	1.7831		0	67	33	0	0	67	100	100		Nucleotide	Pyrimidine Metabolism, Cytidine containing	73	15718-51-1
3344			cytidine	C00475	HMDB00089	6175		1.43	1.57	1.84	0.93	1.24	1.4		0.0693	0.3134	0.0405	0.1739	0.0111	0.0655	0.8452	1	0.488	0.5841	0.2973	0.4246		0.8327	1.1916	1.3065	1.5346	1.082	1.0112	1.3406	1.5104		100	100	100	100	100	100	100	100		Nucleotide	Pyrimidine Metabolism, Cytidine containing	827	65-46-3
3345			cytosine	C00380	HMDB00630	597		0.28	0.43	0.34	0.53	0.54	0.6		0.2671	0.6818	0.3884	0.5804	0.2941	0.5243	0.3456	0.908	0.4074	0.5535	0.5415	0.5273		3.3849	0.9498	1.44	1.1429	2.0648	1.0895	1.1182	1.2414		100	67	67	67	67	67	67	100		Nucleotide	Pyrimidine Metabolism, Cytidine containing	881	71-30-7
3346			3-methylcytidine			159649		1.33	1.61	1.71	0.91	1.11	1.07		0.1233	0.4468	0.0095	0.0743	0.0042	0.0343	0.6337	0.9869	0.5843	0.6223	0.7144	0.6002		0.7651	1.0198	1.2332	1.312	0.9401	0.8571	1.0414	1.0041		100	100	100	100	100	100	100	100		Nucleotide	Pyrimidine Metabolism, Cytidine containing	100001466	21028-20-6
3365		Pyrimidine Metabolism, Thymine containing	thymine	C00178	HMDB00262	1135		1.04	2.2	3.04	0.77	0.97	1.21		0.6484	0.9529	0.0753	0.2444	0.0248	0.1106	0.2615	0.8123	0.9389	0.7563	0.7391	0.6131		0.8472	0.8813	1.8601	2.5739	1.0309	0.7929	1.0019	1.2479		67	67	67	67	100	67	100	100		Nucleotide	Pyrimidine Metabolism, Thymine containing	882	65-71-4
3368			3-aminoisobutyrate	C05145	HMDB03911	64956		0.88	1.28	1.36	0.8	0.87	0.9		0.8478	1	0.0472	0.1885	0.0188	0.0911	0.2688	0.822	0.4803	0.5814	0.5841	0.5418		0.8145	0.7147	1.0435	1.1085	0.8387	0.6721	0.7271	0.7573		100	100	100	100	100	100	100	100		Nucleotide	Pyrimidine Metabolism, Thymine containing	1114	10569-72-9;214139-20-5
3369		Purine and Pyrimidine Metabolism	methylphosphate		HMDB61711	13130		1.34	0.98	0.97	0.86	0.89	0.89		0.1067	0.4092	0.8094	0.8025	0.4453	0.6544	0.3514	0.908	0.399	0.5494	0.5298	0.5211		1.2419	1.6601	1.2128	1.2045	1.2645	1.0833	1.12	1.1306		100	100	100	100	100	100	100	100		Nucleotide	Purine and Pyrimidine Metabolism	100001805	7023-27-0
3372	Cofactors and Vitamins	Nicotinate and Nicotinamide Metabolism	quinolinate	C03722	HMDB00232	1066		3.51	2.76	2.91	1.25	1.26	1.71		0.0009	0.0181	0.0019	0.0252	0.002	0.0215	0.5391	0.9719	0.303	0.4848	0.0398	0.1274		0.5103	1.7932	1.4109	1.4827	0.5643	0.706	0.7111	0.9634		100	100	100	100	67	100	100	100		Cofactors and Vitamins	Nicotinate and Nicotinamide Metabolism	182	89-00-9
3374			nicotinate ribonucleoside	C05841	HMDB06809	161234		3.53	2.65	1.97	7.22	8.45	7.09		0.0196	0.1438	0.0059	0.0552	0.0273	0.1172	0.0001	0.0097	6.6722e-05	0.002	0.0001	0.0023		0.3053	1.0781	0.8102	0.6027	0.2288	1.6517	1.9343	1.6224		100	100	100	100	100	100	100	100		Cofactors and Vitamins	Nicotinate and Nicotinamide Metabolism	100001316	2625-49-2
3376			nicotinamide	C00153	HMDB01406	936		0.89	0.88	0.83	0.83	0.79	0.73		0.1621	0.5164	0.1148	0.3043	0.0137	0.0758	0.176	0.696	0.0981	0.2643	0.0296	0.1043		1.2838	1.138	1.1341	1.0658	1.454	1.2083	1.145	1.0659		100	100	100	100	100	100	100	100		Cofactors and Vitamins	Nicotinate and Nicotinamide Metabolism	432	98-92-0
3378			nicotinamide ribonucleotide (NMN)	C00455	HMDB00229	14180		0.99	0.8	0.86	0.6	0.52	0.47		0.2764	0.6892	0.6609	0.7316	0.2517	0.4808	0.2842	0.8344	0.1421	0.334	0.1065	0.2423		2.2715	2.2436	1.8252	1.9633	1.2436	0.7485	0.6511	0.5906		100	100	100	67	100	100	100	100		Cofactors and Vitamins	Nicotinate and Nicotinamide Metabolism	1312	1094-61-7
3379			nicotinamide riboside	C03150	HMDB00855	439924		3.66	2.39	2.21	1.38	2.07	1.3		0.3917	0.7953	0.367	0.5641	0.4013	0.6175	0.1434	0.6194	0.0663	0.2054	0.6863	0.5888		0.2697	0.9882	0.6452	0.595	1.3077	1.8005	2.7066	1.7045		100	100	100	100	100	100	100	100		Cofactors and Vitamins	Nicotinate and Nicotinamide Metabolism	100001310	1341-23-7
3380			nicotinamide adenine dinucleotide (NAD+)	C00003	HMDB00902	5893		1.2	1.04	1.01	1.37	1.46	1.44		0.304	0.7186	0.9099	0.8371	0.9887	0.8789	0.1863	0.7091	0.1124	0.2892	0.1379	0.2841		1.1571	1.3923	1.1992	1.1743	0.7308	1.0043	1.067	1.0538		100	100	100	100	100	100	100	100		Cofactors and Vitamins	Nicotinate and Nicotinamide Metabolism	1310	53-84-9
3381			nicotinamide adenine dinucleotide reduced (NADH)	C00004	HMDB01487	439153		1.16	0.5	0.7	0.27	0.24	0.24		0.1389	0.4741	0.0579	0.2125	0.0721	0.229	0.0222	0.228	0.014	0.0734	0.014	0.0612		1.9477	2.2518	0.9777	1.3627	0.6357	0.1707	0.1521	0.1521		100	33	67	33	100	33	0	0		Cofactors and Vitamins	Nicotinate and Nicotinamide Metabolism	428	58-68-4;606-68-8
3387			nicotinamide N-oxide		HMDB02730	72661		6.98	2.76	3.11	5.83	5.06	5.36		0.0139	0.1164	0.1128	0.3036	0.1306	0.3253	0.0001	0.0087	0.0014	0.0156	0.0038	0.0236		0.4476	3.1254	1.2367	1.3904	0.3593	2.0932	1.8188	1.9248		100	100	100	100	100	100	100	100		Cofactors and Vitamins	Nicotinate and Nicotinamide Metabolism	100002763	1986-81-8
3388			1-methylnicotinamide	C02918	HMDB00699	10129985		0.97	0.67	0.72	0.75	0.88	0.88		0.9769	1	0.1387	0.3339	0.2305	0.4546	0.1775	0.6993	0.4737	0.5805	0.4835	0.503		1.1302	1.1002	0.7548	0.8132	1.1865	0.8882	1.0499	1.0382		100	100	100	100	100	100	100	100		Cofactors and Vitamins	Nicotinate and Nicotinamide Metabolism	55	1005-24-9
3393			trigonelline (N'-methylnicotinate)	C01004	HMDB00875	5570		0.93	1.41	1.3	0.71	0.68	0.81		0.0715	0.321	0.0076	0.0633	0.0163	0.0832	0.5302	0.9719	0.4526	0.5738	0.7841	0.6277		16.5113	15.3587	23.2178	21.4458	1.2295	0.8719	0.8373	0.9981		100	100	100	100	100	100	100	100		Cofactors and Vitamins	Nicotinate and Nicotinamide Metabolism	100001092	535-83-1
3395			N1-Methyl-2-pyridone-5-carboxamide	C05842	HMDB04193	69698		6.56	6.48	7.33	2.75	4.48	5.31		2.6302e-07	4.545e-05	3.0319e-07	3.6783e-05	1.0946e-07	1.5114e-05	9.5393e-05	0.0085	6.4244e-07	5.9975e-05	1.4465e-07	1.2345e-05		0.1509	0.9896	0.9776	1.1058	0.3093	0.8503	1.3866	1.642		100	100	100	100	100	100	100	100		Cofactors and Vitamins	Nicotinate and Nicotinamide Metabolism	100001468	701-44-0
3396			N1-Methyl-4-pyridone-3-carboxamide	C05843	HMDB04194	440810		4.15	5.8	6.54	2.71	4.42	5.09		0.0065	0.0779	2.5675e-05	0.0008	1.1925e-05	0.0004	0.0025	0.0659	4.4479e-05	0.0015	1.6504e-05	0.0005		0.1737	0.7201	1.0069	1.1364	0.299	0.811	1.3219	1.5229		100	67	100	100	67	100	100	100		Cofactors and Vitamins	Nicotinate and Nicotinamide Metabolism	100001469	769-49-3
3400		Riboflavin Metabolism	riboflavin (Vitamin B2)	C00255	HMDB00244	493570		1.43	1.57	2	1.04	1.05	1.22		0.0543	0.2762	0.0293	0.1465	0.0048	0.0377	0.7028	0.9901	0.7182	0.6752	0.1832	0.3342		0.8007	1.1482	1.2535	1.6016	1.0121	1.0493	1.0588	1.2343		100	100	100	100	100	100	100	100		Cofactors and Vitamins	Riboflavin Metabolism	500	83-88-5
3401			flavin adenine dinucleotide (FAD)	C00016	HMDB01248	643975		1.19	0.98	0.92	1.14	1.15	1.15		0.256	0.6702	0.6455	0.7262	0.3055	0.5327	0.2553	0.8006	0.2262	0.4281	0.2517	0.3968		0.988	1.18	0.9669	0.9063	0.9252	1.0573	1.0624	1.0608		100	100	100	100	100	100	100	100		Cofactors and Vitamins	Riboflavin Metabolism	327	146-14-5;84366-81-4
3402			flavin mononucleotide (FMN)	C00061	HMDB01520	710		1.46	1.07	1.12	1.31	1.53	1.39		0.2012	0.5795	0.6176	0.7123	0.5724	0.7367	0.1739	0.6943	0.0261	0.1104	0.0966	0.2299		0.8294	1.2096	0.8906	0.9316	0.8268	1.0842	1.2616	1.1483		100	100	100	100	100	100	100	100		Cofactors and Vitamins	Riboflavin Metabolism	100000251	130-40-5
3403		Pantothenate and CoA Metabolism	pantothenate	C00864	HMDB00210	6613		1.33	1.78	1.72	0.93	1.41	1.62		0.0762	0.3325	0.0002	0.0043	0.0002	0.0044	0.5551	0.9732	0.1478	0.3388	0.0204	0.08		0.7462	0.9901	1.3272	1.2855	0.6886	0.6429	0.972	1.1134		100	100	100	100	100	100	100	100		Cofactors and Vitamins	Pantothenate and CoA Metabolism	1024	137-08-6
3405			phosphopantetheine	C01134	HMDB01416	987		0.86	0.74	0.71	1.47	1.28	1.14		0.8754	1	0.4847	0.6487	0.2215	0.4456	0.4039	0.9299	0.5394	0.6045	0.7157	0.6005		1.1907	1.0235	0.8817	0.8406	1.6253	2.384	2.0798	1.846		100	100	100	100	100	100	100	100		Cofactors and Vitamins	Pantothenate and CoA Metabolism	100000328	NA
3406			3'-dephosphocoenzyme A	C00882	HMDB01373	444485		0.69	0.52	0.57	0.65	0.45	0.39		0.1822	0.5476	0.0374	0.1671	0.0098	0.0611	0.3941	0.9246	0.1105	0.2854	0.0736	0.1991		1.8591	1.2875	0.9661	1.055	1.5678	1.022	0.7053	0.615		100	100	100	100	100	100	100	100		Cofactors and Vitamins	Pantothenate and CoA Metabolism	100000138	3633-59-8
3408			coenzyme A	C00010	HMDB01423	317		0.75	0.58	0.6	0.76	0.51	0.45		0.268	0.6831	0.0505	0.1944	0.0139	0.0765	0.6056	0.9837	0.1819	0.3866	0.0834	0.2125		1.3947	1.0457	0.8158	0.8363	1.4992	1.1384	0.7634	0.6789		100	100	100	100	100	100	100	100		Cofactors and Vitamins	Pantothenate and CoA Metabolism	270	85-61-0;18439-24-2
3409			3-methylcrotonyl/tiglyl CoA					3.2	3.21	2.63	5.4	15.03	17		0.0013	0.024	0.0012	0.0178	0.0128	0.0717	0.0164	0.1851	0.0002	0.0036	4.9163e-05	0.001		0.4324	1.3823	1.387	1.1375	0.1109	0.5992	1.6667	1.8857		67	100	100	100	33	100	100	100		Cofactors and Vitamins	Pantothenate and CoA Metabolism	100015650
3410			pantetheine	C00831		439322		7.46	4.12	2.84	2.13	3.29	4.16		0.0107	0.1018	0.0781	0.2482	0.2183	0.4439	0.1489	0.6321	0.0314	0.1277	0.0226	0.0859		0.5295	3.9513	2.1838	1.5029	1.0048	2.1353	3.3031	4.1773		100	100	100	67	100	100	100	100		Cofactors and Vitamins	Pantothenate and CoA Metabolism	100001495	496-65-1
3413		Ascorbate and Aldarate Metabolism	glucarate (saccharate)	C00818	HMDB00663	33037		1.01	0.84	0.69	0.55	0.64	0.54		0.6488	0.9529	0.592	0.7004	0.1193	0.3102	0.3756	0.9224	0.6558	0.6491	0.3119	0.4347		1.8768	1.8946	1.5834	1.3032	1.9813	1.087	1.2629	1.0791		100	100	100	67	100	100	100	100		Cofactors and Vitamins	Ascorbate and Aldarate Metabolism	1020	5793-88-4
3414			ascorbate (Vitamin C)	C00072	HMDB00044			0.59	0.68	0.51	0.77	0.61	0.62		0.0524	0.2705	0.3724	0.5678	0.0359	0.1426	0.3902	0.9246	0.0832	0.2392	0.1977	0.3488		1.6337	0.9692	1.1137	0.8253	1.0589	0.8194	0.6507	0.6615		100	100	100	100	100	100	100	100		Cofactors and Vitamins	Ascorbate and Aldarate Metabolism	233	134-03-2
3415			dehydroascorbate	C05422	HMDB01264	835		0.73	1.11	0.72	0.79	0.56	0.58		0.3571	0.7624	0.7991	0.7978	0.3902	0.6105	0.5153	0.9683	0.1045	0.2745	0.1155	0.2533		1.3152	0.959	1.4627	0.9498	1.6052	1.2754	0.9003	0.9308		100	100	100	100	100	100	100	100		Cofactors and Vitamins	Ascorbate and Aldarate Metabolism	301	490-83-5
3416			threonate	C01620	HMDB00943	151152		2.87	2.74	4.14	0.74	0.68	0.79		0.0002	0.0053	0.0002	0.0038	2.2007e-06	0.0001	0.2816	0.8335	0.137	0.327	0.4087	0.4816		0.8801	2.5251	2.4117	3.6439	0.763	0.5677	0.5184	0.5991		100	100	100	100	100	100	100	100		Cofactors and Vitamins	Ascorbate and Aldarate Metabolism	100001022	70753-61-6
3419			oxalate (ethanedioate)	C00209	HMDB02329	971		0.85	0.84	0.95	1.35	1.22	1.78		0.9071	1	0.8753	0.8294	0.7148	0.8081	0.356	0.9128	0.516	0.5949	0.1178	0.2561		1.5758	1.3387	1.3289	1.4994	1.1075	1.4944	1.3486	1.9707		100	100	100	100	100	100	100	100		Cofactors and Vitamins	Ascorbate and Aldarate Metabolism	100000841	144-62-7
3420			gulonate*	C00257	HMDB03290	9794176		0.42	0.56	0.52	0.55	0.75	0.72		0.0027	0.0431	0.0335	0.1572	0.0075	0.0515	0.0376	0.3082	0.3561	0.5312	0.2121	0.3619		1.9036	0.7913	1.0584	0.9928	1.1234	0.6145	0.8455	0.8043		100	100	100	100	100	100	100	100		Cofactors and Vitamins	Ascorbate and Aldarate Metabolism	100001586	20246-53-1
3422		Tocopherol Metabolism	alpha-tocopherol	C02477	HMDB01893	14985		1.05	1.07	0.98	0.99	0.97	0.98		0.3814	0.7885	0.2759	0.4903	0.9766	0.8789	0.8059	1	0.6179	0.6324	0.8293	0.6493		0.9481	0.9954	1.0128	0.9285	0.6919	0.685	0.6714	0.6756		100	100	100	100	100	100	100	100		Cofactors and Vitamins	Tocopherol Metabolism	1105	59-02-9;10191-41-0
3426			delta-tocopherol	C14151	HMDB02902	92094		0.81	0.83	0.87	0.92	0.85	0.96		0.0565	0.2821	0.0717	0.2361	0.0554	0.1931	0.3943	0.9246	0.1036	0.2736	0.7025	0.5954		1.4023	1.1294	1.1689	1.2196	0.179	0.1639	0.152	0.1719		67	67	67	33	33	33	67	33		Cofactors and Vitamins	Tocopherol Metabolism	100001216	119-13-1
3436			gamma-tocopherol/beta-tocopherol					0.94	1.04	0.88	1.02	1.02	1.01		0.7976	1	0.2433	0.4638	0.4126	0.6291	0.6216	0.9869	0.6149	0.6319	0.7675	0.6217		1.3594	1.2734	1.4082	1.1929	0.8362	0.8558	0.8496	0.8429		100	100	100	100	100	100	100	100		Cofactors and Vitamins	Tocopherol Metabolism	100008998
3438		Biotin Metabolism	biotin	C00120	HMDB00030	171548		9.85	4.4	3.72	20.47	32.19	26.43		5.0843e-06	0.0005	0.0004	0.0069	0.0382	0.1504	5.3228e-09	2.2995e-06	6.7255e-10	1.758e-07	6.0212e-09	1.199e-06		0.0727	0.7159	0.32	0.2708	0.0727	1.4881	2.3399	1.9217		0	100	100	33	0	100	100	100		Cofactors and Vitamins	Biotin Metabolism	251	58-85-5
3442		Folate Metabolism	5-methyltetrahydrofolate (5MeTHF)	C00440	HMDB01396	146		0.36	0.28	0.4	0.41	0.22	0.2		0.0002	0.0049	6.9106e-05	0.002	0.0006	0.0093	0.0071	0.1149	2.8834e-05	0.0011	1.4112e-05	0.0005		2.9327	1.0626	0.8129	1.1647	3.3625	1.3905	0.7278	0.6797		100	100	100	67	100	100	100	100		Cofactors and Vitamins	Folate Metabolism	1244	68703-91-3;68792-52-9
3444		Tetrahydrobiopterin Metabolism	dihydrobiopterin	C00268	HMDB00038	1879		0.78	0.74	0.65	0.63	0.62	0.44		0.1641	0.5193	0.2365	0.457	0.0489	0.177	0.0755	0.4695	0.0167	0.0828	0.0029	0.0194		2.3139	1.8072	1.7221	1.5122	1.973	1.236	1.2195	0.8739		100	100	100	100	100	100	100	100		Cofactors and Vitamins	Tetrahydrobiopterin Metabolism	100001506	6779-87-9
3447		Pterin Metabolism	pterin	C00715	HMDB00802	73000		1.11	0.9	0.71	0.95	0.9	1.08		0.4239	0.8193	0.4017	0.5901	0.0064	0.0464	0.6395	0.9869	0.479	0.5814	0.4581	0.4917		0.9856	1.0967	0.8822	0.7024	1.0333	0.9858	0.9347	1.1185		100	100	100	100	100	100	100	100		Cofactors and Vitamins	Pterin Metabolism	100004216	22363-60-4
3458		Hemoglobin and Porphyrin Metabolism	heme	C00032	HMDB03178	26945		56.4	23.16	42.18	3.41	3.63	4.12		0.0002	0.0057	0.0009	0.0141	0.0003	0.005	0.2022	0.7252	0.2209	0.4239	0.1467	0.2951		0.1521	8.5781	3.5231	6.4155	0.1832	0.6251	0.665	0.7543		0	100	100	100	33	100	67	67		Cofactors and Vitamins	Hemoglobin and Porphyrin Metabolism	100001386	14875-96-8
3459			bilirubin (Z,Z)	C00486	HMDB00054	5280352		1.07	1.13	1.05	1.05	1.09	1.16		0.1435	0.4776	0.0441	0.1841	0.0407	0.1574	0.5855	0.9811	0.65	0.6475	0.8	0.6343		1.0033	1.0697	1.1301	1.0554	0.4408	0.4631	0.4788	0.511		100	100	100	100	100	100	100	100		Cofactors and Vitamins	Hemoglobin and Porphyrin Metabolism	1090	635-65-4
3460			bilirubin (E,E)*			5315454		1.09	1.05	1.19	1.59	1.46	1.59		0.5448	0.9005	0.2008	0.4169	0.0883	0.2608	0.0857	0.5056	0.2066	0.4104	0.1467	0.2951		1.1304	1.2271	1.1883	1.3409	0.3815	0.6054	0.5582	0.6055		100	100	100	100	67	100	67	67		Cofactors and Vitamins	Hemoglobin and Porphyrin Metabolism	100001950	114-25-0
3462			biliverdin	C00500	HMDB01008	5353439		4.67	3.18	4.93	1.23	1.5	1.47		6.555e-06	0.0006	2.0942e-05	0.0008	1.3471e-06	7.5776e-05	0.4932	0.968	0.1758	0.3786	0.2468	0.3936		1.0165	4.7457	3.2344	5.0116	0.4767	0.5885	0.7171	0.703		67	100	100	100	100	100	100	100		Cofactors and Vitamins	Hemoglobin and Porphyrin Metabolism	250	55482-27-4;55482-27-4
3465			L-urobilin	C05793	HMDB04159	5280818		0.89	0.69	0.5	0.86	0.75	0.51		0.4445	0.8356	0.3157	0.5245	0.0597	0.202	0.6643	0.9901	0.3066	0.4886	0.0705	0.1947		1.1499	1.0267	0.7966	0.5699	0.7311	0.6259	0.5484	0.3749		67	67	67	67	67	67	67	67		Cofactors and Vitamins	Hemoglobin and Porphyrin Metabolism	100002568	34217-90-8
3471		Thiamine Metabolism	thiamin (Vitamin B1)	C00378	HMDB00235	1130		1.92	1.48	1.35	2.92	3.32	3.21		0.0077	0.086	0.06	0.2138	0.131	0.3256	4.4866e-05	0.0055	1.4678e-05	0.0006	2.0826e-05	0.0006		0.4287	0.8222	0.6355	0.5767	0.4826	1.4076	1.6013	1.5494		100	100	100	100	100	100	100	100		Cofactors and Vitamins	Thiamine Metabolism	873	59-43-8
3479		Vitamin A Metabolism	retinol (Vitamin A)	C00473	HMDB00305	445354		1.44	0.99	1.01	0.39	0.34	0.3		0.9776	1	0.8084	0.8021	0.496	0.6877	0.0054	0.0969	0.0006	0.0089	0.0011	0.0094		1.785	2.573	1.765	1.8098	2.7613	1.0879	0.9371	0.8385		100	100	100	100	100	100	100	100		Cofactors and Vitamins	Vitamin A Metabolism	498	68-26-8
3486		Vitamin B6 Metabolism	pyridoxamine	C00534	HMDB01431	1052		1.2	1.91	1.28	1.13	1.05	1.32		0.827	1	0.7143	0.7551	0.9325	0.8789	0.9392	1	0.9419	0.7563	0.7444	0.6142		0.9023	1.082	1.7235	1.1542	0.9462	1.0688	0.9958	1.2454		100	100	100	100	100	100	100	100		Cofactors and Vitamins	Vitamin B6 Metabolism	568	58052-48-5
3487			pyridoxamine phosphate	C00647	HMDB01555	1053		1.2	1.07	0.94	0.81	1.02	1.01		0.264	0.6805	0.7228	0.7602	0.6367	0.7756	0.1691	0.6938	0.8405	0.7205	0.929	0.6852		1.0466	1.2573	1.1231	0.9851	0.8166	0.6607	0.8328	0.8225		100	100	100	100	100	100	100	100		Cofactors and Vitamins	Vitamin B6 Metabolism	493	529-96-4
3488			pyridoxal phosphate	C00018	HMDB01491	1051		1.61	1.15	1.12	1.94	2.4	2.14		0.3857	0.7907	0.8145	0.8033	0.8402	0.8536	0.0265	0.257	0.0065	0.0456	0.016	0.0684		0.706	1.1353	0.8117	0.7912	0.9648	1.8701	2.316	2.0691		100	100	100	100	100	100	100	100		Cofactors and Vitamins	Vitamin B6 Metabolism	492	41468-25-1
3489			pyridoxal	C00250	HMDB01545	1050		2.12	2.07	1.92	2.04	2.49	2.49		1.2498e-06	0.0002	2.8154e-06	0.0002	9.1593e-06	0.0003	7.3166e-06	0.0013	1.6794e-07	2.0899e-05	2.8574e-07	2.0993e-05		0.5451	1.1545	1.1309	1.0487	0.5092	1.0396	1.2687	1.2672		100	100	100	100	100	100	100	100		Cofactors and Vitamins	Vitamin B6 Metabolism	491	65-22-5
3490			pyridoxate	C00847	HMDB00017	6723		2.71	2.67	3.12	7.07	8.03	8.14		2.0287e-05	0.0012	2.965e-05	0.001	5.3944e-06	0.0002	1.5379e-09	8.8581e-07	4.8716e-10	1.5918e-07	5.2462e-10	1.567e-07		0.3178	0.8607	0.8471	0.991	0.4164	2.9458	3.342	3.3913		100	100	100	100	100	100	100	100		Cofactors and Vitamins	Vitamin B6 Metabolism	100001121	82-82-6
3492	Xenobiotics	Benzoate Metabolism	hippurate	C01586	HMDB00714	464		7.53	6.76	7	16.03	16.89	17.63		8.9664e-05	0.0034	0.0001	0.0031	0.0001	0.0026	0.1093	0.5691	0.1026	0.2718	0.0798	0.2063		0.1884	1.4185	1.2742	1.3192	0.0243	0.3896	0.4104	0.4284		100	100	100	100	100	100	100	100		Xenobiotics	Benzoate Metabolism	100000014	495-69-2
3496			2-hydroxyhippurate (salicylurate)	C07588	HMDB00840	10253		4.64	4.31	3.74	2.37	2.74	2.25		5.1535e-05	0.0023	3.1629e-05	0.001	7.1565e-05	0.0018	0.5102	0.9683	0.4418	0.5717	0.4738	0.4978		0.3597	1.6677	1.5507	1.3461	0.9871	2.3356	2.7083	2.2183		67	100	100	100	33	67	33	67		Xenobiotics	Benzoate Metabolism	1869	487-54-7
3498			4-hydroxyhippurate		HMDB13678	151012		0.51	0.47	0.46	0.75	0.66	0.72		0.7782	1	0.6653	0.7346	0.3935	0.6124	0.3487	0.908	0.2146	0.4186	0.319	0.4354		2.8425	1.4403	1.3421	1.3087	0.5625	0.4217	0.3724	0.4031		100	100	100	100	100	100	100	100		Xenobiotics	Benzoate Metabolism	100001423	2482-25-9
3504			benzoate	C00180	HMDB01870	243		1.5	1.48	1.65	1.26	1.17	1.2		0.2961	0.7101	0.1899	0.4027	0.2073	0.431	0.5184	0.9683	0.8901	0.7416	0.9058	0.676		0.8231	1.2314	1.2171	1.3601	0.8236	1.0342	0.9646	0.992		100	100	100	100	100	100	100	100		Xenobiotics	Benzoate Metabolism	100000008	65-85-0
3524			O-methylcatechol sulfate		HMDB60013	22473		0.67	0.64	0.66	1.31	1.13	0.75		0.5447	0.9005	0.6782	0.7393	0.7939	0.8357	0.3244	0.8887	0.3675	0.5355	0.6823	0.5877		1.5737	1.0493	1.0074	1.0415	0.7591	0.9966	0.8611	0.5699		67	100	100	100	67	100	100	100		Xenobiotics	Benzoate Metabolism	100004208
3527			4-methylcatechol sulfate					10.88	6.84	7.04	1.15	1.35	1.19		1.5245e-05	0.0011	9.3142e-05	0.0026	0.0002	0.0038	0.0441	0.3389	0.0285	0.1188	0.1432	0.2889		0.2976	3.2385	2.035	2.0952	2.9238	3.3743	3.9602	3.485		100	100	100	100	100	100	100	100		Xenobiotics	Benzoate Metabolism	100004111
3559			p-cresol sulfate		HMDB11635	4615423		1.55	1.28	1.18	0.58	0.53	0.55		0.0571	0.2834	0.1183	0.3087	0.1983	0.4206	0.877	1	0.6772	0.6585	0.5198	0.5167		1.2415	1.9261	1.5939	1.4678	2.4987	1.4402	1.3238	1.3714		100	100	100	100	100	100	100	100		Xenobiotics	Benzoate Metabolism	100001315	3233-57-7
3566			o-cresol sulfate			11615528		0.52	0.52	0.49	0.76	0.53	0.5		0.99	1	0.9702	0.8411	0.9577	0.8789	0.6254	0.9869	0.8892	0.7416	0.8046	0.6364		2.0478	1.062	1.0592	1.0072	2.2669	1.7297	1.2005	1.1305		67	100	100	100	100	100	100	100		Xenobiotics	Benzoate Metabolism	100001806
3682		Food Component/Plant	retinal	C00376	HMDB01358	638015		1.97	1.47	1.43	0.91	0.92	0.95		0.0036	0.0518	0.0602	0.2138	0.048	0.1754	0.3529	0.908	0.3292	0.5064	0.7765	0.6274		0.6356	1.2527	0.9365	0.9097	1.1036	0.9998	1.0176	1.0458		100	100	100	100	100	100	100	100		Xenobiotics	Food Component/Plant	100004088
3712			3-hydroxyindolin-2-one	C11130		6097		0.4	0.34	0.21	0.32	0.22	0.15		0.3052	0.7206	0.1798	0.39	0.0186	0.0909	0.0188	0.2052	0.0012	0.014	0.0001	0.002		3.0581	1.216	1.03	0.6552	5.8668	1.893	1.2874	0.9032		67	100	100	67	100	100	100	100		Xenobiotics	Food Component/Plant	100003823	61-71-2
3723			gluconate	C00257	HMDB00625	10690		0.45	0.39	0.32	1.12	1.66	1.82		0.0314	0.1993	0.0186	0.1139	0.0046	0.0367	0.5916	0.9815	0.091	0.2524	0.0793	0.2059		2.138	0.953	0.8304	0.693	0.4475	0.5009	0.7419	0.8163		100	100	100	100	100	100	100	100		Xenobiotics	Food Component/Plant	338	527-07-1
3740			beta-cryptoxanthin		HMDB33844	6384256		1.28	1.13	0.97	0.99	0.97	0.8		0.596	0.9254	0.6094	0.7098	0.6539	0.7814	0.4522	0.9604	0.4894	0.585	0.8435	0.6561		1.3263	1.6944	1.5017	1.2824	2.1476	2.1206	2.0931	1.7078		67	67	67	67	100	67	100	100		Xenobiotics	Food Component/Plant	100001977	472-70-8
3766			cinnamoylglycine		HMDB11621	709625		4.83	4.18	4.42	1	1	1		3.6724e-06	0.0004	1.2403e-05	0.0005	9.7004e-06	0.0003	1	1	1	0.7563	1	0.6914		0.3322	1.604	1.389	1.4698	0.1346	0.1346	0.1346	0.1346		33	100	100	100	0	0	0	0		Xenobiotics	Food Component/Plant	100002253	16534-24-0
3797			ergothioneine	C05570	HMDB03045	3032311		0.9	0.86	0.8	0.89	0.84	0.81		0.2936	0.7094	0.4354	0.612	0.0501	0.1799	0.3361	0.9047	0.1471	0.3387	0.1003	0.2354		1.6961	1.5333	1.4629	1.3597	1.2679	1.1251	1.0605	1.0273		100	100	100	100	100	100	100	100		Xenobiotics	Food Component/Plant	100002154	58511-63-0
3799			erythritol	C00503	HMDB02994	222285		1.62	2.06	1.74	0.29	0.29	0.24		0.0796	0.3404	0.0127	0.0886	0.1096	0.299	0.0004	0.0194	0.0004	0.0063	7.882e-05	0.0014		0.6513	1.0551	1.342	1.1312	1.8744	0.5447	0.537	0.4459		67	100	100	100	100	67	100	67		Xenobiotics	Food Component/Plant	100000846	149-32-6
3852			N-(2-furoyl)glycine		HMDB00439	21863		0.52	0.62	0.56	1.2	1.11	0.92		0.6117	0.9308	0.6479	0.7267	0.8703	0.8656	0.648	0.9883	0.6778	0.6586	0.8515	0.6597		6.5611	3.4177	4.0704	3.7064	0.5348	0.6416	0.5953	0.4935		67	100	100	100	67	100	100	100		Xenobiotics	Food Component/Plant	100001086	5657-19-2;5657-19-2
3878			piperine	C03882	HMDB29377	638024		0.92	0.66	0.49	0.96	0.97	0.82		0.8088	1	0.1883	0.4013	0.013	0.0723	0.8583	1	0.8967	0.7425	0.3152	0.435		0.822	0.7574	0.5457	0.4067	0.4734	0.4549	0.4598	0.3874		33	33	33	33	33	33	33	33		Xenobiotics	Food Component/Plant	100001267	94-62-2
3888			quinate	C00296	HMDB03072	6508		1.21	0.94	1.02	0.67	0.79	1.26		0.3174	0.7332	0.6338	0.7214	0.4952	0.6875	0.2534	0.8006	0.7109	0.674	0.8053	0.6364		1.0478	1.2687	0.988	1.0711	0.9137	0.6144	0.7225	1.1499		100	100	100	100	100	100	100	100		Xenobiotics	Food Component/Plant	100000442	77-95-2
3895			acesulfame		HMDB33585	36573		3.05	3.42	2.64	0.7	0.7	0.68		0.0155	0.1229	0.0101	0.0771	0.0272	0.1172	0.3091	0.872	0.3025	0.4848	0.2547	0.3994		0.4142	1.2643	1.4148	1.092	0.6095	0.4282	0.4266	0.4142		0	33	33	33	33	33	33	33		Xenobiotics	Food Component/Plant	100006203	55589-62-3
3913			stachydrine	C10172	HMDB04827	115244		1.24	1.26	1.24	0.72	0.63	0.62		0.0001	0.0037	7.483e-05	0.0021	6.8411e-05	0.0018	0.9455	1	0.6687	0.657	0.5386	0.5266		24.8575	30.8217	31.2722	30.822	24.1003	17.2637	15.1552	14.877		100	100	100	100	67	100	100	100		Xenobiotics	Food Component/Plant	100001296	4136-37-2
3937			methyl glucopyranoside (alpha + beta)					0.21	0.26	0.23	0.27	0.25	0.23		0.0002	0.005	0.0005	0.0096	0.0002	0.0036	0.0014	0.0468	0.0009	0.011	0.0005	0.0051		4.5116	0.9559	1.1841	1.0513	1.5595	0.4205	0.3934	0.3582		100	100	100	100	100	67	67	0		Xenobiotics	Food Component/Plant	100005864
4025			carotene diol (1)					1.54	1.54	1.4	1.22	1.16	1.09		0.0202	0.146	0.0143	0.0953	0.2046	0.4279	0.2337	0.7803	0.3809	0.5429	0.523	0.5181		0.8261	1.2763	1.2728	1.1601	0.7706	0.9376	0.8951	0.8397		100	100	100	100	100	100	100	100		Xenobiotics	Food Component/Plant	100015966
4026			carotene diol (2)					1.46	1.42	1.12	1.28	1.2	1.24		0.4156	0.8128	0.4966	0.6523	0.815	0.8464	0.7282	0.9926	0.4606	0.5749	0.4237	0.4824		0.6853	1.0016	0.9761	0.7665	0.4868	0.6237	0.5837	0.6021		67	67	67	33	100	100	100	100		Xenobiotics	Food Component/Plant	100015967
4076		Bacterial/Fungal	N-methylpipecolate			11286529		0.9	1.06	1.1	0.88	0.88	0.75		0.417	0.8133	0.865	0.825	0.567	0.7335	0.6563	0.9901	0.4994	0.587	0.3316	0.4417		2.7765	2.5012	2.9365	3.0654	3.6893	3.2424	3.2315	2.7652		100	100	100	100	100	100	100	100		Xenobiotics	Bacterial/Fungal	100005383	41447-17-0
4089		Drug	2-hydroxyacetaminophen sulfate*			86290013		0.76	0.65	0.65	1.44	1.65	1.47		0.508	0.8875	0.2913	0.5063	0.3009	0.5296	0.1845	0.7063	0.0925	0.2542	0.1695	0.3199		0.8595	0.6492	0.5573	0.5617	0.3449	0.4979	0.569	0.5062		33	33	33	33	33	33	33	33		Xenobiotics	Drug	100001791
4091			3-(cystein-S-yl)acetaminophen*			5233914		0.95	0.44	0.34	1.26	1.29	1.09		0.4957	0.8783	0.1916	0.4042	0.0604	0.2028	0.1416	0.6179	0.1832	0.3875	0.1186	0.2567		25.1279	23.9887	11.0276	8.496	3.567	4.5089	4.5895	3.8712		67	33	67	33	100	100	100	100		Xenobiotics	Drug	100001797
4092			3-(N-acetyl-L-cystein-S-yl) acetaminophen			83967		1.9	2.2	2.54	1.56	2.12	1.74		0.2044	0.5828	0.1213	0.3121	0.0709	0.2267	0.3051	0.8699	0.0281	0.1177	0.1998	0.35		5.0526	9.5893	11.1312	12.8103	0.7173	1.1204	1.5216	1.2499		33	33	33	33	33	33	67	67		Xenobiotics	Drug	2048	52372-86-8
4093			4-acetaminophen sulfate	C06804	HMDB59911	83939		0.8	0.59	0.5	0.84	1.02	0.82		0.6168	0.9355	0.2481	0.4695	0.1306	0.3253	0.695	0.9901	0.3517	0.5295	0.7525	0.6167		2.1303	1.6943	1.2503	1.055	1.4711	1.2315	1.5038	1.201		33	33	33	33	33	67	67	67		Xenobiotics	Drug	2049	10066-90-7;32113-41-0
4095			4-acetamidophenol	C06804	HMDB01859	1983		0.31	0.26	0.27	0.75	0.62	0.59		0.0594	0.2898	0.0251	0.1366	0.028	0.1196	0.6614	0.9901	0.4412	0.5717	0.3973	0.4793		2.143	0.6653	0.5538	0.5719	1.5608	1.1774	0.9646	0.9232		33	33	67	33	33	33	33	33		Xenobiotics	Drug	1383	103-90-2
4096			4-acetamidophenylglucuronide		HMDB10316	83944		1.13	0.66	0.65	0.87	0.72	0.57		0.8693	1	0.5625	0.6859	0.5429	0.7207	0.8487	1	0.6377	0.6433	0.4159	0.4816		1.3529	1.5221	0.8939	0.8752	0.6238	0.5456	0.4485	0.3529		33	33	33	33	33	33	33	33		Xenobiotics	Drug	100000043	120595-80-4
4128			allopurinol			2094		0.08	0.1	0.08	0.07	0.02	0.02		1.0724e-09	6.1772e-07	1.6759e-09	6.0897e-07	9.0878e-10	3.4507e-07	1.1189e-08	3.867e-06	1.9544e-11	1.2772e-08	3.834e-12	4.5805e-09		15.6257	1.3264	1.6249	1.2301	7.1428	0.477	0.1749	0.1144		100	33	33	33	100	100	33	67		Xenobiotics	Drug	100004518	315-30-0
4129			allopurinol riboside					0.32	0.27	0.23	0.24	0.24	0.24		0.1401	0.4742	0.0874	0.2647	0.0483	0.176	0.0021	0.0586	0.0021	0.021	0.0021	0.0155		1.9717	0.6243	0.5376	0.4606	1.4539	0.35	0.35	0.35		33	67	33	33	67	0	0	0		Xenobiotics	Drug	100002454	16220-07-8
4135			aripiprazole		HMDB05042	60795		1	1	1	1.17	1.14	1.04		1	1	1	0.8411	1	0.8789	0.0058	0.1028	0.0163	0.0821	0.3606	0.4571		0.7835	0.7835	0.7835	0.7835	0.7835	0.9157	0.8927	0.8186		0	0	0	0	33	33	33	33		Xenobiotics	Drug	100008941	129722-12-9
4180			dextromethorphan	C06947	HMDB01920	5362449		1	1	1	1	1	1		1	1	1	0.8411	1	0.8789	1	1	1	0.7563	1	0.6914		0.9851	0.9851	0.9851	0.9851	0.9851	0.9851	0.9851	0.9851		0	0	0	0	0	0	0	0		Xenobiotics	Drug	100000740	18046-32-7
4194			famotidine	D00318	HMDB01919	5702160		1	1	1	0.87	0.77	0.84		1	1	1	0.8411	1	0.8789	0.1429	0.6188	0.0046	0.0362	0.0306	0.1063		0.2379	0.2379	0.2379	0.2379	1.1504	1.0065	0.8901	0.968		0	0	0	0	67	67	67	67		Xenobiotics	Drug	100003964	76824-35-6
4207			lamotrigine	D00354		3878		1.16	1.05	1	0.88	0.84	0.83		0.0129	0.1112	0.3707	0.5665	1	0.8789	0.3637	0.9224	0.2158	0.4197	0.1774	0.3291		0.0197	0.0228	0.0206	0.0197	0.419	0.3691	0.3521	0.3465		0	33	33	33	33	33	33	33		Xenobiotics	Drug	100009390
4233			atorvastatin (lipitor)	D00887	HMDB05006	60823		1	1	1	0.98	0.96	1.11		1	1	1	0.8411	1	0.8789	0.6821	0.9901	0.3665	0.5346	0.0317	0.1078		0.9174	0.9174	0.9174	0.9174	0.9533	0.9366	0.9174	1.0613		0	0	0	0	33	33	33	33		Xenobiotics	Drug	100002802	134523-03-8
4271			oxypurinol	D02365	HMDB00786	4644		0.67	0.7	0.7	0.64	0.58	0.58		0.001	0.0187	0.0041	0.0422	0.0034	0.0295	0.0015	0.0473	0.0001	0.0035	0.0001	0.0023		1.6798	1.1174	1.1708	1.1744	1.5745	1.0147	0.9137	0.9154		100	100	100	100	100	100	100	100		Xenobiotics	Drug	100002489	2465-59-0
4274			penicillin G	C05551	HMDB15186	5904		0.55	0.55	0.55	1	1	1		0.1254	0.4525	0.1254	0.3163	0.1254	0.3197	1	1	1	0.7563	1	0.6914		0.1651	0.09	0.09	0.09	0.09	0.09	0.09	0.09		33	33	0	0	0	0	0	0		Xenobiotics	Drug	100002155	69-57-8
4294			riluzole	C07937	HMDB14878	5070		0.93	1.1	0.95	1	1	1		0.1434	0.4776	0.1044	0.2896	0.3178	0.5423	1	1	1	0.7563	1	0.6914		0.9338	0.8643	1.0313	0.8853	0.8643	0.8643	0.8643	0.8643		33	33	33	33	0	0	0	0		Xenobiotics	Drug	1387	1744-22-5
4298			salicylate	C00805	HMDB01895	338		0.69	0.71	0.63	0.45	0.28	0.23		0.5142	0.8931	0.5887	0.7	0.2981	0.5278	0.0939	0.5326	0.0081	0.0526	0.0039	0.0241		1.6086	1.1174	1.1366	1.0128	5.0173	2.239	1.3978	1.1693		100	100	100	100	100	100	100	100		Xenobiotics	Drug	501	69-72-7
4301			S-carboxymethyl-L-cysteine	C03727	HMDB29415	1080		1.29	1.52	1.16	1.29	1.53	1.4		0.312	0.7283	0.0686	0.2314	0.8621	0.862	0.2484	0.798	0.0694	0.2121	0.1537	0.3035		1.4453	1.8639	2.1913	1.6783	0.7464	0.961	1.1417	1.0427		100	100	100	100	100	100	100	100		Xenobiotics	Drug	100002324	638-23-3
4304			sertraline	C07246	HMDB05010	68617		1	1	1	0.96	0.84	0.77		1	1	1	0.8411	1	0.8789	0.72	0.9926	0.0765	0.227	0.0053	0.0301		0.6521	0.6521	0.6521	0.6521	0.8509	0.8202	0.716	0.6521		0	0	0	0	33	33	33	33		Xenobiotics	Drug	100002804	79559-97-0
4312			topiramate	C07502	HMDB05034	5284627		1	1	1	0.66	0.62	0.65		1	1	1	0.8411	1	0.8789	0.0329	0.2846	0.0142	0.0734	0.0277	0.1		0.708	0.708	0.708	0.708	1.2717	0.833	0.7877	0.823		0	0	0	0	33	33	33	33		Xenobiotics	Drug	1388	97240-79-4
4327			warfarin	C01541	HMDB01935			1	1	1	1	1	1		1	1	1	0.8411	1	0.8789	1	1	1	0.7563	1	0.6914		0.9177	0.9177	0.9177	0.9177	0.9177	0.9177	0.9177	0.9177		0	0	0	0	0	0	0	0		Xenobiotics	Drug	100004175	5543-57-7
4340			o-hydroxyatorvastatin			9808225		1	1	1	1.05	1.07	1.05		1	1	1	0.8411	1	0.8789	0.0409	0.3251	0.0024	0.0228	0.0349	0.1156		0.8783	0.8783	0.8783	0.8783	0.8783	0.9181	0.9431	0.9196		0	0	0	0	33	33	33	33		Xenobiotics	Drug	100005933	214217-86-4
4342			p-hydroxyatorvastatin			9851106		1	1	1	1.14	1.08	1.07		1	1	1	0.8411	1	0.8789	0.0713	0.4533	0.2979	0.4844	0.3565	0.455		0.037	0.037	0.037	0.037	0.6763	0.7714	0.7283	0.722		0	0	0	0	33	33	33	33		Xenobiotics	Drug	100005939	265989-44-4
4343			p-hydroxyatorvastatin lactone					1	1	1	1.06	0.9	0.91		1	1	1	0.8411	1	0.8789	0.3422	0.907	0.0623	0.1972	0.0891	0.2174		0.8507	0.8507	0.8507	0.8507	0.9427	0.9988	0.8507	0.8582		0	0	0	0	33	33	33	33		Xenobiotics	Drug	100005938
4358			rocuronium			9849870		1.01	0.97	0.88	1	1	1		0.9456	1	0.8185	0.8055	0.3544	0.58	1	1	1	0.7563	1	0.6914		0.4566	0.4611	0.4419	0.4006	0.1738	0.1738	0.1738	0.1738		33	33	33	33	0	0	0	0		Xenobiotics	Drug	100006745	143558-00-3
4461		Chemical	sulfate*	C00059	HMDB01448	1118		0.57	0.63	0.69	1.01	1.13	1.08		0.0007	0.0144	0.003	0.033	0.0146	0.0793	0.6477	0.9883	0.212	0.4167	0.3535	0.4541		1.1707	0.6664	0.7406	0.8096	0.9724	0.9821	1.0967	1.0478		100	100	100	100	100	100	100	100		Xenobiotics	Chemical	100002528	14808-79-8
4464			O-sulfo-L-tyrosine			514186		1.05	1	1.08	1.03	0.86	1.04		0.5282	0.8959	0.5327	0.6743	0.3151	0.5396	0.9042	1	0.413	0.5558	0.95	0.6914		1.4166	1.4926	1.4192	1.5368	1.2303	1.2622	1.0573	1.2753		100	100	100	100	100	100	100	100		Xenobiotics	Chemical	100005384
4524			dexpanthenol	D03726	HMDB04231	4678		1	1	1	1	1	1															1	1	1	1	1	1	1	1		0	0	0	0	0	0	0	0		Xenobiotics	Chemical	100002376	16485-10-2
4532			glycerol 2-phosphate	C02979	HMDB02520	2526		0.93	0.57	0.4	0.75	0.49	0.53		0.8807	1	0.2553	0.4746	0.0433	0.163	0.4958	0.968	0.0854	0.2424	0.1137	0.2521		1.2785	1.1942	0.7307	0.5057	1.2148	0.9069	0.5992	0.6492		67	100	67	33	100	67	33	33		Xenobiotics	Chemical	100001029	819-83-0
4539			lanthionine			98504		1.74	1.23	1.06	1.06	1.7	1.45		0.0018	0.0297	0.2779	0.4926	0.6968	0.8013	0.8215	1	0.0028	0.025	0.0273	0.0993		0.6367	1.109	0.7848	0.6734	0.7727	0.8227	1.31	1.1181		100	100	100	100	100	100	100	100		Xenobiotics	Chemical	100003892	3183-08-02
4553			phenol red	C12600		4766		1	1	1	751.19	846.56	830.94		1	1	1	0.8411	1	0.8789	3.3854e-10	2.9249e-07	2.5644e-10	1.1172e-07	2.8058e-10	1.1174e-07		0.0016	0.0016	0.0016	0.0016	0.0016	1.2019	1.3545	1.3295		0	0	0	0	0	100	100	100		Xenobiotics	Chemical	100001724	143-74-8
4554			azeloylcarnitine (C9-DC)					1.21	0.99	1.85	0.94	0.58	0.7		0.9989	1	0.853	0.8204	0.1902	0.4109	0.2115	0.7382	0.1059	0.2762	0.1405	0.2853		0.4274	0.5173	0.4233	0.7911	1.3559	1.2736	0.7839	0.9457		67	33	33	67	67	67	33	33		Xenobiotics	Chemical	100006630
4555			benzoylcarnitine*					2.91	3	3.86	2.18	2.75	3		0.012	0.11	0.0272	0.1433	0.0073	0.0506	0.2068	0.7336	0.1289	0.314	0.1082	0.2443		0.2285	0.6645	0.6846	0.8814	0.2202	0.4801	0.6061	0.6607		33	100	100	100	0	33	33	33		Xenobiotics	Chemical	100004555	105450-08-6
4556			perfluorooctanesulfonic acid (PFOS)	C18142	HMDB59586	74483		1.07	1.2	0.98	0.91	0.84	1.04		0.0416	0.2388	0.02	0.1178	0.1837	0.4042	0.6326	0.9869	0.373	0.5381	0.4716	0.4969		1.3923	1.4834	1.6708	1.3589	0.7032	0.6418	0.5936	0.7315		100	100	100	100	100	100	100	100		Xenobiotics	Chemical	100010955	1763-23-1
4565			succinimide	C07273		11439		0.96	1.35	1.61	0.87	0.8	0.84		0.9696	1	0.112	0.3026	0.0489	0.177	0.615	0.9869	0.3606	0.5313	0.8111	0.6383		0.665	0.6399	0.8959	1.0717	0.8913	0.7797	0.7097	0.7472		67	67	100	100	67	67	100	100		Xenobiotics	Chemical	100003696	123-56-8
4598			thioproline			93176		1.57	1.65	1.32	0.41	0.43	0.43		0.1017	0.398	0.0704	0.2343	0.3573	0.5823	0.1301	0.5893	0.1993	0.4045	0.1749	0.3255		0.8914	1.3951	1.4691	1.175	2.372	0.963	1.0295	1.01		100	100	100	100	100	100	100	100		Xenobiotics	Chemical	100009232	34592-47-4
5847	Neutral Complex Lipids	Triacylglycerol	Total TAG					1.03	0.96	1.01	1.08	1.14	1.1		0.9014	1	0.5584	0.6852	0.8619	0.862	0.6016	0.9837	0.3742	0.5388	0.3922	0.4764		0.6021	0.6197	0.5752	0.6102	0.1919	0.2079	0.2181	0.211		100	100	100	100	100	100	100	100		Neutral Complex Lipids	Triacylglycerol	100010821
5848		Diacylglycerol	Total DAG					1.34	1.38	1.53	1.33	1.32	1.56		0.0116	0.1071	0.0046	0.0455	0.0007	0.0102	0.0127	0.1544	0.0168	0.0832	0.0003	0.0038		0.5786	0.7758	0.7981	0.8876	0.3546	0.4729	0.4671	0.5537		100	100	100	100	100	100	100	100		Neutral Complex Lipids	Diacylglycerol	100010822
5849		Cholesteryl Ester	Total CE					1.17	1.29	1.21	0.89	0.88	0.85		0.1903	0.5613	0.041	0.1749	0.1243	0.3179	0.077	0.472	0.0508	0.171	0.0466	0.1431		0.6448	0.7531	0.834	0.777	0.5436	0.4818	0.4764	0.463		100	100	100	100	100	100	100	100		Neutral Complex Lipids	Cholesteryl Ester	100010820
5850		Free Fatty Acid	Total FFA					0.57	0.9	1.12	1.03	0.95	1.22		0.054	0.2761	0.5026	0.654	0.6118	0.7647	0.981	1	0.7217	0.6752	0.2906	0.4215		1.4758	0.845	1.3288	1.6544	0.92	0.9519	0.8731	1.1188		100	100	100	100	100	100	100	100		Neutral Complex Lipids	Free Fatty Acid	100010823
5851	Phospholipids	Phosphatidylethanolamine	Total PE					1.04	1	1.08	1.01	1.08	1.09		0.5383	0.8996	0.9657	0.8411	0.275	0.5056	0.8152	1	0.2774	0.4708	0.2049	0.3543		0.9918	1.0349	0.994	1.0745	1.0174	1.029	1.0938	1.1051		100	100	100	100	100	100	100	100		Phospholipids	Phosphatidylethanolamine	100010825
5852		Lysophosphatidylcholine	Total LPC					0.52	0.48	0.46	0.7	0.56	0.55		0.0798	0.3405	0.0464	0.1879	0.0391	0.1531	0.2062	0.733	0.0522	0.174	0.0538	0.1596		1.3612	0.7038	0.6535	0.6228	1.7095	1.1952	0.9631	0.935		100	100	100	100	100	100	100	100		Phospholipids	Lysophosphatidylcholine	100010827
5853		Lysophosphatidylethanolamine	Total LPE					0.7	0.66	0.68	1.03	0.8	0.79		0.2818	0.6927	0.1901	0.4027	0.2218	0.4456	0.7116	0.9901	0.2493	0.444	0.2718	0.4099		0.9492	0.6597	0.625	0.6412	1.299	1.3351	1.0449	1.0267		100	100	100	100	100	100	100	100		Phospholipids	Lysophosphatidylethanolamine	100010828
5854		Phosphatidylcholine	Total PC					1.06	1.06	1.08	1	1.07	1.06		0.3951	0.7976	0.3874	0.5803	0.2327	0.4577	0.9999	1	0.3489	0.526	0.3922	0.4764		0.9506	1.0034	1.0057	1.0296	1.0318	1.0277	1.102	1.0927		100	100	100	100	100	100	100	100		Phospholipids	Phosphatidylcholine	100010824
5855		Phosphatidylinositols	Total PI					1.15	1.11	1.22	1.01	1.19	1.11		0.2015	0.5795	0.3583	0.5591	0.0815	0.248	0.7368	0.9966	0.0687	0.2112	0.2089	0.3587		0.9583	1.0986	1.0628	1.1693	0.9505	0.9564	1.1315	1.0592		100	100	100	100	100	100	100	100		Phospholipids	Phosphatidylinositols	100010826
5856	Sphingolipids	Ceramide	Total CER					2.27	2.4	2.62	1.42	1.71	2.16		8.9403e-05	0.0034	8.1608e-06	0.0003	2.8458e-06	0.0001	0.0407	0.3251	0.0024	0.0225	0.0001	0.002		0.682	1.5507	1.6394	1.7882	0.6922	0.983	1.1844	1.4971		100	100	100	100	100	100	100	100		Sphingolipids	Ceramide	100010830
5857		Dihydroceramide	Total DCER					1.88	1.95	2.19	1.44	1.6	1.99		0.0009	0.0176	0.0002	0.0048	3.3198e-05	0.001	0.028	0.262	0.0045	0.0357	0.0002	0.0024		0.6261	1.1788	1.2209	1.3714	0.6523	0.9372	1.0424	1.3013		100	100	100	100	100	100	100	100		Sphingolipids	Dihydroceramide	100010833
5858		Hexosylceramide	Total HCER					1.09	1.05	1.09	0.98	1.07	1.07		0.3355	0.7432	0.4243	0.6058	0.1939	0.4172	0.9016	1	0.4424	0.5717	0.406	0.4814		1.1879	1.2894	1.2446	1.289	1.0295	1.0104	1.0971	1.1009		100	100	100	100	100	100	100	100		Sphingolipids	Hexosylceramide	100010831
5859		Lactosylceramide	Total LCER					0.96	1.03	1.06	0.98	1.01	1.04		0.7865	1	0.6824	0.7415	0.4609	0.6639	0.8633	1	0.9438	0.7563	0.7838	0.6277		1.3189	1.2606	1.3544	1.3965	0.9831	0.9643	0.9939	1.0184		100	100	100	100	100	100	100	100		Sphingolipids	Lactosylceramide	100010832
5860		Sphingomyelin	Total SM					0.99	0.97	0.98	0.97	1.02	1.01		0.9874	1	0.8005	0.798	0.9552	0.8789	0.6034	0.9837	0.9007	0.7425	0.9664	0.6914		1.134	1.1183	1.0969	1.1104	1.0044	0.9718	1.0259	1.0137		100	100	100	100	100	100	100	100		Sphingolipids	Sphingomyelin	100010829
5861	Cholesterol Ester	Ester	CE(12:0)		HMDB02262			0.89	1.01	1.03	0.91	1.08	0.97		0.5611	0.9078	0.9392	0.8411	0.892	0.8707	0.6526	0.9901	0.6921	0.6656	0.7785	0.6274		0.7949	0.7063	0.8065	0.8176	0.8275	0.7524	0.8926	0.8012		67	67	67	67	67	67	67	67		Cholesterol Ester	Ester	100010641
5862			CE(24:1)		HMDB06728			1.06	1.34	1.32	1.17	1.12	0.98		0.999	1	0.2299	0.451	0.2035	0.4274	0.4982	0.9683	0.5571	0.6109	0.9807	0.6914		0.7509	0.794	1.0085	0.9906	0.6323	0.7378	0.7051	0.621		100	100	100	100	100	100	100	100		Cholesterol Ester	Ester	100010274
5863			CE(14:1)		HMDB10367			1	0.28	1.35	1.02	1.01	0.14		0.7653	1	0.3158	0.5245	0.4996	0.6904	0.9908	1	0.9912	0.7563	0.1106	0.2474		1.7349	1.7418	0.4866	2.3341	1.8596	1.8982	1.8737	0.2541		100	100	100	100	67	67	67	67		Cholesterol Ester	Ester	100009601
5864			CE(15:0)		HMDB60057			1.14	1.18	1.1	0.98	0.85	0.95		0.6421	0.9508	0.6743	0.7386	0.7405	0.8174	0.3214	0.8872	0.0642	0.2012	0.7086	0.5979		0.7299	0.8307	0.8614	0.8041	0.6847	0.6691	0.5818	0.6531		100	100	100	100	100	100	100	100		Cholesterol Ester	Ester	100009602
5865			CE(16:0)	C11251	HMDB00885			1.15	1.31	1.23	0.88	0.86	0.84		0.2356	0.6333	0.0436	0.1825	0.0963	0.276	0.049	0.3604	0.024	0.1043	0.0195	0.0782		0.6343	0.7299	0.8334	0.7823	0.6172	0.546	0.5278	0.5159		100	100	100	100	100	100	100	100		Cholesterol Ester	Ester	100010463
5866			CE(16:1)		HMDB00658			1.11	1.21	1.15	0.91	0.87	0.88		0.407	0.8084	0.1571	0.3586	0.2604	0.4889	0.0584	0.4004	0.0183	0.0865	0.0263	0.0973		0.5694	0.6292	0.687	0.6532	0.5438	0.4966	0.4751	0.4811		100	100	100	100	100	100	100	100		Cholesterol Ester	Ester	100010464
5867			CE(17:0)		HMDB60059			1.2	1.27	1.21	1.12	1.02	1.08		0.0848	0.3529	0.0908	0.2678	0.0612	0.2051	0.5039	0.9683	0.5731	0.6186	0.3868	0.4725		0.95	1.1427	1.2078	1.1513	0.7469	0.8346	0.7624	0.8035		100	100	100	100	100	100	100	100		Cholesterol Ester	Ester	100010270
5868			CE(18:0)		HMDB10368			1.19	1.41	1.27	1.05	1.03	0.99		0.1024	0.3994	0.0071	0.06	0.0222	0.1024	0.7367	0.9966	0.6735	0.6578	0.6038	0.5522		0.8192	0.9744	1.152	1.04	0.7142	0.7505	0.7336	0.7055		100	100	100	100	100	100	100	100		Cholesterol Ester	Ester	100010271
5869			CE(18:1)		HMDB00918			1.15	1.3	1.19	0.97	0.96	0.91		0.2735	0.6858	0.0505	0.1944	0.1764	0.3957	0.3695	0.9224	0.2041	0.4073	0.1634	0.3134		0.7185	0.8269	0.933	0.8561	0.5291	0.5121	0.5088	0.4828		100	100	100	100	100	100	100	100		Cholesterol Ester	Ester	100010642
5870			CE(18:2)	C15441	HMDB00610			1.19	1.28	1.21	0.77	0.77	0.76		0.1296	0.4589	0.0401	0.1729	0.1071	0.2963	0.0129	0.1545	0.0137	0.0727	0.0153	0.0655		0.5874	0.6993	0.7502	0.7094	0.541	0.414	0.4141	0.4097		100	100	100	100	100	100	100	100		Cholesterol Ester	Ester	100010116
5871			CE(18:3)		HMDB10370			1.21	1.18	1.11	0.91	0.89	0.88		0.0992	0.3914	0.1273	0.3178	0.2088	0.4315	0.2846	0.8344	0.206	0.4098	0.2491	0.3952		0.562	0.6795	0.6617	0.6261	0.4355	0.3973	0.3885	0.3829		100	100	100	100	100	100	100	100		Cholesterol Ester	Ester	100010117
5872			CE(18:4)					0.95	1.11	1.05	0.87	1.01	1.01		0.9978	1	0.6909	0.7444	0.7398	0.8172	0.6932	0.9901	0.9416	0.7563	0.943	0.6914		0.6816	0.6476	0.7566	0.7128	0.3767	0.3265	0.379	0.3795		100	100	100	100	100	100	100	100		Cholesterol Ester	Ester	100009771
5873			CE(20:0)		HMDB06740			1.09	1.08	1.04	0.99	0.93	1.03		0.8552	1	0.9905	0.8411	0.909	0.8788	0.7839	1	0.7281	0.6755	0.9941	0.6914		0.9293	1.0133	1.0064	0.9675	0.6396	0.6338	0.5975	0.6563		100	100	100	100	100	100	100	100		Cholesterol Ester	Ester	100010465
5874			CE(20:1)		HMDB05193			1.21	1.34	1.23	1.05	1.09	1		0.0606	0.2933	0.0292	0.1465	0.0546	0.1921	0.9205	1	0.8535	0.7263	0.7663	0.6215		1.0426	1.2659	1.3991	1.281	0.6443	0.678	0.7016	0.6433		100	100	100	100	100	100	100	100		Cholesterol Ester	Ester	100010466
5875			CE(20:2)					1.21	1.3	1.17	1.09	1.02	1.01		0.1427	0.4769	0.0598	0.2138	0.1657	0.378	0.2898	0.8375	0.8633	0.7293	0.9375	0.6893		1.0633	1.2839	1.3823	1.2468	0.7322	0.7946	0.7491	0.7412		100	100	100	100	100	100	100	100		Cholesterol Ester	Ester	100009772
5876			CE(20:3)		HMDB06736			1.21	1.36	1.24	0.96	0.96	0.94		0.0688	0.3127	0.0104	0.0776	0.044	0.1645	0.7219	0.9926	0.454	0.5741	0.4513	0.4917		0.7109	0.8584	0.9643	0.8834	0.522	0.5023	0.5034	0.4883		100	100	100	100	100	100	100	100		Cholesterol Ester	Ester	100010467
5877			CE(20:4)		HMDB06726			1.12	1.21	1.15	0.74	0.73	0.72		0.3317	0.7392	0.1279	0.3178	0.2706	0.5005	0.0052	0.0969	0.0049	0.0373	0.0036	0.0231		0.785	0.883	0.9527	0.9011	0.7479	0.5505	0.5484	0.5419		100	100	100	100	100	100	100	100		Cholesterol Ester	Ester	100010643
5878			CE(20:5)		HMDB06731			1.41	1.5	1.49	0.85	0.78	0.85		0.0154	0.1229	0.0061	0.0562	0.0032	0.0282	0.0922	0.5275	0.0218	0.0962	0.0891	0.2174		0.6078	0.8551	0.9105	0.9052	0.5427	0.4615	0.4257	0.4611		100	100	100	100	100	100	100	100		Cholesterol Ester	Ester	100009943
5879			CE(22:0)		HMDB06727			0.65	0.75	0.96	1	1.94	1		0.3994	0.8035	0.3863	0.58	0.888	0.8707	0.8653	1	0.0586	0.1883	0.9457	0.6914		1.1089	0.7232	0.8347	1.0638	0.6664	0.6647	1.2937	0.6697		100	100	100	100	100	100	100	100		Cholesterol Ester	Ester	100009773
5880			CE(22:1)		HMDB10372			1.07	1.27	1.23	1.11	1.07	0.95		0.9506	1	0.5963	0.7023	0.5503	0.7255	0.7775	1	0.8627	0.7293	0.8797	0.6676		0.9526	1.0188	1.2122	1.1754	0.6253	0.6968	0.6693	0.5922		100	100	100	100	100	100	100	100		Cholesterol Ester	Ester	100009944
5881			CE(22:2)		HMDB06737			1.02	1.24	1.17	1.22	1.19	0.95		0.9269	1	0.4158	0.5995	0.333	0.5589	0.3627	0.9216	0.228	0.4281	0.9757	0.6914		0.9451	0.9653	1.1761	1.1037	0.5727	0.6962	0.6834	0.5445		100	100	100	100	100	100	100	100		Cholesterol Ester	Ester	100009417
5882			CE(22:4)		HMDB06729			1.26	1.37	1.3	1.02	1.03	1.02		0.045	0.2487	0.0202	0.1179	0.0164	0.0832	0.699	0.9901	0.5421	0.6047	0.6912	0.5911		1.2033	1.5221	1.6508	1.5674	0.7978	0.8106	0.8228	0.8098		100	100	100	100	100	100	100	100		Cholesterol Ester	Ester	100010272
5883			CE(22:5)		HMDB10375			1.3	1.36	1.31	1.08	1.1	1.07		0.04	0.2352	0.0201	0.1178	0.0281	0.1199	0.6145	0.9869	0.8114	0.7097	0.5677	0.5359		0.8023	1.0396	1.0922	1.0544	0.6737	0.7248	0.7394	0.7205		100	100	100	100	100	100	100	100		Cholesterol Ester	Ester	100009945
5884			CE(22:6)		HMDB06733			1.25	1.32	1.28	0.92	0.94	0.92		0.0727	0.3257	0.031	0.1508	0.0554	0.1931	0.1194	0.5768	0.2668	0.4612	0.2101	0.3596		0.4527	0.5679	0.5983	0.578	0.6611	0.6054	0.6241	0.6063		100	100	100	100	100	100	100	100		Cholesterol Ester	Ester	100010118
5885			CE(24:0)		HMDB10376			1.04	1.2	1.16	0.08	0.96	0.08		0.8284	1	0.726	0.7603	0.5842	0.7477	0.0329	0.2846	0.9363	0.7563	0.0466	0.1431		5.861	6.0987	7.0543	6.7719	7.1755	0.5504	6.871	0.5706		100	100	100	100	100	100	100	100		Cholesterol Ester	Ester	100010273
5886			CE(14:0)		HMDB06725			1.19	1.33	1.23	0.93	0.92	0.91		0.343	0.7503	0.0587	0.2138	0.1157	0.3072	0.0373	0.3077	0.1077	0.2788	0.0781	0.2045		0.4847	0.5765	0.6469	0.5962	0.5073	0.4734	0.4691	0.4596		100	100	100	100	100	100	100	100		Cholesterol Ester	Ester	100009600
5887	Ceramides	CER	CER(14:0)	C13916	HMDB11773			1.83	1.93	2.1	1.34	1.59	1.92		0.0005	0.0108	6.9257e-05	0.002	2.7674e-05	0.0009	0.0474	0.3529	0.0027	0.0245	0.0002	0.0026		0.6939	1.2703	1.3359	1.4602	0.7006	0.9366	1.1107	1.3467		100	100	100	100	100	100	100	100		Ceramides	CER	100010644
5888			CER(16:0)		HMDB04949			2.63	2.81	3.12	1.63	1.99	2.69		2.182e-05	0.0013	1.5478e-06	0.0001	6.29e-07	5.3074e-05	0.0127	0.1544	0.0006	0.0087	1.5525e-05	0.0005		0.603	1.5862	1.6946	1.8821	0.5501	0.8943	1.0958	1.4771		100	100	100	100	100	100	100	100		Ceramides	CER	100010119
5889			CER(18:0)		HMDB04950			3	3.17	3.45	1.65	2.08	2.9		8.9307e-06	0.0007	6.7563e-07	5.7766e-05	2.9162e-07	3.1637e-05	0.0231	0.2319	0.0008	0.0103	2.3038e-05	0.0006		0.5901	1.7691	1.8692	2.033	0.5218	0.8629	1.0878	1.5138		100	100	100	100	100	100	100	100		Ceramides	CER	100010468
5890			CER(18:1)		HMDB04948			2.39	2.36	2.66	1.39	1.75	2.37		0.0003	0.0084	0.0001	0.0031	2.8325e-05	0.0009	0.1709	0.6938	0.0082	0.0528	0.0002	0.0028		0.7904	1.8886	1.8671	2.1036	0.8601	1.1949	1.5047	2.0367		100	100	100	100	100	100	100	100		Ceramides	CER	100009774
5891			CER(20:0)		HMDB04951			3.5	3.66	4.13	1.65	2.16	2.94		7.7339e-06	0.0006	5.5818e-07	5.5566e-05	2.3081e-07	2.6965e-05	0.0267	0.2572	0.0007	0.0091	3.0436e-05	0.0007		0.5625	1.966	2.0579	2.3233	0.5923	0.9747	1.2781	1.7402		100	100	100	100	100	100	100	100		Ceramides	CER	100010469
5892			CER(26:1)		HMDB04955			1.39	1.4	1.29	1.22	1.28	1.54		0.0782	0.3361	0.076	0.2459	0.1843	0.4046	0.4052	0.9299	0.1021	0.2711	0.0084	0.0425		0.6778	0.9397	0.9468	0.8753	0.9473	1.1595	1.2098	1.4563		100	100	100	100	100	100	100	100		Ceramides	CER	100009946
5893			CER(22:0)		HMDB04952			2.42	2.66	2.9	1.5	1.82	2.42		8.1088e-05	0.0033	4.1518e-06	0.0002	1.3133e-06	7.5776e-05	0.0315	0.2788	0.0021	0.021	7.772e-05	0.0014		0.6324	1.5316	1.6793	1.8355	0.6409	0.9587	1.1688	1.5536		100	100	100	100	100	100	100	100		Ceramides	CER	100009775
5894			CER(22:1)		HMDB11775			1.92	2.22	2.35	1.5	1.77	2.1		0.0001	0.0043	4.8014e-06	0.0002	1.9473e-06	0.0001	0.0152	0.1763	0.0009	0.0111	0.0001	0.002		0.551	1.0555	1.2239	1.2923	0.7744	1.1632	1.3676	1.6253		100	100	100	100	100	100	100	100		Ceramides	CER	100010275
5895			CER(24:0)		HMDB04956			1.69	1.76	1.87	1.21	1.39	1.61		0.0012	0.023	0.0003	0.0067	9.5786e-05	0.0023	0.1712	0.6938	0.0199	0.0915	0.0027	0.0183		0.7207	1.22	1.2668	1.3443	0.8202	0.989	1.1369	1.3234		100	100	100	100	100	100	100	100		Ceramides	CER	100010470
5896			CER(24:1)		HMDB04953			2.06	2.13	2.31	1.35	1.61	1.89		7.7439e-05	0.0032	6.7035e-06	0.0003	2.2011e-06	0.0001	0.0351	0.2979	0.0014	0.0156	8.6727e-05	0.0015		0.7202	1.4871	1.5353	1.6635	0.7138	0.9621	1.1499	1.3463		100	100	100	100	100	100	100	100		Ceramides	CER	100009776
5897			CER(26:0)		HMDB04955			1.16	1.14	1.38	0.89	1.15	1.28		0.3283	0.7386	0.4294	0.61	0.0515	0.1839	0.5381	0.9719	0.3719	0.5379	0.1583	0.309		0.7762	0.8989	0.8831	1.0722	1.1313	1.0041	1.3065	1.4454		33	100	100	100	100	100	100	100		Ceramides	CER	100010645
5898			CER(20:1)					1.92	1.99	2.05	1.57	1.85	2.28		0.0045	0.0607	0.0022	0.0274	0.002	0.0216	0.0869	0.5105	0.0124	0.0678	0.0025	0.0175		0.6595	1.2691	1.3154	1.3506	0.7366	1.1594	1.3645	1.6793		100	100	100	100	100	100	100	100		Ceramides	CER	100010120
5900	Diacylglycerol	Ester	DAG(12:0/16:0)					1.09	1	1	1.43	1	1.13		0.6667	0.9622	1	0.8411	1	0.8789	0.0856	0.5056	1	0.7563	0.5398	0.5266		0.2403	0.2618	0.2403	0.2403	0.2403	0.3444	0.2403	0.2727		0	33	0	0	33	67	0	33		Diacylglycerol	Ester	100009777
5901			DAG(20:0/20:0)		HMDB07368			1.25	1.47	1.37	0.96	0.96	0.86		0.098	0.3886	0.0327	0.1554	0.101	0.2851	0.4388	0.9588	0.6418	0.6447	0.3661	0.4605		0.9793	1.2281	1.4397	1.3379	1.0326	0.9894	0.9875	0.8888		100	100	100	100	100	100	100	100		Diacylglycerol	Ester	100010655
5902			DAG(12:0/18:1)					1.2	1.07	1.04	3.02	1.04	1.2		0.5345	0.8959	0.903	0.8354	0.8972	0.8735	0.0104	0.1391	0.8156	0.7112	0.3978	0.4793		0.508	0.6096	0.5457	0.5303	0.4283	1.2922	0.446	0.5147		100	100	100	100	100	100	100	100		Diacylglycerol	Ester	100009947
5903			DAG(12:0/18:2)					1.37	1.07	1.06	0.89	0.7	0.7		0.2752	0.6883	0.7982	0.7978	0.8871	0.8707	0.699	0.9901	0.2572	0.4533	0.253	0.3979		0.5685	0.7773	0.6107	0.6052	0.6127	0.5459	0.4317	0.4299		67	100	67	33	100	100	67	33		Diacylglycerol	Ester	100009603
5904			DAG(14:0/14:0)	C16667	HMDB07008			1	1	1	1	1	1		1	1	1	0.8411	1	0.8789	1	1	1	0.7563	1	0.6914		0.5589	0.5589	0.5589	0.5589	0.5589	0.5589	0.5589	0.5589		0	0	0	0	0	0	0	0		Diacylglycerol	Ester	100009418
5905			DAG(14:0/16:0)		HMDB07095			1.39	1.08	1.35	1.47	1.06	1.37		0.0073	0.0823	0.46	0.6302	0.016	0.0826	0.0035	0.0773	0.7161	0.6752	0.0125	0.0565		0.4503	0.6276	0.4872	0.6059	0.3466	0.5098	0.3681	0.4738		100	100	100	100	100	100	100	100		Diacylglycerol	Ester	100010471
5906			DAG(14:0/16:1)		HMDB07012			1.38	0.87	1.3	1.41	1	1.12		0.2219	0.6105	0.3267	0.5335	0.41	0.6263	0.1382	0.6105	0.9867	0.7563	0.6083	0.5527		0.4581	0.6338	0.3965	0.5944	0.3189	0.4504	0.3204	0.3561		100	100	67	67	33	67	33	67		Diacylglycerol	Ester	100010646
5907			DAG(14:0/18:1)		HMDB07015			1.2	1.11	1.2	1.39	1.21	1.36		0.2668	0.6818	0.3826	0.5775	0.3411	0.5682	0.0536	0.3865	0.4491	0.5735	0.1224	0.2626		0.5008	0.6027	0.5583	0.6031	0.2724	0.3785	0.3299	0.3702		100	100	100	100	100	100	100	100		Diacylglycerol	Ester	100009948
5908			DAG(14:0/18:2)		HMDB07016			1.07	1.06	1.18	1.44	1.22	1.55		0.5345	0.8959	0.9822	0.8411	0.7046	0.8047	0.0124	0.1544	0.2612	0.4552	0.0061	0.0334		0.8246	0.8785	0.8779	0.9764	0.3879	0.5576	0.475	0.602		100	100	100	100	100	100	100	100		Diacylglycerol	Ester	100010276
5909			DAG(14:0/18:3)		HMDB07018			1	1.17	1	1.07	1	1		1	1	0.1351	0.3284	1	0.8789	0.4794	0.968	1	0.7563	1	0.6914		0.499	0.499	0.5839	0.499	0.499	0.5341	0.499	0.499		0	0	67	0	0	33	0	0		Diacylglycerol	Ester	100010472
5910			DAG(14:0/20:0)		HMDB07356			0.95	2.1	1.6	0.83	0.62	1.94		0.8314	1	0.363	0.5637	0.115	0.3072	0.2694	0.822	0.1869	0.3922	0.3585	0.4555		0.67	0.634	1.4061	1.0721	0.7304	0.6092	0.4502	1.4159		67	67	67	100	67	67	67	67		Diacylglycerol	Ester	100010122
5911			DAG(14:0/20:4)		HMDB07025			0.52	0.52	1.1	1.16	0.95	1.25		0.0067	0.0788	0.0067	0.0579	0.7005	0.8023	0.5003	0.9683	0.7859	0.6972	0.385	0.4725		0.8821	0.4559	0.4559	0.9683	0.4824	0.5593	0.4559	0.6039		67	0	0	67	33	100	0	33		Diacylglycerol	Ester	100010123
5912			DAG(14:0/22:6)		HMDB07034			1	1	1	1	1	1.02		1	1	1	0.8411	1	0.8789	0.9915	1	1	0.7563	0.8719	0.6656		0.4001	0.4001	0.4001	0.4001	0.4001	0.4007	0.4001	0.4094		0	0	0	0	0	67	0	33		Diacylglycerol	Ester	100010647
5913			DAG(14:1/16:0)		HMDB07096			0.87	2.71	5.83	2.59	2.65	22.2		0.9454	1	0.3013	0.5167	0.012	0.0684	0.1109	0.5701	0.2125	0.417	0.0006	0.006		0.4237	0.3681	1.148	2.4699	0.4936	1.2793	1.3061	10.956		67	67	67	100	100	100	100	100		Diacylglycerol	Ester	100009604
5914			DAG(14:1/18:1)		HMDB07044			0.73	0.62	0.85	1.45	2.22	1.48		0.0668	0.3088	0.0545	0.2043	0.5321	0.7127	0.1126	0.5741	0.003	0.0256	0.0884	0.2174		1.053	0.7706	0.6574	0.8973	0.3415	0.4959	0.7575	0.5067		100	100	100	100	100	100	100	100		Diacylglycerol	Ester	100010473
5915			DAG(15:0/18:1)		HMDB07073			0.92	0.94	0.95	1.25	1.39	1.43		0.5189	0.8933	0.6069	0.709	0.787	0.8357	0.1675	0.6909	0.0564	0.1835	0.0386	0.1248		0.7778	0.7158	0.7308	0.7394	0.5331	0.6677	0.7432	0.7618		100	100	100	100	67	100	100	100		Diacylglycerol	Ester	100009605
5916			DAG(15:0/18:2)		HMDB07074			1.03	1.09	1.27	1.24	1.21	1.48		0.9791	1	0.866	0.8254	0.5919	0.7514	0.3248	0.8887	0.3273	0.5045	0.0755	0.2016		0.9477	0.9761	1.0375	1.2037	0.699	0.8643	0.8473	1.0361		100	100	100	100	100	100	100	100		Diacylglycerol	Ester	100010124
5917			DAG(16:0/16:0)		HMDB07098			1.31	1.17	1.24	1.6	1.18	1.46		0.0487	0.2623	0.2705	0.4871	0.1381	0.3357	0.0005	0.0239	0.2081	0.412	0.0072	0.038		0.4546	0.5942	0.5311	0.5645	0.3897	0.6229	0.4614	0.5688		100	100	100	100	100	100	100	100		Diacylglycerol	Ester	100010125
5918			DAG(16:0/16:1)		HMDB07099			1.22	1.16	1.31	1.56	1.3	1.63		0.1078	0.4112	0.162	0.3659	0.0602	0.2028	0.0005	0.0251	0.0281	0.1177	0.0001	0.002		0.6588	0.8012	0.7661	0.8643	0.3124	0.4863	0.4057	0.5091		100	100	100	100	100	100	100	100		Diacylglycerol	Ester	100010126
5919			DAG(16:0/18:0)		HMDB07100			1.08	1.06	1.11	1.29	1.11	1.22		0.3772	0.7862	0.4238	0.6057	0.2977	0.5278	0.0428	0.3331	0.3704	0.5368	0.1117	0.249		0.5693	0.6134	0.6052	0.6341	0.5148	0.6646	0.573	0.6269		100	100	100	100	100	100	100	100		Diacylglycerol	Ester	100010648
5920			DAG(16:0/18:1)	C13861	HMDB07102			1.33	1.3	1.43	1.39	1.37	1.68		0.019	0.1418	0.0234	0.1295	0.0058	0.043	0.0108	0.1405	0.0147	0.0753	0.0002	0.0027		0.5272	0.7014	0.6855	0.7544	0.3182	0.4429	0.4373	0.5332		100	100	100	100	100	100	100	100		Diacylglycerol	Ester	100009778
5921			DAG(16:0/18:2)		HMDB07103			1.45	1.51	1.67	1.31	1.37	1.68		0.003	0.0466	0.0027	0.0319	0.0006	0.0093	0.0269	0.2572	0.0133	0.0713	0.0003	0.0039		0.8047	1.1703	1.2181	1.3459	0.5157	0.6762	0.7046	0.8651		100	100	100	100	100	100	100	100		Diacylglycerol	Ester	100009419
5922			DAG(16:0/18:3)		HMDB07105			1.25	1.15	1.26	1.49	1.21	1.7		0.0346	0.2127	0.0395	0.1717	0.0485	0.1761	0.0128	0.1544	0.1776	0.3811	0.0016	0.0125		1.2326	1.5403	1.4229	1.5508	0.4098	0.6102	0.4955	0.6953		100	100	100	100	100	100	100	100		Diacylglycerol	Ester	100010127
5923			DAG(16:0/20:3)		HMDB07111			1.67	1.79	1.98	1.22	1.37	1.61		0.002	0.0332	0.0008	0.0138	0.0002	0.0042	0.075	0.4693	0.0157	0.0799	0.0014	0.0113		0.5102	0.8534	0.9112	1.0113	0.6351	0.7737	0.8707	1.0234		100	100	100	100	100	100	100	100		Diacylglycerol	Ester	100010649
5924			DAG(16:0/20:4)		HMDB07112			2.1	2.39	2.66	1.21	1.31	1.6		6.6467e-06	0.0006	1.2301e-06	9.4104e-05	1.6762e-07	2.1216e-05	0.1146	0.5758	0.0403	0.1479	0.0019	0.0143		0.6957	1.4593	1.6595	1.8518	0.8	0.9703	1.0513	1.2777		100	100	100	100	100	100	100	100		Diacylglycerol	Ester	100009606
5927			DAG(16:0/22:6)		HMDB07121			2.4	2.61	3.07	1.36	1.42	1.84		4.3875e-05	0.0021	2.2437e-05	0.0008	5.7321e-06	0.0002	0.067	0.4401	0.0455	0.1589	0.0026	0.0179		0.494	1.1851	1.2876	1.5178	0.5435	0.7416	0.7703	0.9989		100	100	100	100	100	100	100	100		Diacylglycerol	Ester	100010128
5928			DAG(16:1/16:1)		HMDB07128			1.12	0.99	1.05	1.16	0.99	1.44		0.6543	0.9553	0.6974	0.7447	0.8478	0.8573	0.324	0.8887	0.644	0.6453	0.0052	0.0297		1.0447	1.1656	1.0376	1.0941	0.3867	0.4473	0.3846	0.5586		100	100	100	100	100	100	100	100		Diacylglycerol	Ester	100009779
5929			DAG(16:1/18:0)		HMDB07129			1.23	1.08	1.26	1.52	1.55	1.37		0.3619	0.77	0.6715	0.7378	0.1273	0.3218	0.0025	0.0659	0.0024	0.0228	0.0321	0.1084		0.6574	0.8113	0.7069	0.8315	0.3601	0.5475	0.5595	0.4934		100	100	100	100	100	100	100	100		Diacylglycerol	Ester	100010277
5930			DAG(16:1/18:1)		HMDB07131			0.99	1.01	1.13	1.3	1.29	1.45		0.6996	0.9782	0.8551	0.8204	0.4465	0.6544	0.1757	0.696	0.1414	0.3336	0.0093	0.046		0.821	0.8125	0.8275	0.9296	0.2758	0.3585	0.3552	0.401		100	100	100	100	100	100	100	100		Diacylglycerol	Ester	100010278
5931			DAG(16:1/18:2)		HMDB07132			1.16	1.07	1.21	1.13	1.01	1.18		0.7933	1	0.9961	0.8411	0.7178	0.809	0.4481	0.9604	0.9914	0.7563	0.1082	0.2443		1.3413	1.5497	1.4304	1.6294	0.5396	0.6079	0.5457	0.6371		100	100	100	100	100	100	100	100		Diacylglycerol	Ester	100009780
5932			DAG(16:1/18:3)		HMDB07134			0.76	0.6	0.8	1.92	1.18	0.91		0.1305	0.4598	0.1235	0.3133	0.4721	0.67	0.0441	0.3389	0.7851	0.6972	0.998	0.6914		0.8955	0.6787	0.5376	0.7178	0.3336	0.6401	0.3938	0.3034		67	33	67	67	67	100	33	67		Diacylglycerol	Ester	100010129
5933			DAG(16:1/20:0)		HMDB07360			1.35	2.69	1.75	1.78	1.15	2.53		0.5892	0.9241	0.184	0.3957	0.3827	0.6054	0.3641	0.9224	0.7773	0.6972	0.1998	0.35		0.4425	0.5993	1.1892	0.7722	0.4387	0.7824	0.505	1.1116		33	33	33	33	0	33	33	33		Diacylglycerol	Ester	100010651
5934			DAG(16:1/20:2)		HMDB07138			1.08	0.98	1.1	1.16	1	1		0.8075	1	0.9436	0.8411	0.7685	0.8312	0.5037	0.9683	1	0.7563	1	0.6914		0.5971	0.6476	0.5837	0.659	0.3956	0.4583	0.3956	0.3956		33	33	33	33	0	67	0	0		Diacylglycerol	Ester	100010279
5935			DAG(16:1/20:4)		HMDB07141			1.36	1.46	1.48	1.21	1.04	1.15		0.1202	0.441	0.0847	0.2615	0.0407	0.1574	0.313	0.8767	0.7851	0.6972	0.408	0.4816		0.8457	1.1523	1.2386	1.2558	0.7714	0.9349	0.8056	0.8898		67	100	100	100	100	100	100	100		Diacylglycerol	Ester	100009420
5936			DAG(16:1/22:6)		HMDB07150			0.86	2.76	1.03	66.76	122.74	1.8		0.9161	1	0.4801	0.6443	0.9795	0.8789	0.0114	0.1457	0.0101	0.0592	0.4616	0.4932		0.7232	0.6239	1.9967	0.7483	0.4086	27.2768	50.1515	0.7369		67	100	67	67	67	100	100	100		Diacylglycerol	Ester	100009607
5937			DAG(18:0/18:1)		HMDB07160			1.18	1.26	1.4	1.33	1.4	1.55		0.1957	0.5704	0.0392	0.1712	0.0045	0.0366	0.0213	0.222	0.0105	0.0608	0.0007	0.0065		0.5603	0.6611	0.7037	0.7825	0.3532	0.4708	0.4949	0.546		100	100	100	100	100	100	100	100		Diacylglycerol	Ester	100010652
5938			DAG(18:0/18:2)		HMDB07161			1.6	1.77	1.88	1.39	1.51	1.64		0.0002	0.0055	7.3805e-06	0.0003	3.0149e-06	0.0001	0.0012	0.045	0.0001	0.0033	1.1351e-05	0.0004		0.828	1.3211	1.4629	1.5542	0.5584	0.7765	0.8433	0.9171		100	100	100	100	100	100	100	100		Diacylglycerol	Ester	100009421
5939			DAG(18:0/18:3)		HMDB07163			1.23	1.09	1.18	1.06	1.3	1.38		0.1586	0.5104	0.2614	0.4767	0.1796	0.3997	0.7945	1	0.1222	0.3037	0.0618	0.1767		1.3459	1.6499	1.4696	1.5815	0.4742	0.5048	0.615	0.6543		100	100	100	100	100	100	100	100		Diacylglycerol	Ester	100010130
5940			DAG(18:0/22:6)		HMDB07179			3.46	4.3	5.68	1.3	1.67	1.86		3.5569e-05	0.0018	6.5354e-06	0.0003	3.8161e-07	3.8639e-05	0.2831	0.8344	0.0509	0.171	0.0118	0.0539		0.5444	1.8835	2.3425	3.0946	0.5831	0.7573	0.9714	1.0821		100	100	100	100	100	100	100	100		Diacylglycerol	Ester	100009422
5941			DAG(18:1/18:1)		HMDB07218			1.14	1.25	1.37	1.23	1.29	1.5		0.5068	0.8875	0.0617	0.2177	0.0232	0.1055	0.4958	0.968	0.2848	0.4723	0.0246	0.0917		0.6118	0.6956	0.7668	0.8407	0.2861	0.3511	0.3683	0.4286		100	100	100	100	100	100	100	100		Diacylglycerol	Ester	100009423
5942			DAG(18:1/18:2)		HMDB07219			1.24	1.31	1.47	1.16	1.22	1.32		0.3545	0.761	0.0348	0.1603	0.0154	0.0813	0.4514	0.9604	0.3024	0.4848	0.0667	0.1867		1.0656	1.3178	1.3994	1.5709	0.4434	0.5152	0.5397	0.5866		100	100	100	100	100	100	100	100		Diacylglycerol	Ester	100009424
5943			DAG(18:1/20:1)		HMDB07224			1.17	1.52	1.46	1.78	1.27	1.65		0.5456	0.9005	0.0306	0.1499	0.0426	0.162	0.0026	0.0663	0.2363	0.4314	0.0058	0.0323		0.4987	0.5855	0.7559	0.7291	0.381	0.6781	0.4846	0.6285		100	100	100	100	100	100	100	100		Diacylglycerol	Ester	100009949
5944			DAG(18:1/20:2)		HMDB07225			0.97	1.22	1.41	1.38	1.17	1.3		0.9565	1	0.4181	0.6005	0.0866	0.2574	0.1181	0.5768	0.5623	0.6128	0.3166	0.4354		0.6393	0.6212	0.7793	0.9006	0.5946	0.8189	0.6943	0.7721		100	100	100	100	100	100	100	100		Diacylglycerol	Ester	100010475
5945			DAG(18:1/20:3)		HMDB07227			1.19	1.34	1.58	0.92	1.26	1.35		0.0554	0.2786	0.006	0.0552	0.0003	0.006	0.3978	0.9252	0.073	0.2198	0.0126	0.057		0.7275	0.8662	0.9749	1.152	0.6809	0.6282	0.8587	0.917		100	100	100	100	100	100	100	100		Diacylglycerol	Ester	100009781
5946			DAG(18:1/20:4)		HMDB07228			1.67	1.74	1.97	1.13	1.29	1.42		1.712e-05	0.0011	6.1299e-06	0.0003	4.3731e-07	4.1512e-05	0.1929	0.7138	0.011	0.0626	0.0008	0.007		0.9104	1.5226	1.5878	1.7918	0.8169	0.9197	1.0529	1.1604		100	100	100	100	100	100	100	100		Diacylglycerol	Ester	100009608
5948			DAG(18:1/22:4)		HMDB07234			1.43	1.16	1.82	1.47	1.11	1.29		0.1201	0.441	0.4697	0.6369	0.0107	0.0638	0.1073	0.5654	0.6275	0.6367	0.3062	0.4304		0.6869	0.9835	0.7961	1.2484	0.7087	1.0423	0.786	0.9132		67	100	67	100	100	100	100	100		Diacylglycerol	Ester	100009426
5950			DAG(18:1/22:6)		HMDB07237			1.63	1.6	2.16	1.18	1.34	1.59		0.0031	0.0473	0.0063	0.0568	0.0002	0.0036	0.3355	0.9047	0.1205	0.3024	0.0165	0.0695		0.7231	1.1808	1.1588	1.56	0.6645	0.7838	0.8907	1.0568		100	100	100	100	100	100	100	100		Diacylglycerol	Ester	100009609
5951			DAG(18:2/18:3)		HMDB07250			0.85	0.81	0.78	1.11	0.94	1.46		0.4146	0.8128	0.5295	0.6737	0.398	0.6143	0.5519	0.9732	0.7169	0.6752	0.0446	0.1398		4.965	4.2296	4.0175	3.8577	0.7075	0.7835	0.6684	1.0318		67	100	100	100	100	100	100	100		Diacylglycerol	Ester	100009427
5952			DAG(18:2/20:3)		HMDB07256			0.96	0.86	1.29	0.97	1.1	1.34		0.9843	1	0.775	0.7893	0.2709	0.5005	0.955	1	0.6483	0.6471	0.256	0.4004		1.0205	0.9795	0.8825	1.3154	0.6723	0.6499	0.7401	0.9028		67	100	100	100	100	100	100	100		Diacylglycerol	Ester	100010280
5953			DAG(18:2/20:4)		HMDB07257			1.17	1.73	2.06	0.97	0.98	1.22		0.2814	0.6927	0.0133	0.0914	0.0009	0.0124	0.9619	1	0.9958	0.7563	0.4924	0.505		1.1988	1.3991	2.0771	2.4695	1.1751	1.1377	1.1526	1.4334		100	100	100	100	100	100	100	100		Diacylglycerol	Ester	100009610
5955			DAG(18:2/22:4)		HMDB07263			1.17	0.83	1.47	1.12	1.63	1.46		0.6556	0.9553	0.7023	0.7477	0.3102	0.536	0.8348	1	0.1752	0.3784	0.4065	0.4814		0.5959	0.6979	0.4933	0.8778	0.5456	0.6094	0.8916	0.7945		67	67	33	67	33	33	100	67		Diacylglycerol	Ester	100010281
5957			DAG(18:2/22:6)		HMDB07266			1.16	1.13	1.64	1.15	1.28	1.81		0.7121	0.984	0.908	0.8362	0.4373	0.6495	0.6881	0.9901	0.2583	0.4533	0.0176	0.0721		0.9218	1.0696	1.0378	1.5119	0.7165	0.8274	0.9185	1.2953		67	100	100	100	67	100	100	100		Diacylglycerol	Ester	100010654
5958			DAG(12:0/18:0)					1	1	1	1	1	1		1	1	1	0.8411	1	0.8789	1	1	1	0.7563	1	0.6914		0.6593	0.6593	0.6593	0.6593	0.6593	0.6593	0.6593	0.6593		0	0	0	0	0	0	0	0		Diacylglycerol	Ester	100010121
5959	Dihydroceramides	DCER	DCER(14:0)		HMDB11759			1	1	1	1	1	1		1	1	1	0.8411	1	0.8789	1	1	1	0.7563	1	0.6914		0.7528	0.7528	0.7528	0.7528	0.7528	0.7528	0.7528	0.7528		0	0	0	0	0	0	0	0		Dihydroceramides	DCER	100009951
5960			DCER(16:0)		HMDB11760			2.18	2.46	2.6	1.54	1.78	2.51		0.0007	0.0142	1.7072e-05	0.0006	1.0481e-05	0.0004	0.0144	0.1683	0.0021	0.0213	2.1809e-05	0.0006		0.5763	1.2544	1.4187	1.4998	0.5674	0.8725	1.012	1.4243		100	100	100	100	100	100	100	100		Dihydroceramides	DCER	100010282
5961			DCER(18:0)		HMDB11761			1.9	2.19	2.38	1.72	1.86	2.52		0.0084	0.0886	0.001	0.0152	0.0002	0.0045	0.0101	0.1391	0.0019	0.02	3.4926e-05	0.0008		0.6201	1.181	1.3566	1.4789	0.4988	0.8578	0.9262	1.2566		100	100	100	100	67	100	100	100		Dihydroceramides	DCER	100009612
5963			DCER(20:0)		HMDB11764			1.8	1.9	2.42	1.11	1.45	1.7		0.0534	0.274	0.0253	0.1366	0.0023	0.0236	0.6886	0.9901	0.1365	0.3267	0.0458	0.1413		0.5342	0.961	1.0126	1.2916	0.5254	0.5816	0.7595	0.8949		33	100	67	100	33	33	100	100		Dihydroceramides	DCER	100009428
5964			DCER(26:1)		HMDB11772			0.87	0.97	0.97	1.05	1	1		0.0403	0.2354	0.6588	0.7316	0.6905	0.7996	0.4294	0.9537	1	0.7563	1	0.6914		0.8538	0.7432	0.8276	0.8301	0.7432	0.7796	0.7432	0.7432		33	33	33	33	0	33	0	0		Dihydroceramides	DCER	100009429
5965			DCER(22:0)		HMDB11765			1.86	1.93	2.1	1.41	1.54	1.8		0.0068	0.0798	0.0019	0.0252	0.0007	0.0105	0.1065	0.565	0.0341	0.1353	0.0109	0.0508		0.6378	1.1855	1.2308	1.338	0.6998	0.9859	1.0795	1.2606		100	100	100	100	100	100	100	100		Dihydroceramides	DCER	100009613
5966			DCER(22:1)		HMDB11766			1.36	1.21	1.52	1.34	1.49	1.95		0.2112	0.5972	0.406	0.5927	0.0704	0.2257	0.1742	0.6943	0.0764	0.227	0.0049	0.0288		0.6426	0.874	0.7807	0.9794	0.6873	0.9209	1.0243	1.3411		67	67	67	100	67	100	100	100		Dihydroceramides	DCER	100009952
5967			DCER(24:0)		HMDB11768			1.8	1.55	1.97	1.3	1.29	1.6		0.0006	0.014	0.0078	0.0646	7.2187e-05	0.0018	0.1058	0.565	0.0917	0.2533	0.0035	0.0229		0.607	1.0907	0.9402	1.1952	0.7524	0.9749	0.9684	1.2042		100	100	100	100	100	100	100	100		Dihydroceramides	DCER	100010476
5968			DCER(24:1)		HMDB11769			1.61	1.68	1.7	1.18	1.27	1.41		0.0083	0.0886	0.0023	0.0284	0.0026	0.025	0.2763	0.8264	0.1209	0.3025	0.0324	0.1091		0.755	1.2165	1.2663	1.2858	0.9292	1.0961	1.1818	1.3116		100	100	100	100	100	100	100	100		Dihydroceramides	DCER	100009614
5970			DCER(20:1)					1.44	2.06	1.57	3.66	3.35	6.27		0.6745	0.9672	0.476	0.6412	0.6172	0.7671	0.2778	0.8267	0.3016	0.4848	0.1664	0.3165		0.1376	0.198	0.2837	0.2165	0.1376	0.5038	0.4616	0.8626		0	33	33	33	0	33	33	33		Dihydroceramides	DCER	100010132
5971	Free Fatty Acids	Free Fatty Acids	FFA(12:0)	C02679	HMDB00638			0.77	0.67	0.72	0.84	1.07	0.85		0.0396	0.2335	0.0041	0.0421	0.0151	0.0806	0.124	0.5773	0.7262	0.6752	0.1393	0.2851		1.2836	0.9849	0.8654	0.9282	1.0789	0.9051	1.1572	0.9157		100	100	100	100	100	100	100	100		Free Fatty Acids	Free Fatty Acids	100010656
5972			FFA(24:1)	C08323	HMDB02368			0.84	1.22	1.38	1.02	1.05	1.16		0.396	0.7984	0.31	0.5226	0.1498	0.3532	0.9066	1	0.8641	0.7296	0.355	0.4549		1.1877	1.0028	1.4459	1.6445	0.7576	0.7691	0.797	0.8799		100	100	100	100	100	100	100	100		Free Fatty Acids	Free Fatty Acids	100010288
5973			FFA(14:1)	C08322	HMDB02000			0.8	0.75	5.21	2.03	2.25	2.62		0.8132	1	0.73	0.7627	0.2392	0.4649	0.2577	0.8066	0.2322	0.4297	0.2142	0.3626		1.1482	0.9174	0.8576	5.9833	1.8913	3.8336	4.2512	4.9615		100	100	100	100	100	100	100	100		Free Fatty Acids	Free Fatty Acids	100010133
5974			FFA(15:0)	C16537	HMDB00826			0.98	0.91	2.72	1.55	1.72	1.93		0.9234	1	0.822	0.8073	0.235	0.4599	0.3122	0.8757	0.2253	0.4274	0.2399	0.3884		0.8605	0.8467	0.7823	2.3431	1.2582	1.9472	2.1613	2.429		100	100	100	100	100	100	100	100		Free Fatty Acids	Free Fatty Acids	100010283
5975			FFA(16:0)	C00249	HMDB00220			0.61	0.91	1.15	1.03	0.94	1.2		0.0473	0.2585	0.538	0.6772	0.6552	0.7814	0.9095	1	0.7059	0.6725	0.3532	0.4541		1.3236	0.802	1.2089	1.5184	0.9349	0.964	0.8743	1.1198		100	100	100	100	100	100	100	100		Free Fatty Acids	Free Fatty Acids	100010134
5976			FFA(16:1)	C08362	HMDB03229			0.48	0.72	0.9	1.04	0.99	1.42		0.0233	0.1591	0.1747	0.3835	0.6128	0.7647	0.957	1	0.9148	0.7485	0.1534	0.3034		1.6428	0.7918	1.1803	1.4836	0.7984	0.8292	0.7944	1.1344		100	100	100	100	100	100	100	100		Free Fatty Acids	Free Fatty Acids	100010284
5977			FFA(17:0)	C17714	HMDB02259			0.92	0.96	1.14	1.04	0.97	1.17		0.5177	0.8933	0.7546	0.7757	0.2788	0.5078	0.7695	1	0.76	0.6923	0.195	0.3485		0.9977	0.9199	0.9617	1.1392	0.9785	1.0178	0.9488	1.1452		100	100	100	100	100	100	100	100		Free Fatty Acids	Free Fatty Acids	100009616
5978			FFA(18:0)	C01530	HMDB00827			0.74	1.07	1.32	1.01	0.94	1.2		0.3171	0.7332	0.9679	0.8411	0.284	0.5142	0.9327	1	0.7098	0.674	0.3055	0.4302		1.2387	0.9205	1.3274	1.638	0.9822	0.9912	0.9216	1.1788		100	100	100	100	100	100	100	100		Free Fatty Acids	Free Fatty Acids	100009953
5979			FFA(18:1)	C00712	HMDB00207			0.41	0.77	0.92	1.02	0.91	1.23		0.0082	0.0882	0.156	0.3579	0.3313	0.5585	0.7075	0.9901	0.5314	0.6031	0.3862	0.4725		1.8324	0.756	1.4022	1.69	0.744	0.7568	0.6789	0.9142		100	100	100	100	100	100	100	100		Free Fatty Acids	Free Fatty Acids	100009617
5980			FFA(18:2)	C01595	HMDB00673			0.38	0.78	0.93	0.97	0.93	1.28		0.0575	0.2839	0.3623	0.5632	0.4918	0.6852	0.6885	0.9901	0.6566	0.6491	0.4479	0.4917		3.3323	1.2744	2.6001	3.0852	0.8462	0.8221	0.7833	1.0839		100	100	100	100	100	100	100	100		Free Fatty Acids	Free Fatty Acids	100009783
5982			FFA(18:4)	C16300	HMDB06547			0.93	0.98	1.05	1.02	1	0.95		0.8553	1	0.9259	0.8401	0.4468	0.6544	0.8626	1	0.9702	0.7563	0.6426	0.5708		1.0852	1.0121	1.0597	1.141	0.9731	0.9924	0.9771	0.9255		100	100	100	100	100	100	100	100		Free Fatty Acids	Free Fatty Acids	100009784
5983			FFA(20:0)	C06425	HMDB02212			1.02	1.07	1.21	1.12	1.1	1.31		0.9084	1	0.9203	0.8401	0.2266	0.4497	0.5258	0.9683	0.547	0.6059	0.1266	0.2697		1.0693	1.0875	1.1407	1.2903	0.8645	0.9672	0.9548	1.1283		100	100	100	100	100	100	100	100		Free Fatty Acids	Free Fatty Acids	100009618
5984			FFA(20:1)	C16526	HMDB34296			0.75	0.94	1.08	1	0.93	1.22		0.0588	0.2895	0.3256	0.5335	0.5939	0.7523	0.7371	0.9966	0.4923	0.5855	0.0856	0.2152		1.1027	0.8315	1.0416	1.1914	0.8447	0.8405	0.7892	1.0284		100	100	100	100	100	100	100	100		Free Fatty Acids	Free Fatty Acids	100010135
5985			FFA(20:2)	C16525	HMDB05060			0.56	0.78	0.91	0.77	0.59	0.83		0.0245	0.1633	0.1542	0.3579	0.4183	0.6354	0.1122	0.574	0.0107	0.0619	0.2848	0.4179		0.8993	0.4995	0.6974	0.8205	1.0484	0.8072	0.6216	0.8733		100	100	100	100	100	100	100	100		Free Fatty Acids	Free Fatty Acids	100010285
5986			FFA(20:3)	C03242	HMDB02925			0.7	1.02	1.16	1.04	0.85	1.08		0.207	0.5874	0.9451	0.8411	0.7133	0.8081	0.4575	0.9628	0.2133	0.4179	0.8201	0.6438		0.9597	0.6703	0.9821	1.1105	1.0835	1.128	0.9225	1.173		100	100	100	100	100	100	100	100		Free Fatty Acids	Free Fatty Acids	100010286
5987			FFA(20:4)	C00219	HMDB01043			0.82	1.3	1.39	1.09	0.91	1.18		0.8898	1	0.2796	0.4926	0.3835	0.6062	0.5591	0.9732	0.3849	0.5438	0.8305	0.6498		1.2831	1.0514	1.6635	1.7862	1.3108	1.4276	1.1915	1.5477		100	100	100	100	100	100	100	100		Free Fatty Acids	Free Fatty Acids	100009619
5988			FFA(20:5)		HMDB01999			0.66	0.95	1.13	0.76	0.67	0.89		0.1408	0.4742	0.6521	0.7287	0.6492	0.7814	0.1225	0.5769	0.045	0.1582	0.4642	0.4946		1.1296	0.74	1.0728	1.2732	1.191	0.9039	0.7997	1.0579		100	100	100	100	100	100	100	100		Free Fatty Acids	Free Fatty Acids	100010477
5989			FFA(22:0)	C08281	HMDB00944			0.97	1.1	1.35	0.95	0.94	1.07		0.8881	1	0.3808	0.5772	0.0206	0.0955	0.9133	1	0.8745	0.7355	0.356	0.4549		1.0985	1.0622	1.2083	1.4801	0.972	0.9257	0.9145	1.0398		100	100	100	100	100	100	100	100		Free Fatty Acids	Free Fatty Acids	100010287
5990			FFA(22:1)	C08316	HMDB02068			0.59	1	1.21	1.01	0.92	1.27		0.0475	0.2587	0.9259	0.8401	0.5212	0.7029	0.8533	1	0.5923	0.6244	0.2607	0.4035		1.3511	0.7922	1.3512	1.6358	0.6807	0.6845	0.6286	0.8653		100	100	100	100	100	100	100	100		Free Fatty Acids	Free Fatty Acids	100009620
5991			FFA(22:2)	C16533	HMDB61714			0.87	0.93	0.99	1.05	0.97	1.19		0.475	0.8624	0.5729	0.6927	0.9728	0.8789	0.7175	0.9919	0.76	0.6923	0.1836	0.3344		1.0802	0.9426	1.0074	1.0664	0.7122	0.7495	0.6881	0.8506		100	100	100	100	100	100	100	100		Free Fatty Acids	Free Fatty Acids	100009431
5992			FFA(22:4)	C16527	HMDB02226			0.61	0.93	1.06	0.82	0.73	0.93		0.0213	0.1505	0.4491	0.6229	0.8694	0.8653	0.0943	0.5326	0.0552	0.1804	0.6493	0.5755		1.2077	0.7357	1.1277	1.2812	1.3208	1.0869	0.9658	1.23		100	100	100	100	100	100	100	100		Free Fatty Acids	Free Fatty Acids	100009785
5993			FFA(22:5)	C16513	HMDB06528			0.43	0.85	0.94	0.84	0.65	0.87		0.0235	0.1591	0.4081	0.5927	0.4726	0.67	0.1135	0.5758	0.0445	0.158	0.3657	0.4605		1.515	0.6442	1.2916	1.426	1.4616	1.2329	0.9477	1.266		100	100	100	100	100	100	100	100		Free Fatty Acids	Free Fatty Acids	100010657
5994			FFA(22:6)	C06429	HMDB02183			0.35	0.76	0.94	0.91	0.64	0.79		0.0137	0.1156	0.1509	0.3544	0.3104	0.536	0.1328	0.596	0.059	0.1889	0.2766	0.4119		1.4862	0.5267	1.1238	1.394	1.7917	1.6362	1.1448	1.4121		100	100	100	100	100	100	100	100		Free Fatty Acids	Free Fatty Acids	100009954
5995			FFA(24:0)	C08320	HMDB02003			1	1.28	1.4	1	0.99	1.19		0.8188	1	0.0888	0.2669	0.0301	0.1259	0.9666	1	0.9455	0.7563	0.2488	0.3952		0.9233	0.9259	1.1811	1.2883	0.8744	0.8765	0.867	1.0439		100	100	100	100	100	100	100	100		Free Fatty Acids	Free Fatty Acids	100009955
5996			FFA(14:0)	C06424	HMDB00806			0.84	0.84	1.05	1.01	1.01	1.19		0.2814	0.6927	0.2743	0.489	0.8221	0.8495	0.9588	1	0.9904	0.7563	0.3259	0.4394		0.8878	0.7486	0.7451	0.9281	0.8427	0.8547	0.85	1.0035		100	100	100	100	100	100	100	100		Free Fatty Acids	Free Fatty Acids	100009615
5997	Hexosylceramides	HCER	HCER(14:0)					0.84	0.84	0.84	0.96	0.96	0.99		0.0302	0.1925	0.0302	0.1493	0.0302	0.126	0.5844	0.9805	0.5897	0.6241	0.9102	0.678		1.0374	0.8683	0.8683	0.8683	0.9198	0.8841	0.8846	0.9122		33	0	0	0	67	33	33	33		Hexosylceramides	HCER	100009956
5998			HCER(16:0)		HMDB04971			1.03	1.02	1.04	0.95	1.06	1.01		0.6101	0.9304	0.5397	0.6775	0.3584	0.5828	0.6792	0.9901	0.4828	0.5829	0.7365	0.6115		1.3057	1.3468	1.3321	1.3548	1.0675	1.0111	1.127	1.0807		100	100	100	100	100	100	100	100		Hexosylceramides	HCER	100009957
5999			HCER(18:0)		HMDB04972			1.03	0.94	1.12	1.11	1.27	1.26		0.6758	0.9678	0.8748	0.8294	0.2757	0.5062	0.5171	0.9683	0.1047	0.2745	0.1024	0.2383		1.3691	1.4123	1.2896	1.5325	0.8721	0.9642	1.1078	1.0997		100	100	100	100	100	100	100	100		Hexosylceramides	HCER	100009786
6000			HCER(18:1)		HMDB04970			0.95	0.76	0.81	2.52	0.97	1.08		0.9713	1	0.5251	0.6713	0.6167	0.7671	0.0898	0.5192	0.9316	0.7544	0.8688	0.6645		0.9585	0.9153	0.7302	0.7728	0.7556	1.9021	0.7295	0.8128		100	67	33	33	33	100	33	33		Hexosylceramides	HCER	100009958
6001			HCER(20:0)		HMDB04973			1.12	1.06	1.09	1	1.06	1.14		0.4043	0.8084	0.6152	0.7123	0.3993	0.6157	0.9869	1	0.7603	0.6923	0.3057	0.4302		1.36	1.5291	1.4401	1.4877	1.0879	1.0837	1.1556	1.2451		100	100	100	100	100	100	100	100		Hexosylceramides	HCER	100009787
6002			HCER(26:1)		HMDB04976			0.73	0.73	1.02	0.74	0.74	1.19		0.4529	0.8424	0.4529	0.6263	0.9669	0.8789	0.3925	0.9246	0.3925	0.5475	0.8345	0.6516		0.6542	0.4787	0.4787	0.6681	0.6503	0.4787	0.4787	0.776		33	0	0	33	67	0	33	33		Hexosylceramides	HCER	100010136
6003			HCER(22:0)		HMDB04974			1.13	1.1	1.2	1.07	1.11	1.12		0.19	0.5613	0.2404	0.4609	0.0262	0.1145	0.4879	0.968	0.3146	0.4948	0.2334	0.3823		1.3566	1.5383	1.488	1.6236	1.0894	1.1671	1.2096	1.2231		100	100	100	100	100	100	100	100		Hexosylceramides	HCER	100009621
6004			HCER(22:1)					1.11	1.05	1.09	1.06	1.02	1		0.6002	0.9269	0.7509	0.7746	0.6344	0.7756	0.8341	1	0.8609	0.7291	0.9367	0.6891		1.1189	1.2452	1.1731	1.2177	1.0796	1.14	1.1058	1.084		100	100	100	100	100	100	100	100		Hexosylceramides	HCER	100009622
6005			HCER(24:0)		HMDB04978			1.12	1.07	1.09	0.94	1.03	1.05		0.2213	0.6105	0.3727	0.5678	0.2598	0.4889	0.5505	0.9732	0.8298	0.7173	0.5614	0.5336		1.0863	1.2207	1.165	1.1792	1.098	1.0314	1.1263	1.1556		100	100	100	100	100	100	100	100		Hexosylceramides	HCER	100010659
6006			HCER(24:1)		HMDB04975			1.13	1.08	1.08	0.98	1.08	1.1		0.2123	0.5982	0.326	0.5335	0.2587	0.4875	0.9911	1	0.3432	0.5209	0.2732	0.41		1.1303	1.2768	1.2222	1.2187	1.0241	1.0046	1.1012	1.1274		100	100	100	100	100	100	100	100		Hexosylceramides	HCER	100010660
6007			HCER(26:0)		HMDB04977			1	1	1	2.62	1	1.07		1	1	1	0.8411	1	0.8789	0.0006	0.0265	1	0.7563	0.7279	0.6078		0.8291	0.8291	0.8291	0.8291	0.8291	2.1684	0.8291	0.8861		0	0	0	0	0	100	33	33		Hexosylceramides	HCER	100009959
6008			HCER(20:1)					1	1.23	1.34	0.77	1.03	0.89		1	1	0.2566	0.4746	0.1325	0.3273	0.1609	0.6748	0.722	0.6752	0.5893	0.5437		0.5948	0.5948	0.7299	0.7942	0.7751	0.5948	0.7994	0.6929		33	0	33	33	33	0	67	33		Hexosylceramides	HCER	100010658
6009	Lactosylceramide	LCER	LCER(26:0)		HMDB04874			1	1	1	1	1	1															1	1	1	1	1	1	1	1		0	0	0	0	0	0	0	33		Lactosylceramide	LCER	100009789
6010			LCER(26:1)		HMDB04873			1	0.84	1.24	1.06	1.23	1.17		0.9844	1	0.2425	0.4631	0.1671	0.3806	0.6715	0.9901	0.2277	0.4281	0.2947	0.4246		1.0095	1.008	0.8457	1.2493	0.888	0.944	1.095	1.0424		67	67	33	67	67	67	67	67		Lactosylceramide	LCER	100009790
6011			LCER(24:1)		HMDB04872			0.9	0.97	1	1	1.02	1.06		0.544	0.9005	0.9987	0.8411	0.5893	0.7508	0.9767	1	0.8974	0.7425	0.6465	0.5734		1.4809	1.3328	1.4296	1.4874	0.9417	0.9461	0.9594	1.0004		100	100	100	100	100	100	100	100		Lactosylceramide	LCER	100009626
6012			LCER(14:0)					1.16	1.13	1.77	0.97	1.13	0.85		0.6513	0.9546	0.7987	0.7978	0.1954	0.4181	0.9033	1	0.8162	0.7112	0.5066	0.511		0.913	1.0626	1.0343	1.6155	1.0492	1.0172	1.1808	0.8945		100	100	100	100	100	100	100	67		Lactosylceramide	LCER	100009432
6013			LCER(16:0)		HMDB06750			0.87	0.97	0.95	0.98	0.98	0.99		0.513	0.8926	0.9558	0.8411	0.9594	0.8789	0.7944	1	0.7862	0.6972	0.8843	0.6681		1.3697	1.1981	1.3244	1.3001	0.9121	0.8921	0.8938	0.9053		100	100	100	100	100	100	100	100		Lactosylceramide	LCER	100010289
6014			LCER(24:0)		HMDB11595			1.04	1.11	1.16	0.96	1.02	1.06		0.6696	0.9643	0.2674	0.4834	0.1506	0.3541	0.6681	0.9901	0.7966	0.7008	0.5286	0.5206		1.1218	1.1671	1.2477	1.2984	1.0672	1.0232	1.0905	1.1344		100	100	100	100	100	100	100	100		Lactosylceramide	LCER	100010137
6015			LCER(18:1)		HMDB11592			1.12	1.21	1.19	1.14	1.12	1.03		0.2629	0.6789	0.0804	0.2535	0.0994	0.2818	0.2528	0.8006	0.3914	0.5465	0.8027	0.6359		0.7231	0.8082	0.8783	0.8577	0.6391	0.7301	0.7129	0.6606		100	100	100	100	100	100	100	100		Lactosylceramide	LCER	100009624
6016			LCER(20:0)		HMDB11593			1	1.12	1.28	1	1.06	1.1		0.5042	0.8858	0.3339	0.5416	0.0432	0.163	0.879	1	0.6548	0.6491	0.3555	0.4549		1.3503	1.3462	1.5122	1.7224	1.0032	0.9997	1.0673	1.1018		100	100	100	100	100	100	100	100		Lactosylceramide	LCER	100009625
6017			LCER(20:1)					0.89	0.98	0.92	0.98	1.16	0.94		0.4668	0.8569	0.8708	0.8278	0.7032	0.8036	0.7126	0.9901	0.396	0.5476	0.4393	0.4869		0.9604	0.8506	0.9407	0.888	0.6894	0.6764	0.8015	0.6503		100	100	100	100	100	100	100	67		Lactosylceramide	LCER	100009960
6018			LCER(22:0)		HMDB11594			1.05	1.08	1.17	0.97	1.02	1.08		0.6729	0.9658	0.4871	0.6497	0.1218	0.3136	0.7754	1	0.7843	0.6972	0.4286	0.4832		1.2614	1.3286	1.3627	1.4812	1.0573	1.0308	1.0834	1.1433		100	100	100	100	100	100	100	100		Lactosylceramide	LCER	100009788
6019			LCER(22:1)		HMDB11594			1.11	1.08	1.12	1.09	1.14	1.16		0.2661	0.6818	0.3545	0.5591	0.1848	0.4049	0.3943	0.9246	0.2347	0.4311	0.1972	0.3488		1.2482	1.3817	1.3498	1.3968	0.8996	0.9828	1.029	1.0458		100	100	100	100	100	100	100	100		Lactosylceramide	LCER	100010290
6020			LCER(18:0)		HMDB11591			1.17	1.25	1.27	0.96	0.98	1.01		0.2231	0.6128	0.0539	0.2028	0.0531	0.1879	0.6979	0.9901	0.8512	0.7252	0.9393	0.6897		1.2057	1.4106	1.5092	1.5267	1.014	0.973	0.9987	1.0287		100	100	100	100	100	100	100	100		Lactosylceramide	LCER	100009623
6024	Lysophosphatidylcholine	Ester	LPC(15:0)		HMDB10381			1	1	1	0.9	0.9	0.9		1	1	1	0.8411	1	0.8789	0.1669	0.6901	0.1669	0.3661	0.1669	0.317		0.8862	0.8862	0.8862	0.8862	0.9884	0.8862	0.8862	0.8862		0	0	0	0	33	0	0	0		Lysophosphatidylcholine	Ester	100009434
6025			LPC(16:0)	C04102	HMDB10382			0.57	0.49	0.44	0.7	0.56	0.54		0.1258	0.4529	0.0601	0.2138	0.0329	0.1349	0.268	0.822	0.0703	0.2133	0.0664	0.1866		1.2419	0.7053	0.6049	0.5453	1.8166	1.2731	1.0198	0.9809		100	100	100	100	100	100	100	100		Lysophosphatidylcholine	Ester	100009435
6026			LPC(16:1)		HMDB10383			0.64	0.45	0.47	0.62	0.7	0.54		0.1327	0.4649	0.0278	0.1448	0.0344	0.1382	0.1229	0.577	0.1435	0.334	0.0447	0.1398		0.8194	0.5217	0.368	0.3818	1.0383	0.6418	0.7219	0.5656		100	33	33	33	100	100	67	67		Lysophosphatidylcholine	Ester	100009627
6027			LPC(17:0)					0.44	0.44	0.43	0.9	0.59	0.64		0.0038	0.0532	0.0068	0.0584	0.0057	0.043	0.3705	0.9224	0.0262	0.1104	0.0486	0.1481		1.3564	0.5901	0.5996	0.5863	1.5172	1.3632	0.8877	0.9703		100	33	67	67	100	100	67	67		Lysophosphatidylcholine	Ester	100010291
6028			LPC(18:0)		HMDB10384			0.65	0.6	0.59	0.88	0.65	0.62		0.3189	0.7348	0.2229	0.4439	0.237	0.4632	0.3701	0.9224	0.1169	0.2985	0.1106	0.2474		1.1891	0.7716	0.7149	0.6999	1.4855	1.3042	0.972	0.925		100	100	100	100	100	100	100	100		Lysophosphatidylcholine	Ester	100010292
6029			LPC(18:1)					0.41	0.45	0.44	0.59	0.53	0.52		0.0222	0.1547	0.0274	0.1434	0.0396	0.1545	0.0821	0.4928	0.0315	0.1277	0.0439	0.1384		1.7002	0.6905	0.7631	0.755	1.7878	1.0541	0.9466	0.9378		100	100	100	100	100	100	100	100		Lysophosphatidylcholine	Ester	100010293
6030			LPC(18:2)					0.31	0.34	0.38	0.5	0.46	0.48		0.0043	0.059	0.0029	0.0325	0.0096	0.0607	0.0286	0.2655	0.0121	0.0667	0.0173	0.0719		2.3264	0.7248	0.7877	0.8876	1.7228	0.8697	0.7999	0.8231		100	100	100	100	100	100	100	100		Lysophosphatidylcholine	Ester	100010479
6031			LPC(18:3)		HMDB10388			1	1	1	1	1	1		1	1	1	0.8411	1	0.8789	1	1	1	0.7563	1	0.6914		0.6437	0.6437	0.6437	0.6437	0.6437	0.6437	0.6437	0.6437		0	0	0	0	0	0	0	0		Lysophosphatidylcholine	Ester	100010661
6033			LPC(20:0)		HMDB10390			0.9	0.91	0.94	1.02	1.05	1.13		0.5941	0.9252	0.731	0.7629	0.8158	0.8464	0.924	1	0.6839	0.6611	0.3311	0.4417		1.0545	0.9486	0.957	0.9861	0.8813	0.9025	0.9295	0.9917		100	100	100	100	100	100	100	100		Lysophosphatidylcholine	Ester	100009628
6034			LPC(20:1)		HMDB10391			1	1	1	1	1	1		1	1	1	0.8411	1	0.8789	1	1	1	0.7563	1	0.6914		0.9773	0.9773	0.9773	0.9773	0.9773	0.9773	0.9773	0.9773		0	0	0	0	0	0	0	0		Lysophosphatidylcholine	Ester	100009961
6035			LPC(20:2)		HMDB10392			1	1	1	0.84	0.84	0.84		1	1	1	0.8411	1	0.8789	0.2758	0.8264	0.2758	0.4704	0.2758	0.4114		0.4278	0.4278	0.4278	0.4278	0.5082	0.4278	0.4278	0.4278		0	0	0	0	33	0	0	0		Lysophosphatidylcholine	Ester	100010138
6036			LPC(20:3)		HMDB10394			0.36	0.45	0.39	0.49	0.48	0.53		0.0096	0.0969	0.0336	0.1572	0.0105	0.0638	0.0303	0.2713	0.037	0.1412	0.0744	0.1993		1.449	0.5174	0.6461	0.5588	1.5803	0.7779	0.7519	0.8305		100	67	67	33	100	67	100	100		Lysophosphatidylcholine	Ester	100010294
6037			LPC(20:4)		HMDB10395			0.36	0.49	0.44	0.48	0.42	0.46		0.0062	0.0744	0.0316	0.1524	0.0112	0.0656	0.0202	0.2177	0.0057	0.042	0.0172	0.0718		1.9886	0.7135	0.9768	0.8805	1.977	0.9461	0.8366	0.919		100	100	100	100	100	100	100	100		Lysophosphatidylcholine	Ester	100009629
6038			LPC(20:5)		HMDB10397			1	1	1	1	1	1		1	1	1	0.8411	1	0.8789	1	1	1	0.7563	1	0.6914		0.7871	0.7871	0.7871	0.7871	0.7871	0.7871	0.7871	0.7871		0	0	0	0	0	0	0	0		Lysophosphatidylcholine	Ester	100009792
6043			LPC(22:5)		HMDB10403			1	1	1	1	1	1		1	1	1	0.8411	1	0.8789	1	1	1	0.7563	1	0.6914		0.8513	0.8513	0.8513	0.8513	0.8513	0.8513	0.8513	0.8513		0	0	0	33	0	0	0	0		Lysophosphatidylcholine	Ester	100010481
6044			LPC(22:6)		HMDB10404			0.68	0.68	0.72	1	1	1		0.1114	0.4195	0.1114	0.3017	0.1854	0.4056	1	1	1	0.7563	1	0.6914		1.0118	0.6838	0.6838	0.7298	0.6838	0.6838	0.6838	0.6838		67	0	0	33	0	0	0	0		Lysophosphatidylcholine	Ester	100009793
6046			LPC(14:0)		HMDB10379			1	1	1	1	1	1		1	1	1	0.8411	1	0.8789	1	1	1	0.7563	1	0.6914		0.804	0.804	0.804	0.804	0.804	0.804	0.804	0.804		0	0	0	0	0	0	0	0		Lysophosphatidylcholine	Ester	100009433
6050	Lysophosphatidylethanolamine	Ester	LPE(15:0)		HMDB11502			1	1	1	0.98	0.88	0.91		1	1	1	0.8411	1	0.8789	0.549	0.9732	0.0397	0.1463	0.1053	0.2402		0.7566	0.7566	0.7566	0.7566	0.9213	0.9046	0.811	0.8377		33	0	0	0	67	33	33	33		Lysophosphatidylethanolamine	Ester	100009794
6051			LPE(16:0)		HMDB11503			0.68	0.55	0.54	0.95	0.74	0.7		0.1723	0.5365	0.0898	0.2677	0.08	0.245	0.5559	0.9732	0.2034	0.4064	0.1761	0.3273		0.9513	0.6454	0.5236	0.516	1.7269	1.6374	1.2813	1.2158		100	100	100	100	100	100	100	100		Lysophosphatidylethanolamine	Ester	100010664
6052			LPE(16:1)		HMDB11474			0.88	0.89	0.82	0.72	0.72	0.59		0.7424	0.9994	0.9063	0.836	0.6249	0.7719	0.1217	0.5768	0.1682	0.3677	0.0317	0.1078		0.9427	0.834	0.8381	0.7724	1.3877	1.0054	1.0002	0.8136		100	100	100	100	100	100	100	100		Lysophosphatidylethanolamine	Ester	100010295
6053			LPE(17:0)					0.96	0.74	0.76	1.14	0.85	0.81		0.8448	1	0.5392	0.6775	0.6383	0.7756	0.797	1	0.1948	0.4012	0.287	0.4202		0.9259	0.8855	0.6852	0.7061	1.8426	2.0917	1.5706	1.4866		100	100	100	100	100	100	100	100		Lysophosphatidylethanolamine	Ester	100010141
6054			LPE(18:0)		HMDB11130			0.78	0.71	0.75	1.23	0.92	0.92		0.608	0.93	0.3255	0.5335	0.4534	0.6586	0.8979	1	0.4502	0.5735	0.56	0.5335		0.9059	0.706	0.6415	0.6753	1.2067	1.4801	1.1099	1.1116		100	100	100	100	100	100	100	100		Lysophosphatidylethanolamine	Ester	100009632
6055			LPE(18:1)		HMDB11476			0.66	0.64	0.65	0.99	0.76	0.73		0.2042	0.5828	0.1827	0.394	0.1863	0.4059	0.7283	0.9926	0.2222	0.4259	0.2341	0.3826		1.0787	0.7126	0.6904	0.7023	1.4272	1.4134	1.0842	1.0476		100	100	100	100	100	100	100	100		Lysophosphatidylethanolamine	Ester	100009436
6056			LPE(18:2)		HMDB11477			0.43	0.57	0.6	0.69	0.65	0.71		0.0172	0.1333	0.0781	0.2482	0.1064	0.2955	0.151	0.6396	0.069	0.2115	0.1779	0.3294		1.6992	0.7308	0.9618	1.0146	1.2157	0.8447	0.7899	0.8684		100	100	100	100	100	100	100	100		Lysophosphatidylethanolamine	Ester	100009965
6057			LPE(18:3)		HMDB11479			0.65	0.81	0.78	1	1	1.01		0.0189	0.1418	0.237	0.457	0.1823	0.4036	1	1	1	0.7563	0.9279	0.6852		0.9756	0.6329	0.7895	0.7652	0.6329	0.6329	0.6329	0.6413		67	0	33	33	0	0	0	33		Lysophosphatidylethanolamine	Ester	100010665
6059			LPE(20:0)		HMDB11511			1	1	1	1	1	1		1	1	1	0.8411	1	0.8789	1	1	1	0.7563	1	0.6914		0.893	0.893	0.893	0.893	0.893	0.893	0.893	0.893		0	0	0	0	0	0	0	0		Lysophosphatidylethanolamine	Ester	100009437
6060			LPE(20:1)		HMDB11482			1.21	0.96	0.94	1.04	0.88	0.81		0.4199	0.8171	0.8119	0.8033	0.7519	0.825	0.9663	1	0.5685	0.6161	0.5484	0.5294		0.727	0.8828	0.6985	0.6803	1.2374	1.2858	1.0889	1.0079		67	100	33	33	100	67	67	100		Lysophosphatidylethanolamine	Ester	100009795
6061			LPE(20:2)		HMDB11483			0.89	0.84	0.91	0.87	0.83	0.67		0.6318	0.9445	0.5099	0.6594	0.6789	0.7927	0.5875	0.9815	0.6225	0.6334	0.1991	0.3499		0.779	0.6944	0.6543	0.7091	1.2827	1.1097	1.0617	0.8634		67	33	100	33	100	67	100	100		Lysophosphatidylethanolamine	Ester	100009966
6062			LPE(20:3)		HMDB11486			0.59	0.67	0.71	0.7	0.61	0.65		0.0615	0.2967	0.1454	0.3454	0.1654	0.378	0.1652	0.6874	0.0655	0.2039	0.1174	0.2561		1.2177	0.7188	0.8161	0.8696	1.4347	1.003	0.877	0.9325		100	100	100	100	100	100	100	100		Lysophosphatidylethanolamine	Ester	100010482
6063			LPE(20:4)		HMDB11487			0.64	0.76	0.74	0.72	0.68	0.67		0.0632	0.3018	0.2011	0.4169	0.1381	0.3357	0.1258	0.5783	0.0677	0.2087	0.0537	0.1596		1.3897	0.8839	1.0516	1.0333	1.4127	1.0197	0.9592	0.9406		100	100	100	100	100	100	100	100		Lysophosphatidylethanolamine	Ester	100009633
6064			LPE(20:5)		HMDB11489			0.94	0.94	1.02	1	1.03	1		0.6607	0.9577	0.6607	0.7316	0.9168	0.8789	1	1	0.8196	0.7127	1	0.6914		0.5701	0.5369	0.5369	0.5804	0.5369	0.5369	0.554	0.5369		67	0	0	33	33	0	33	0		Lysophosphatidylethanolamine	Ester	100010142
6068			LPE(22:4)		HMDB11493			0.91	1.05	0.95	0.73	0.75	0.67		0.5992	0.9269	0.7444	0.77	0.5862	0.7494	0.0598	0.404	0.2791	0.4714	0.1052	0.2402		1.2296	1.1148	1.2876	1.1626	1.3402	0.9739	1.0086	0.9028		100	100	100	67	100	67	100	100		Lysophosphatidylethanolamine	Ester	100009635
6069			LPE(22:5)		HMDB11495			0.79	0.91	1.07	0.69	0.68	0.71		0.3532	0.761	0.5151	0.6625	0.7935	0.8357	0.2542	0.8006	0.2227	0.4262	0.3207	0.4354		1.1123	0.8818	1.0139	1.1919	1.2709	0.8815	0.8581	0.9037		100	100	100	100	100	100	100	100		Lysophosphatidylethanolamine	Ester	100010667
6070			LPE(22:6)		HMDB11496			0.59	0.85	1.09	0.72	0.6	0.61		0.1391	0.4741	0.3577	0.5591	0.7903	0.8357	0.2841	0.8344	0.0894	0.249	0.0989	0.2326		1.4544	0.8631	1.2435	1.5888	1.4927	1.0692	0.8887	0.9107		100	100	100	100	100	100	100	100		Lysophosphatidylethanolamine	Ester	100009797
6073	Phosphatidylcholine	Ester	PC(20:0/18:2)		HMDB08270			1.08	1.19	1.17	1.02	1.03	1.07		0.4829	0.8702	0.1311	0.3215	0.1487	0.3518	0.7001	0.9901	0.5349	0.6042	0.3369	0.4432		0.9829	1.0622	1.172	1.1467	1.0445	1.0698	1.0788	1.1141		100	100	100	100	100	100	100	100		Phosphatidylcholine	Ester	100009455
6074			PC(20:0/18:3)		HMDB08272			1.23	1.27	1.39	0.93	0.85	0.83		0.3233	0.7372	0.2026	0.4195	0.156	0.362	0.7683	1	0.4915	0.585	0.4146	0.4816		0.5962	0.7352	0.7597	0.8268	0.7822	0.7264	0.6639	0.6461		0	33	67	33	33	33	33	33		Phosphatidylcholine	Ester	100010684
6078			PC(20:0/20:3)		HMDB08278			1.02	1.17	1	0.99	1.16	1.06		0.834	1	0.3063	0.5209	0.9107	0.8788	0.922	1	0.2591	0.4533	0.4509	0.4917		0.8082	0.824	0.9425	0.8051	1.0964	1.0802	1.2716	1.1618		100	100	100	100	67	100	100	100		Phosphatidylcholine	Ester	100010323
6079			PC(20:0/20:4)		HMDB08279			0.94	1.09	1.1	1.06	1.24	1.16		0.64	0.9494	0.7122	0.754	0.4307	0.6461	0.4932	0.968	0.0506	0.171	0.113	0.251		1.0335	0.9739	1.1266	1.1382	1.1754	1.244	1.4604	1.3612		100	100	100	100	100	100	100	100		Phosphatidylcholine	Ester	100009456
6083			PC(20:0/22:5)		HMDB08287			0.99	0.95	1.05	1.1	1	1		0.8864	1	0.4652	0.6331	0.5192	0.7016	0.2292	0.7767	1	0.7563	1	0.6914		0.8047	0.796	0.7627	0.8474	0.7627	0.8362	0.7627	0.7627		33	33	33	33	0	33	0	0		Phosphatidylcholine	Ester	100010326
6084			PC(20:0/22:6)		HMDB08288			1.62	1.96	1.38	1	1.12	1.1		0.1343	0.4668	0.0266	0.1414	0.3049	0.5323	0.9757	1	0.5761	0.6197	0.7824	0.6277		0.4887	0.7901	0.9571	0.6765	0.7977	0.7995	0.8938	0.8767		33	67	100	67	67	67	100	67		Phosphatidylcholine	Ester	100010499
6085			PC(17:0/16:1)					1.3	1.25	1.35	1.3	1.15	1.02		0.1713	0.5342	0.2272	0.4475	0.1088	0.299	0.2123	0.7382	0.2178	0.4205	0.7867	0.6287		0.6959	0.9072	0.8708	0.9395	0.9505	1.2379	1.09	0.9653		67	67	67	67	67	67	100	100		Phosphatidylcholine	Ester	100009806
6086			PC(17:0/18:1)					1.02	1.1	1.1	1	1	1.13		0.7875	1	0.2573	0.4746	0.4541	0.6586	0.9439	1	0.9393	0.7563	0.42	0.4816		1.1603	1.1837	1.2764	1.2792	1.1712	1.1742	1.1753	1.325		100	100	100	100	100	100	100	100		Phosphatidylcholine	Ester	100010310
6087			PC(17:0/18:2)					1.08	1.11	1.07	0.98	1.12	1.08		0.3788	0.7863	0.279	0.4926	0.4235	0.6407	0.8688	1	0.2811	0.4722	0.4249	0.4824		1.0616	1.1485	1.1763	1.1406	1.1	1.0829	1.2328	1.1887		100	100	100	100	100	100	100	100		Phosphatidylcholine	Ester	100010311
6088			PC(17:0/18:3)					0.86	0.86	0.86	1	1	1		0.2913	0.707	0.2913	0.5063	0.2913	0.5219	1	1	1	0.7563	1	0.6914		0.7779	0.6669	0.6669	0.6669	0.6669	0.6669	0.6669	0.6669		33	0	0	0	0	0	0	0		Phosphatidylcholine	Ester	100009445
6089			PC(17:0/20:3)					0.93	0.9	1	1.04	1.13	1.11		0.3929	0.7958	0.6564	0.73	0.89	0.8707	0.8474	1	0.3758	0.5397	0.4296	0.4832		0.9259	0.8656	0.8353	0.9289	1.0993	1.145	1.2462	1.2246		100	67	100	100	100	100	100	100		Phosphatidylcholine	Ester	100010491
6090			PC(17:0/20:4)					1.01	0.97	1.02	1.01	1.17	1.1		0.8983	1	0.8535	0.8204	0.8444	0.8544	0.9576	1	0.1484	0.3396	0.3293	0.4406		1.1198	1.1287	1.0906	1.1446	1.224	1.2409	1.427	1.3475		100	100	100	100	100	100	100	100		Phosphatidylcholine	Ester	100009974
6091			PC(17:0/20:5)					1	1.06	1	1	1	1.06		1	1	0.455	0.6279	1	0.8789	1	1	1	0.7563	0.4121	0.4816		0.848	0.848	0.8961	0.848	0.848	0.848	0.848	0.9013		0	0	33	0	0	0	0	33		Phosphatidylcholine	Ester	100009446
6093			PC(17:0/22:5)					1.13	1.41	1	0.98	1.21	0.84		0.4753	0.8624	0.1013	0.2838	1	0.8789	0.9389	1	0.2371	0.4322	0.3938	0.4767		0.6901	0.7832	0.9714	0.6901	0.908	0.8921	1.1032	0.7582		33	33	33	0	33	33	67	33		Phosphatidylcholine	Ester	100010492
6094			PC(17:0/22:6)					0.96	1.07	0.99	1.06	1.11	1.1		0.864	1	0.4586	0.6302	0.7931	0.8357	0.629	0.9869	0.8118	0.7097	0.655	0.5766		0.9615	0.9254	1.0335	0.9481	1.0265	1.0849	1.1436	1.1323		67	100	100	100	100	67	100	100		Phosphatidylcholine	Ester	100009807
6095			PC(18:0/12:0)					1.1	1.05	1.06	1.11	1.16	1.16		0.1369	0.4694	0.2855	0.5013	0.2115	0.4359	0.3311	0.9023	0.184	0.3885	0.218	0.3648		0.8302	0.9103	0.8731	0.8782	0.8721	0.9708	1.013	1.0094		100	100	100	100	100	100	100	100		Phosphatidylcholine	Ester	100009976
6096			PC(18:0/14:0)		HMDB08031			1.26	1.27	1.29	1.13	1.05	1.06		0.292	0.7077	0.3169	0.5249	0.2844	0.5142	0.6323	0.9869	0.7089	0.674	0.7891	0.6293		0.6782	0.8578	0.8613	0.8754	0.6634	0.748	0.6974	0.7027		33	67	67	67	33	67	67	67		Phosphatidylcholine	Ester	100010152
6098			PC(18:0/16:1)		HMDB08035			1.24	1.16	1.11	1.05	1.16	1.15		0.0072	0.082	0.0173	0.1071	0.0989	0.2807	0.5237	0.9683	0.039	0.1452	0.0852	0.2148		0.7869	0.9726	0.9112	0.872	0.7893	0.8257	0.919	0.9105		100	100	100	100	100	100	100	100		Phosphatidylcholine	Ester	100009978
6099			PC(18:0/18:0)		HMDB08036			1.1	1.07	1.06	1.08	1.19	1.1		0.1669	0.5251	0.3575	0.5591	0.3897	0.6105	0.2874	0.8346	0.0368	0.1412	0.2655	0.4048		1.1198	1.2319	1.1946	1.1839	0.7537	0.815	0.8943	0.8313		100	100	100	100	100	100	100	100		Phosphatidylcholine	Ester	100009808
6100			PC(18:0/18:1)		HMDB08038			1.1	1.07	1.13	1.03	1.11	1.16		0.1671	0.5251	0.2721	0.4885	0.0832	0.2526	0.7312	0.9933	0.3014	0.4848	0.1423	0.2876		0.9543	1.0459	1.0166	1.0789	0.8455	0.8727	0.9397	0.9847		100	100	100	100	100	100	100	100		Phosphatidylcholine	Ester	100010678
6101			PC(18:0/18:2)		HMDB08039			1.05	1.03	1.07	1.03	1.09	1.11		0.3627	0.77	0.4671	0.6352	0.2198	0.4453	0.798	1	0.2789	0.4714	0.2021	0.3524		1.0394	1.0892	1.0746	1.1111	0.9186	0.9425	1.0056	1.0203		100	100	100	100	100	100	100	100		Phosphatidylcholine	Ester	100010493
6102			PC(18:0/18:3)		HMDB08040			1.15	1.08	1.11	1.06	1.33	1.23		0.0477	0.2593	0.139	0.3339	0.1028	0.288	0.5216	0.9683	0.0097	0.0586	0.0412	0.1308		1.2147	1.3988	1.3121	1.3465	0.8055	0.85	1.0743	0.9938		100	100	100	100	100	100	100	100		Phosphatidylcholine	Ester	100010312
6103			PC(18:0/18:4)		HMDB08042			1	1	1	1	1	1		1	1	1	0.8411	1	0.8789	1	1	1	0.7563	1	0.6914		0.436	0.436	0.436	0.436	0.436	0.436	0.436	0.436		0	0	0	0	0	0	0	0		Phosphatidylcholine	Ester	100010313
6104			PC(18:0/20:0)		HMDB08043			1.2	1.38	1.16	1.04	0.98	1.05		0.2152	0.6007	0.0339	0.1576	0.3139	0.5395	0.8074	1	0.8957	0.7425	0.7499	0.6161		0.915	1.0988	1.2667	1.0638	0.949	0.9824	0.9281	0.9943		100	100	100	100	100	100	100	100		Phosphatidylcholine	Ester	100010314
6105			PC(18:0/20:1)		HMDB08044			1.01	1.27	1.01	1.28	1.47	1.05		0.9325	1	0.356	0.5591	0.9887	0.8789	0.3206	0.8872	0.1309	0.3164	0.8266	0.648		0.7869	0.7958	1.0028	0.7919	0.6048	0.7724	0.8914	0.6376		67	67	67	67	0	67	100	33		Phosphatidylcholine	Ester	100009447
6106			PC(18:0/20:2)		HMDB08045			1.12	1.03	1.19	1.11	1.13	1.26		0.3207	0.735	0.4742	0.6403	0.1092	0.299	0.2586	0.8082	0.1497	0.3408	0.0112	0.052		0.7901	0.8829	0.8115	0.943	0.8836	0.9824	0.9992	1.1091		100	100	100	100	100	100	100	100		Phosphatidylcholine	Ester	100009448
6107			PC(18:0/20:3)		HMDB08047			1.08	1.1	1.14	0.98	1.11	1.05		0.2051	0.584	0.1169	0.3067	0.0928	0.2715	0.9542	1	0.1954	0.4012	0.4093	0.4816		0.8349	0.9012	0.9199	0.9556	1.0564	1.0396	1.1759	1.1105		100	100	100	100	100	100	100	100		Phosphatidylcholine	Ester	100010679
6108			PC(18:0/20:4)		HMDB08048			1.01	1.08	1.13	1.01	1.06	1.05		0.7513	0.9994	0.2868	0.5023	0.0673	0.2189	0.9331	1	0.4565	0.5746	0.5819	0.5406		1.0172	1.0267	1.0982	1.1532	1.1372	1.143	1.2081	1.1959		100	100	100	100	100	100	100	100		Phosphatidylcholine	Ester	100010315
6112			PC(18:0/22:4)		HMDB08054			1.07	1.15	1.21	0.85	1.09	1.06		0.5021	0.8845	0.2091	0.4262	0.0843	0.2534	0.0374	0.3077	0.4414	0.5717	0.6506	0.5762		1.0528	1.1282	1.2056	1.2736	1.0691	0.904	1.1615	1.137		100	100	100	100	100	100	100	100		Phosphatidylcholine	Ester	100009979
6113			PC(18:0/22:5)		HMDB08056			1.13	1.14	1.19	1.04	1.13	1.16		0.1373	0.4698	0.1051	0.2909	0.0357	0.1426	0.7155	0.9907	0.2246	0.4273	0.0885	0.2174		0.9204	1.0371	1.0486	1.0948	0.9042	0.9384	1.025	1.0462		100	100	100	100	100	100	100	100		Phosphatidylcholine	Ester	100009810
6114			PC(18:0/22:6)		HMDB08057			1.12	1.17	1.22	1.04	1.21	1.17		0.1002	0.3934	0.0259	0.1394	0.0066	0.0476	0.5604	0.9732	0.0109	0.0626	0.0265	0.0975		0.892	0.9984	1.0474	1.0885	0.9222	0.959	1.1156	1.0788		100	100	100	100	100	100	100	100		Phosphatidylcholine	Ester	100010318
6116			PC(18:1/16:1)		HMDB08101			1.08	1.05	1.06	0.97	1.08	1.08		0.2332	0.6278	0.3699	0.5659	0.5132	0.6984	0.7925	1	0.4028	0.5508	0.4448	0.4909		0.8518	0.924	0.8942	0.9039	0.9746	0.9489	1.0494	1.0482		100	100	100	100	100	100	100	100		Phosphatidylcholine	Ester	100010494
6117			PC(18:1/18:1)		HMDB00593			1.05	1.04	1.06	1	1.07	1.14		0.3889	0.7935	0.4107	0.5952	0.3524	0.5783	0.883	1	0.405	0.5518	0.1852	0.3364		0.9405	0.9916	0.9812	1.0007	0.9794	0.9842	1.0484	1.1126		100	100	100	100	100	100	100	100		Phosphatidylcholine	Ester	100009980
6118			PC(18:1/18:2)		HMDB08105			1	0.96	0.96	0.97	1.01	1.04		0.7084	0.9826	0.96	0.8411	0.942	0.8789	0.6956	0.9901	0.7814	0.6972	0.5177	0.5162		1.1426	1.1458	1.0997	1.1026	1.1419	1.1037	1.159	1.1891		100	100	100	100	100	100	100	100		Phosphatidylcholine	Ester	100009981
6119			PC(18:1/18:3)		HMDB08107			0.99	0.89	0.91	1	1.08	1.03		0.5717	0.9131	0.9985	0.8411	0.9904	0.8789	0.873	1	0.4866	0.5835	0.7232	0.6051		1.3092	1.2918	1.1655	1.1958	0.9394	0.9387	1.0106	0.9648		100	100	100	100	100	100	100	100		Phosphatidylcholine	Ester	100010495
6121			PC(18:1/20:1)		HMDB08110			1.52	1.44	1.45	1.01	1.07	1		0.0483	0.2618	0.0782	0.2482	0.0799	0.245	0.9126	1	0.7448	0.686	0.8621	0.6632		0.6838	1.0363	0.985	0.9906	0.8714	0.8824	0.9308	0.8689		67	100	100	100	100	67	100	67		Phosphatidylcholine	Ester	100009641
6122			PC(18:1/20:2)		HMDB08111			0.96	1.09	0.97	1.02	1.1	1.1		0.7995	1	0.2953	0.5097	0.8601	0.8618	0.9901	1	0.5521	0.6079	0.3855	0.4725		0.8825	0.8456	0.9647	0.8528	1.1894	1.2119	1.3045	1.31		100	100	100	100	100	100	100	100		Phosphatidylcholine	Ester	100010319
6123			PC(18:1/20:3)		HMDB08113			1	1	1	0.98	1.09	1.05		0.7481	0.9994	0.5032	0.654	0.7888	0.8357	0.895	1	0.2331	0.4297	0.4276	0.4832		0.9689	0.9654	0.9729	0.9665	1.3505	1.3266	1.4761	1.4138		100	100	100	100	100	100	100	100		Phosphatidylcholine	Ester	100010680
6124			PC(18:1/20:4)		HMDB08114			0.97	1	0.99	1.02	1.08	1.02		0.8915	1	0.8071	0.8021	0.8637	0.8622	0.8169	1	0.3156	0.4953	0.6759	0.5852		1.0293	0.9979	1.0314	1.0177	1.2516	1.2732	1.3468	1.2737		100	100	100	100	100	100	100	100		Phosphatidylcholine	Ester	100010320
6128			PC(18:1/22:4)		HMDB08120			0.86	0.97	0.85	0.97	1.29	1.31		0.3005	0.7161	0.9141	0.8394	0.2027	0.4264	0.8229	1	0.0625	0.1974	0.0405	0.1292		1.2397	1.0676	1.2067	1.0497	1.0997	1.0637	1.4215	1.4428		100	100	100	100	100	100	100	100		Phosphatidylcholine	Ester	100009982
6129			PC(18:1/22:5)		HMDB08122			1.1	1.06	1.05	1.11	1.09	1.2		0.39	0.7937	0.5449	0.6798	0.6906	0.7996	0.3099	0.872	0.4255	0.5635	0.1036	0.2384		1.0612	1.1641	1.1237	1.1104	1.1393	1.2699	1.2394	1.3701		100	100	100	100	100	100	100	100		Phosphatidylcholine	Ester	100009811
6130			PC(18:1/22:6)		HMDB08123			1.06	1.09	1.13	1.01	1.24	1.14		0.6188	0.9355	0.3381	0.5443	0.2764	0.5062	0.9392	1	0.0514	0.1719	0.2178	0.3648		0.9072	0.9648	0.989	1.0213	1.0427	1.051	1.294	1.1882		100	100	100	100	100	100	100	100		Phosphatidylcholine	Ester	100009644
6132			PC(18:2/16:1)		HMDB08134			1.02	0.96	1	0.98	1.02	1.02		0.6607	0.9577	0.8536	0.8204	0.9008	0.8737	0.7973	1	0.7904	0.6995	0.675	0.5848		0.9504	0.9728	0.9157	0.9459	1.1421	1.1145	1.1597	1.1639		100	100	100	100	100	100	100	100		Phosphatidylcholine	Ester	100010321
6133			PC(18:2/18:2)		HMDB08138			1.08	1.06	1.02	1.1	1.07	1.04		0.3497	0.7554	0.3837	0.5779	0.5637	0.733	0.3474	0.908	0.5079	0.5914	0.6535	0.5762		0.9662	1.0471	1.0268	0.9857	1.006	1.1021	1.0727	1.0452		100	100	100	100	100	100	100	100		Phosphatidylcholine	Ester	100009452
6134			PC(18:2/18:3)		HMDB08141			1.07	1.09	0.99	1.02	1.14	1.06		0.591	0.9244	0.5922	0.7004	0.9794	0.8789	0.994	1	0.2348	0.4311	0.6262	0.5611		1.0127	1.0855	1.1031	1.0075	0.8957	0.9126	1.0215	0.947		100	100	100	100	100	100	100	100		Phosphatidylcholine	Ester	100009983
6136			PC(18:2/20:1)		HMDB08144			1.02	1.03	0.95	0.96	1.02	1.12		0.7551	1	0.8956	0.8332	0.9891	0.8789	0.9953	1	0.7827	0.6972	0.3366	0.4432		1.0055	1.0305	1.0316	0.9595	1.2395	1.1939	1.2594	1.3898		100	100	100	100	100	100	100	100		Phosphatidylcholine	Ester	100009453
6137			PC(18:2/20:2)		HMDB08145			1	1.04	0.93	0.97	0.93	1.07		0.7421	0.9994	0.5646	0.6879	0.9888	0.8789	0.9913	1	0.6091	0.6305	0.7766	0.6274		1.003	1.0014	1.0422	0.9286	1.4134	1.366	1.3092	1.5065		100	100	100	100	100	100	100	100		Phosphatidylcholine	Ester	100009984
6138			PC(18:2/20:3)		HMDB08146			0.99	1	1.06	0.94	1	0.94		0.896	1	0.9464	0.8411	0.5481	0.7239	0.5259	0.9683	0.8755	0.7359	0.6846	0.5888		0.9222	0.9109	0.9185	0.9805	1.0835	1.015	1.0803	1.0146		100	100	100	100	100	100	100	100		Phosphatidylcholine	Ester	100009645
6139			PC(18:2/20:4)		HMDB08147			0.99	1.16	1.17	1	1.05	0.99		0.9952	1	0.0684	0.2314	0.0456	0.1687	0.9899	1	0.5678	0.6158	0.9343	0.6882		0.9194	0.9114	1.0636	1.0779	1.1005	1.1047	1.1539	1.0891		100	100	100	100	100	100	100	100		Phosphatidylcholine	Ester	100010681
6143			PC(18:2/22:4)		HMDB08153			1.05	1.18	0.96	0.91	0.98	1		0.7796	1	0.2573	0.4746	0.6876	0.7984	0.4312	0.9538	0.9	0.7425	0.988	0.6914		0.9739	1.0252	1.1469	0.9343	1.0332	0.9417	1.0098	1.0299		100	100	100	100	100	100	100	100		Phosphatidylcholine	Ester	100010683
6144			PC(18:2/22:5)		HMDB08155			0.9	0.98	1.1	0.88	1.03	1.14		0.3271	0.7386	0.7778	0.7911	0.4369	0.6495	0.2622	0.8123	0.7852	0.6972	0.336	0.4432		0.9563	0.8649	0.9361	1.0503	1.0088	0.8851	1.0384	1.1454		100	100	100	100	100	100	100	100		Phosphatidylcholine	Ester	100009646
6145			PC(18:2/22:6)		HMDB08156			1.03	1.2	1.08	1.01	0.99	1.05		0.8086	1	0.1195	0.3097	0.5755	0.7399	0.8706	1	0.979	0.7563	0.6358	0.5664		0.8383	0.8597	1.0033	0.9013	0.9708	0.978	0.9633	1.0162		100	100	100	100	100	100	100	100		Phosphatidylcholine	Ester	100010497
6146			PC(20:0/14:1)		HMDB08263			1.05	1.04	0.88	0.92	0.93	0.87		0.6555	0.9553	0.7902	0.7968	0.5586	0.7307	0.6367	0.9869	0.6769	0.6585	0.2981	0.4246		0.9664	1.014	1.0039	0.8482	1.1349	1.0402	1.0604	0.9828		100	100	100	100	100	100	100	67		Phosphatidylcholine	Ester	100010498
6147			PC(20:0/16:1)		HMDB08266			1.22	1.24	1.52	1.1	0.99	1.06		0.1062	0.4087	0.0497	0.1943	0.0076	0.052	0.4523	0.9604	0.8991	0.7425	0.8514	0.6597		0.6823	0.8337	0.8464	1.0398	0.7869	0.8625	0.7816	0.8314		67	67	100	100	100	100	100	100		Phosphatidylcholine	Ester	100009985
6148			PC(20:0/18:1)		HMDB08269			1.1	1.29	1.26	0.95	1.06	1.09		0.3788	0.7863	0.0376	0.1676	0.0726	0.2298	0.8106	1	0.4597	0.5746	0.3552	0.4549		0.8174	0.9024	1.0505	1.0282	0.9367	0.8852	0.9898	1.0188		100	100	100	100	100	100	100	100		Phosphatidylcholine	Ester	100009454
6150			PC(12:0/16:1)					0.73	0.73	0.73	1.14	1	1		0.1447	0.4807	0.1447	0.3441	0.1447	0.3465	0.4769	0.968	1	0.7563	1	0.6914		0.6522	0.4767	0.4767	0.4767	0.4767	0.5448	0.4767	0.4767		33	0	0	0	0	33	0	33		Phosphatidylcholine	Ester	100009968
6151			PC(12:0/18:1)					1.07	1.03	1.11	1.01	1.09	1.09		0.2963	0.7101	0.2915	0.5063	0.14	0.3387	0.8608	1	0.4126	0.5558	0.2874	0.4202		0.7513	0.8007	0.7762	0.8314	0.9406	0.9477	1.022	1.028		100	100	100	100	100	100	100	100		Phosphatidylcholine	Ester	100010483
6152			PC(12:0/18:2)					1.22	1.35	1.03	1.4	1.08	1.04		0.3695	0.7782	0.1142	0.3043	0.8739	0.8664	0.1009	0.55	0.7124	0.674	0.8804	0.6676		0.5709	0.6937	0.7722	0.5883	0.6836	0.955	0.7411	0.7098		0	33	100	33	33	67	67	33		Phosphatidylcholine	Ester	100009438
6153			PC(12:0/18:3)					1	1	1	1	1	1															1	1	1	1	1	1	1	1		0	0	33	0	0	0	0	0		Phosphatidylcholine	Ester	100009969
6155			PC(12:0/20:1)					1.48	1	1.51	1	1.24	1		0.0373	0.2252	1	0.8411	0.0296	0.1251	1	1	0.2814	0.4722	1	0.6914		0.5843	0.866	0.5843	0.8829	0.5843	0.5843	0.7243	0.5843		0	67	0	67	0	33	33	0		Phosphatidylcholine	Ester	100009439
6158			PC(12:0/20:4)					1	1	1	1	1	1		1	1	1	0.8411	1	0.8789	1	1	1	0.7563	1	0.6914		0.7575	0.7575	0.7575	0.7575	0.7575	0.7575	0.7575	0.7575		0	0	0	0	0	0	0	0		Phosphatidylcholine	Ester	100009636
6164			PC(14:0/14:0)		HMDB07866			1.42	1.24	1.41	1.16	0.9	1.51		0.2138	0.5982	0.3998	0.5901	0.1834	0.4042	0.5394	0.9719	0.6168	0.6324	0.0893	0.2174		0.4909	0.6961	0.6096	0.694	0.598	0.6938	0.536	0.9029		0	33	33	67	67	67	33	100		Phosphatidylcholine	Ester	100009441
6166			PC(14:0/16:1)		HMDB07870			1.22	1.08	1.12	1.19	1.08	1.18		0.1819	0.5476	0.4001	0.5901	0.5496	0.7252	0.1099	0.5691	0.4142	0.5564	0.1186	0.2567		0.7284	0.8891	0.7899	0.8143	0.8254	0.9791	0.8929	0.9743		100	100	100	100	100	100	100	100		Phosphatidylcholine	Ester	100010299
6167			PC(14:0/18:1)		HMDB07873			1.16	1.21	1.17	1.11	1.07	1.05		0.1353	0.4672	0.0633	0.2218	0.2265	0.4497	0.2763	0.8264	0.4343	0.5694	0.5522	0.5294		0.7599	0.8823	0.9178	0.892	0.9782	1.0882	1.0483	1.032		100	100	100	100	100	100	100	100		Phosphatidylcholine	Ester	100010144
6168			PC(14:0/18:2)		HMDB07874			1.1	1.03	1.08	1.02	1.02	1.08		0.3234	0.7372	0.6449	0.7262	0.5453	0.7223	0.7938	1	0.7126	0.674	0.4509	0.4917		0.7573	0.8335	0.7822	0.8181	1.0157	1.0346	1.0361	1.1001		100	100	100	100	100	100	100	100		Phosphatidylcholine	Ester	100010300
6169			PC(14:0/18:3)		HMDB07876			1	0.99	1.07	1.04	0.94	0.92		0.9849	1	0.9584	0.8411	0.7901	0.8357	0.8369	1	0.717	0.6752	0.6528	0.5762		0.7074	0.7052	0.6986	0.7556	0.5842	0.6079	0.5478	0.54		33	67	33	33	33	33	33	0		Phosphatidylcholine	Ester	100009442
6172			PC(14:0/20:2)		HMDB07880			1	1	1	1	1	1		1	1	1	0.8411	1	0.8789	1	1	1	0.7563	1	0.6914		0.9261	0.9261	0.9261	0.9261	0.9261	0.9261	0.9261	0.9261		0	0	0	0	0	0	0	0		Phosphatidylcholine	Ester	100009800
6173			PC(14:0/20:3)		HMDB07882			1.21	1.04	1.02	1.31	1.24	1.31		0.1337	0.4664	0.6768	0.7393	0.5047	0.6925	0.0226	0.2283	0.0427	0.155	0.0143	0.0623		0.6942	0.8376	0.7216	0.7088	0.8218	1.079	1.022	1.0753		67	67	67	100	67	100	100	100		Phosphatidylcholine	Ester	100009971
6174			PC(14:0/20:4)		HMDB07883			1.12	1.11	1.09	1.01	1.19	1.19		0.1943	0.569	0.2438	0.4638	0.3582	0.5828	0.9353	1	0.0752	0.2244	0.0787	0.2048		0.7808	0.8763	0.8663	0.8529	1.0404	1.0489	1.2331	1.2336		100	100	100	100	100	100	100	100		Phosphatidylcholine	Ester	100010486
6178			PC(14:0/22:4)		HMDB07889			1	1	1	1	1	1															1	1	1	1	1	1	1	1		0	0	33	0	0	0	0	0		Phosphatidylcholine	Ester	100010301
6179			PC(14:0/22:5)		HMDB07891			1.01	1.05	1.01	0.91	0.91	0.91		0.9378	1	0.6347	0.7218	0.8929	0.871	0.3929	0.9246	0.3929	0.5475	0.3929	0.4764		0.7885	0.7947	0.8287	0.7993	0.8656	0.7885	0.7885	0.7885		33	33	33	33	33	0	0	0		Phosphatidylcholine	Ester	100010146
6180			PC(14:0/22:6)		HMDB07892			1.01	1.21	1.21	1.19	1.3	1.25		0.9484	1	0.309	0.5221	0.3326	0.5589	0.3725	0.9224	0.1796	0.3837	0.2737	0.4104		0.6572	0.6645	0.7925	0.7984	0.6572	0.7824	0.8521	0.823		0	33	67	33	33	67	67	33		Phosphatidylcholine	Ester	100010147
6181			PC(15:0/14:1)		HMDB07933			1.29	1.17	1.28	1	1.04	1.09		0.0859	0.3542	0.365	0.5641	0.1099	0.2992	0.9384	1	0.9279	0.7532	0.6768	0.5855		0.6677	0.8597	0.7799	0.8554	1.4723	1.4717	1.5379	1.6055		67	100	100	100	100	100	100	100		Phosphatidylcholine	Ester	100010672
6182			PC(15:0/16:1)		HMDB07936			1	0.97	0.86	1.13	1.28	0.94		0.9806	1	0.9292	0.8401	0.5109	0.6966	0.4222	0.9474	0.1619	0.3588	0.6702	0.5815		0.8489	0.8513	0.8223	0.7336	0.9792	1.1022	1.2571	0.9219		67	67	67	67	67	100	100	67		Phosphatidylcholine	Ester	100010673
6183			PC(15:0/18:1)		HMDB07939			1.06	1.04	1.14	1.02	1.12	1.14		0.4961	0.8783	0.4489	0.6229	0.4428	0.6544	0.9376	1	0.4164	0.5582	0.4704	0.4965		0.8836	0.9332	0.9223	1.0046	1.3186	1.3393	1.4782	1.5087		100	100	100	100	100	100	100	100		Phosphatidylcholine	Ester	100010674
6184			PC(15:0/18:2)		HMDB07940			1.12	1.11	1.13	1.07	1.14	1.12		0.164	0.5193	0.2211	0.4411	0.153	0.3576	0.4728	0.968	0.201	0.4054	0.2679	0.4067		0.8425	0.9407	0.9316	0.9523	1.3027	1.3972	1.484	1.4621		100	100	100	100	100	100	100	100		Phosphatidylcholine	Ester	100010302
6186			PC(15:0/20:3)		HMDB07948			0.74	0.74	0.74	1.38	1.42	1.2		0.2614	0.6772	0.2614	0.4767	0.2614	0.4901	0.1813	0.7005	0.0875	0.2459	0.4275	0.4832		0.7727	0.5738	0.5738	0.5738	0.8232	1.1372	1.1694	0.986		33	0	0	0	67	67	100	67		Phosphatidylcholine	Ester	100010487
6187			PC(15:0/20:4)		HMDB07949			0.97	1.03	1.02	1.12	1.11	1.2		0.8346	1	0.7364	0.7651	0.9909	0.8789	0.3429	0.907	0.3956	0.5476	0.1358	0.2823		0.8272	0.7992	0.8553	0.8409	1.2533	1.4036	1.3864	1.5051		100	100	100	100	100	100	100	100		Phosphatidylcholine	Ester	100009443
6191			PC(15:0/22:6)		HMDB07958			0.93	0.91	0.9	1.43	1	1.02		0.6976	0.9777	0.6309	0.7201	0.5609	0.7307	0.0543	0.3894	0.9977	0.7563	0.9257	0.6852		0.6649	0.6179	0.608	0.5977	0.7205	1.0335	0.72	0.7358		67	33	33	0	33	67	33	33		Phosphatidylcholine	Ester	100009802
6192			PC(16:0/12:0)					1.14	1.08	1.05	1.09	1.2	1.13		0.066	0.3069	0.1767	0.3851	0.3426	0.5693	0.4173	0.9451	0.0913	0.2527	0.2001	0.35		0.6617	0.7575	0.7143	0.6977	0.9015	0.984	1.0829	1.0177		100	100	100	100	100	100	100	100		Phosphatidylcholine	Ester	100010675
6193			PC(16:0/14:0)		HMDB07965			1.29	1.23	1.39	0.96	0.9	0.89		0.1864	0.5583	0.0872	0.2647	0.2501	0.479	0.7942	1	0.3682	0.5355	0.2466	0.3936		0.7351	0.945	0.9057	1.0206	0.972	0.9329	0.8734	0.8638		100	100	100	100	100	100	100	100		Phosphatidylcholine	Ester	100009638
6194			PC(16:0/14:1)		HMDB07966			0.55	0.72	0.64	0.96	0.76	0.7		0.1083	0.4119	0.3289	0.5365	0.2212	0.4456	0.8562	1	0.3913	0.5465	0.1659	0.3161		0.899	0.4968	0.6503	0.5796	1.1872	1.1435	0.908	0.8307		67	33	33	33	100	100	100	67		Phosphatidylcholine	Ester	100010488
6195			PC(16:0/16:0)		HMDB00564			1.14	1.62	1.18	0.95	0.95	0.9		0.4557	0.8458	0.0493	0.1936	0.386	0.6094	0.7574	1	0.7953	0.7008	0.5668	0.5359		0.9321	1.0668	1.5086	1.0995	1.0825	1.0246	1.0267	0.9731		100	100	100	100	100	100	100	100		Phosphatidylcholine	Ester	100009803
6196			PC(16:0/16:1)		HMDB07969			1.1	1.12	1.15	0.99	1.04	1.05		0.2323	0.6278	0.115	0.3043	0.15	0.3532	0.8388	1	0.6176	0.6324	0.6211	0.5596		0.8213	0.902	0.9198	0.9429	0.9179	0.9052	0.9589	0.9593		100	100	100	100	100	100	100	100		Phosphatidylcholine	Ester	100009639
6197			PC(16:0/18:0)		HMDB07970			1.2	1.87	1.36	1	1.14	1.09		0.4158	0.8128	0.0246	0.1345	0.2153	0.4392	0.9995	1	0.6049	0.6297	0.7195	0.6033		0.8539	1.0255	1.5948	1.1584	0.9108	0.9103	1.04	0.9967		100	100	100	100	100	100	100	100		Phosphatidylcholine	Ester	100010305
6198			PC(16:0/18:1)	C13875	HMDB07972			1.09	1.06	1.12	0.99	1.07	1.09		0.2903	0.707	0.4898	0.6508	0.2604	0.4889	0.9632	1	0.4584	0.5746	0.318	0.4354		0.919	1.0001	0.9701	1.0257	0.9816	0.976	1.0467	1.0742		100	100	100	100	100	100	100	100		Phosphatidylcholine	Ester	100009804
6199			PC(16:0/18:2)		HMDB07973			1.05	1.03	1.05	0.98	1.04	1.04		0.5201	0.8933	0.618	0.7123	0.458	0.6619	0.8634	1	0.5098	0.5914	0.5109	0.513		1.0634	1.1153	1.099	1.1154	1.1034	1.0784	1.1522	1.1465		100	100	100	100	100	100	100	100		Phosphatidylcholine	Ester	100010489
6200			PC(16:0/18:3)		HMDB07975			1.11	1.01	1.03	1.05	1.12	1.04		0.1192	0.4401	0.4716	0.6387	0.3547	0.58	0.4946	0.968	0.1825	0.3872	0.5312	0.5215		0.9842	1.0911	0.9901	1.0158	0.8703	0.9149	0.9737	0.9047		100	100	100	100	100	100	100	100		Phosphatidylcholine	Ester	100009973
6201			PC(16:0/18:4)		HMDB07976			1.21	0.75	1.16	1.54	1.15	1		0.4075	0.8084	0.3438	0.549	0.4899	0.6852	0.1123	0.574	0.6096	0.6305	1	0.6914		0.6422	0.7794	0.4816	0.7449	0.4816	0.7407	0.5538	0.4816		33	100	0	67	0	67	33	0		Phosphatidylcholine	Ester	100010149
6202			PC(16:0/20:1)		HMDB07978			1.14	1.33	1.37	0.92	1.02	1		0.3532	0.761	0.0876	0.2647	0.0402	0.1563	0.5732	0.9768	0.8515	0.7252	0.8688	0.6645		0.8126	0.9225	1.078	1.1164	0.9515	0.8713	0.9751	0.9537		100	100	100	100	100	100	100	100		Phosphatidylcholine	Ester	100009805
6203			PC(16:0/20:2)		HMDB07979			1.1	1.15	1.17	0.99	1.04	1.02		0.4387	0.8313	0.0875	0.2647	0.0943	0.2735	0.8962	1	0.5125	0.5927	0.7908	0.6298		0.7598	0.835	0.8727	0.8892	1.1688	1.1578	1.2171	1.1887		100	100	100	100	100	100	100	100		Phosphatidylcholine	Ester	100010676
6204			PC(16:0/20:3)		HMDB07981			1.06	1.04	1.08	0.98	1.05	0.98		0.4141	0.8128	0.5307	0.6737	0.3875	0.6105	0.8612	1	0.3102	0.4926	0.7007	0.5949		0.7875	0.8366	0.8203	0.8517	1.2158	1.1958	1.2814	1.1911		100	100	100	100	100	100	100	100		Phosphatidylcholine	Ester	100009444
6205			PC(16:0/20:4)		HMDB07982			0.99	1	1.07	1.01	1.09	1.05		0.9619	1	0.8934	0.8332	0.314	0.5395	0.8466	1	0.2302	0.4287	0.4571	0.4917		0.9889	0.981	0.9918	1.0566	1.2169	1.2299	1.33	1.2732		100	100	100	100	100	100	100	100		Phosphatidylcholine	Ester	100010306
6208			PC(16:0/22:2)		HMDB07987			1	1	1	1	1	1															1	1	1	1	1	1	1	1		0	0	0	0	33	0	0	0		Phosphatidylcholine	Ester	100010150
6209			PC(16:0/22:4)		HMDB07988			1.08	1.09	1.13	0.99	1.11	1.08		0.4057	0.8084	0.3898	0.5804	0.2717	0.5015	0.9045	1	0.187	0.3922	0.2895	0.4215		1.0659	1.146	1.1643	1.2034	1.1477	1.1376	1.2778	1.2403		100	100	100	100	100	100	100	100		Phosphatidylcholine	Ester	100010309
6210			PC(16:0/22:5)		HMDB07990			1.05	1.04	1.12	1	1.07	1.08		0.5268	0.8959	0.7193	0.7576	0.1525	0.3572	0.962	1	0.3769	0.5402	0.3079	0.4318		0.9691	1.0217	1.0049	1.0897	1.1231	1.1184	1.2027	1.2125		100	100	100	100	100	100	100	100		Phosphatidylcholine	Ester	100010677
6211			PC(16:0/22:6)		HMDB07991			1.14	1.15	1.21	1.01	1.13	1.09		0.0604	0.2933	0.0556	0.2066	0.0118	0.0672	0.9323	1	0.1227	0.3043	0.2639	0.4048		0.8362	0.9557	0.9605	1.0087	1.0204	1.0332	1.1531	1.1108		100	100	100	100	100	100	100	100		Phosphatidylcholine	Ester	100010151
6212			PC(17:0/14:1)					1.08	0.95	1.11	1.15	1.08	1.14		0.5401	0.9005	0.8305	0.8112	0.5126	0.6983	0.8335	1	0.6724	0.6577	0.8113	0.6383		1.0686	1.1579	1.0187	1.1842	1.0902	1.2492	1.1744	1.2377		100	100	100	100	100	100	100	100		Phosphatidylcholine	Ester	100010490
6296	Phosphatidylethanolamine	Ester	PE(18:2/22:4)		HMDB09108			1.25	1.17	1.16	1.04	0.85	1.02		0.1536	0.4973	0.2587	0.4759	0.2905	0.5219	0.5634	0.9732	0.4857	0.5835	0.605	0.5522		0.9551	1.1909	1.1185	1.1077	1.2588	1.3147	1.0733	1.2863		100	100	100	100	100	100	100	100		Phosphatidylethanolamine	Ester	100009475
6297			PE(18:2/22:5)		HMDB09110			1.23	1.32	1.25	1.29	1.16	1.09		0.0676	0.3106	0.0204	0.1184	0.0582	0.1987	0.0235	0.2335	0.1956	0.4012	0.3528	0.4541		0.8342	1.0276	1.0974	1.0443	1.0756	1.3842	1.247	1.1707		100	100	100	100	100	100	100	100		Phosphatidylethanolamine	Ester	100009996
6298			PE(18:2/22:6)		HMDB09111			1.17	1.12	1.13	1.14	1.13	1.1		0.181	0.5466	0.3346	0.5422	0.2955	0.5255	0.2427	0.7915	0.259	0.4533	0.4653	0.4946		0.867	1.0173	0.9677	0.98	1.008	1.1467	1.14	1.1062		100	100	100	100	100	100	100	100		Phosphatidylethanolamine	Ester	100009825
6301			PE(17:0/16:1)					1.12	0.86	0.87	0.9	0.97	0.81		0.5343	0.8959	0.4586	0.6302	0.4545	0.6586	0.6194	0.9869	0.9108	0.7477	0.2771	0.4119		0.9226	1.0311	0.7971	0.8019	0.8798	0.7908	0.8578	0.7086		67	67	67	33	33	33	67	0		Phosphatidylethanolamine	Ester	100009994
6303			PE(17:0/18:1)					1.03	1.01	1.09	0.94	0.95	1		0.9993	1	0.9918	0.8411	0.6463	0.7806	0.4745	0.968	0.4234	0.5624	0.7917	0.6298		0.9658	0.9963	0.9796	1.0501	1.2294	1.1613	1.173	1.2346		100	100	100	100	100	100	100	100		Phosphatidylethanolamine	Ester	100009465
6304			PE(17:0/18:2)					1.02	0.98	1.01	1.05	1.03	1.13		0.7476	0.9994	0.8987	0.8336	0.8315	0.8495	0.555	0.9732	0.779	0.6972	0.183	0.3342		1.1162	1.1401	1.0898	1.1235	1.0984	1.1539	1.1261	1.2417		100	100	100	100	100	100	100	100		Phosphatidylethanolamine	Ester	100010157
6305			PE(17:0/18:3)					1.05	0.89	0.78	1.11	1.15	1.42		0.496	0.8783	0.4971	0.6523	0.149	0.3519	0.5053	0.9683	0.3689	0.5355	0.0357	0.1175		0.9558	1.0008	0.8461	0.7416	0.5688	0.6333	0.6523	0.8072		67	100	100	67	0	33	67	67		Phosphatidylethanolamine	Ester	100009466
6307			PE(17:0/20:2)					1.07	1	0.91	0.97	1.04	1		0.6353	0.9457	0.9777	0.8411	0.522	0.7029	0.7628	1	0.7734	0.6972	0.9856	0.6914		1.0967	1.1681	1.0933	1.0033	1.2322	1.1919	1.2844	1.2308		100	100	100	100	100	100	100	100		Phosphatidylethanolamine	Ester	100010693
6308			PE(17:0/20:3)					1.06	0.97	1.01	0.95	1.05	1.01		0.648	0.9529	0.7543	0.7757	0.8426	0.8537	0.5447	0.9732	0.6978	0.6686	0.7411	0.6132		0.9381	0.9979	0.914	0.9514	1.215	1.158	1.2731	1.2329		100	100	100	100	100	100	100	100		Phosphatidylethanolamine	Ester	100009821
6309			PE(17:0/20:4)					1.05	1.03	1.06	0.98	1.08	1.05		0.5833	0.9198	0.6769	0.7393	0.4917	0.6852	0.9	1	0.4495	0.5735	0.5827	0.5409		1.1644	1.2245	1.2051	1.2393	1.2688	1.2447	1.3645	1.3347		100	100	100	100	100	100	100	100		Phosphatidylethanolamine	Ester	100009651
6310			PE(17:0/20:5)					1.3	0.99	1.21	1.08	1.11	1.3		0.0824	0.3456	0.7414	0.7681	0.1468	0.3496	0.6766	0.9901	0.564	0.6128	0.2129	0.3624		0.7088	0.9206	0.7051	0.8587	0.871	0.9444	0.9693	1.1352		67	100	100	100	100	100	100	100		Phosphatidylethanolamine	Ester	100010509
6313			PE(17:0/22:4)					1.02	0.85	0.96	1.05	1	0.98		0.9662	1	0.2262	0.4461	0.7648	0.8309	0.7149	0.9906	0.8373	0.7199	0.6983	0.594		1.1652	1.1925	0.9854	1.1159	1.3154	1.382	1.312	1.2827		100	100	100	100	100	100	100	100		Phosphatidylethanolamine	Ester	100010158
6314			PE(17:0/22:5)					1.03	0.92	0.93	1.01	1.22	1.08		0.9833	1	0.4651	0.6331	0.5084	0.6943	0.9228	1	0.1175	0.2993	0.5393	0.5266		1.2066	1.2485	1.1124	1.1261	1.1614	1.1749	1.4188	1.2588		100	100	100	100	100	100	100	100		Phosphatidylethanolamine	Ester	100009653
6315			PE(17:0/22:6)					1.03	0.98	1	0.91	0.97	1.01		0.6899	0.9739	0.998	0.8411	0.8693	0.8653	0.2854	0.8345	0.5267	0.5997	0.7788	0.6274		1.1152	1.1437	1.0957	1.115	1.2129	1.1044	1.1746	1.2223		100	100	100	100	100	100	100	100		Phosphatidylethanolamine	Ester	100010337
6316			PE(18:0/14:0)		HMDB08986			1.01	1.28	1	1	1	1		0.9525	1	0.2862	0.5017	1	0.8789	1	1	1	0.7563	1	0.6914		0.6068	0.6137	0.774	0.6068	0.6068	0.6068	0.6068	0.6068		0	33	33	0	0	0	0	0		Phosphatidylethanolamine	Ester	100010694
6317			PE(18:0/14:1)		HMDB08987			0.92	1.01	0.91	1.3	1.18	1.18		0.8748	1	0.687	0.7429	0.8577	0.8615	0.2516	0.8006	0.4452	0.5735	0.4297	0.4832		0.9947	0.9141	1.0075	0.9071	0.8187	1.0665	0.9698	0.9645		100	100	100	100	100	100	100	100		Phosphatidylethanolamine	Ester	100010338
6318			PE(18:0/15:0)		HMDB08988			1	1	1	1	1.06	1		0.9706	1	0.9706	0.8411	0.9706	0.8789	0.9706	1	0.0099	0.0588	0.9706	0.6914		0.9985	0.9977	0.9977	0.9977	0.9985	0.9977	1.0609	0.9977		33	0	0	0	33	0	33	33		Phosphatidylethanolamine	Ester	100009654
6319			PE(18:0/16:0)		HMDB08989			1.06	0.99	1.06	1	0.97	1		0.4971	0.8792	0.9231	0.8401	0.5477	0.7239	0.951	1	0.7733	0.6972	0.9316	0.6866		0.8508	0.9057	0.845	0.902	1.1655	1.1696	1.1309	1.1606		100	100	100	100	100	100	100	100		Phosphatidylethanolamine	Ester	100009655
6320			PE(18:0/16:1)		HMDB08990			1.02	0.98	1.06	0.96	0.99	1.09		0.7527	0.9994	0.8146	0.8033	0.5167	0.7009	0.7239	0.9926	0.86	0.7291	0.4442	0.4909		0.9602	0.9784	0.9365	1.0159	0.7757	0.7433	0.7708	0.8479		100	100	100	100	100	100	100	100		Phosphatidylethanolamine	Ester	100010339
6321			PE(18:0/17:0)					1.17	1.12	1	1.16	0.96	0.99		0.4103	0.8121	0.4912	0.6516	0.974	0.8789	0.4672	0.9676	0.8604	0.7291	0.7766	0.6274		0.8538	1.0013	0.9539	0.8571	1.0231	1.1898	0.9857	1.0161		67	100	100	67	100	100	100	100		Phosphatidylethanolamine	Ester	100009656
6322			PE(18:0/18:0)		HMDB08991			1.07	1.04	1.08	0.99	1.02	1.02		0.3537	0.761	0.4635	0.6325	0.2537	0.4841	0.8692	1	0.9588	0.7563	0.9394	0.6897		0.9155	0.9766	0.9533	0.9854	0.9417	0.933	0.9565	0.9598		100	100	100	100	100	100	100	100		Phosphatidylethanolamine	Ester	100010695
6323			PE(18:0/18:1)		HMDB08993			1.09	1.05	1.09	1.03	1.04	1.11		0.2206	0.6105	0.4393	0.6163	0.1966	0.4193	0.6228	0.9869	0.5825	0.6217	0.1815	0.3331		0.9478	1.0308	0.9933	1.0298	0.8973	0.9254	0.9356	0.999		100	100	100	100	100	100	100	100		Phosphatidylethanolamine	Ester	100010696
6324			PE(18:0/18:2)		HMDB08994			1.07	0.99	1.13	0.99	1.09	1.14		0.2905	0.707	0.7992	0.7978	0.0847	0.2536	0.9617	1	0.2832	0.4723	0.1079	0.2443		1.034	1.105	1.0271	1.1686	0.8069	0.8024	0.879	0.9222		100	100	100	100	100	100	100	100		Phosphatidylethanolamine	Ester	100010159
6325			PE(18:0/18:3)		HMDB08996			1.01	0.95	0.96	1.06	1.08	1.17		0.3888	0.7935	0.7166	0.7563	0.5393	0.7189	0.523	0.9683	0.3858	0.5438	0.0934	0.2254		1.4954	1.5113	1.4165	1.4351	0.7969	0.8459	0.8579	0.9293		100	100	100	100	100	100	100	100		Phosphatidylethanolamine	Ester	100009995
6326			PE(18:0/18:4)		HMDB08997			1	1.17	1.06	1.04	1	1		1	1	0.4051	0.5923	0.7485	0.8238	0.8064	1	1	0.7563	1	0.6914		0.5733	0.5733	0.6706	0.6059	0.5733	0.5978	0.5733	0.5733		0	0	33	67	0	33	0	0		Phosphatidylethanolamine	Ester	100010510
6327			PE(18:0/20:1)		HMDB08999			1.04	1.21	1.26	1.02	0.94	1.01		0.7977	1	0.0842	0.2609	0.0548	0.1922	0.9483	1	0.4431	0.5717	0.9291	0.6852		0.7753	0.806	0.9387	0.9763	0.9176	0.9339	0.8661	0.9224		100	100	100	100	100	100	100	100		Phosphatidylethanolamine	Ester	100010511
6328			PE(18:0/20:2)		HMDB09000			1.15	1.03	1.23	0.95	1.02	0.99		0.1224	0.4444	0.7758	0.7897	0.04	0.1558	0.5964	0.9837	0.817	0.7114	0.9691	0.6914		0.7885	0.9046	0.81	0.968	1.1359	1.0777	1.1587	1.1251		100	100	100	100	100	100	100	100		Phosphatidylethanolamine	Ester	100010160
6329			PE(18:0/20:3)		HMDB09002			1.05	1.01	1.06	1.01	1.14	1.09		0.4861	0.8715	0.8964	0.8332	0.4103	0.6263	0.8582	1	0.1748	0.3782	0.2359	0.3845		0.8779	0.9218	0.8827	0.9334	1.009	1.0167	1.1517	1.0975		100	100	100	100	100	100	100	100		Phosphatidylethanolamine	Ester	100010697
6330			PE(18:0/20:4)		HMDB09003			1.06	1.01	1.1	1	1.08	1.09		0.5167	0.8933	0.8977	0.8332	0.2446	0.4696	0.9698	1	0.3455	0.5223	0.2688	0.4075		1.0737	1.1333	1.0867	1.1819	1.0248	1.0297	1.1083	1.1126		100	100	100	100	100	100	100	100		Phosphatidylethanolamine	Ester	100010161
6331			PE(18:0/20:5)		HMDB09005			1.05	1.11	1.03	1.03	1	1.01		0.434	0.826	0.1956	0.4096	0.6238	0.7719	0.7529	1	0.9483	0.7563	0.8482	0.6589		0.8156	0.8562	0.9057	0.844	0.9182	0.9462	0.918	0.9312		100	100	100	100	100	100	100	100		Phosphatidylethanolamine	Ester	100010340
6333			PE(18:0/22:2)		HMDB09008			1	2.65	1.64	0.88	1.24	0.98		1	1	0.1757	0.384	0.3879	0.6105	0.7979	1	0.7247	0.6752	0.9728	0.6914		0.3882	0.3882	1.0295	0.6349	0.439	0.3882	0.543	0.4312		0	0	33	67	33	0	33	33		Phosphatidylethanolamine	Ester	100010162
6334			PE(18:0/22:4)		HMDB09009			1.05	1.03	1.1	1.02	1.07	1.11		0.7239	0.9904	0.9306	0.8401	0.3823	0.6054	0.836	1	0.5427	0.6047	0.196	0.3485		1.2302	1.2936	1.2662	1.3549	1.1382	1.1575	1.2132	1.2671		100	100	100	100	100	100	100	100		Phosphatidylethanolamine	Ester	100009822
6335			PE(18:0/22:5)		HMDB09011			1.13	1.16	1.17	1.06	1.09	1.08		0.2217	0.6105	0.1413	0.3379	0.1172	0.3073	0.492	0.968	0.3412	0.5192	0.421	0.4816		1.0293	1.1637	1.192	1.2003	0.9824	1.0444	1.0685	1.0629		100	100	100	100	100	100	100	100		Phosphatidylethanolamine	Ester	100009467
6336			PE(18:0/22:6)		HMDB09012			1.06	1.05	1.16	1.08	1.16	1.11		0.5086	0.8875	0.5381	0.6772	0.0899	0.2646	0.4335	0.9554	0.1334	0.3205	0.2221	0.3706		1.1042	1.1692	1.155	1.2851	0.8401	0.9052	0.9779	0.935		100	100	100	100	100	100	100	100		Phosphatidylethanolamine	Ester	100010341
6337			PE(18:1/14:1)		HMDB09053			1	1	1	1	1	1															1	1	1	1	1	1	1	1		0	0	0	0	0	0	0	0		Phosphatidylethanolamine	Ester	100009468
6338			PE(18:1/16:1)		HMDB09056			0.95	0.89	0.94	1	1	1.01		0.5044	0.8858	0.0645	0.2242	0.2927	0.5229	0.9003	1	0.8144	0.711	0.7026	0.5954		1.0861	1.0302	0.9624	1.0206	1.1341	1.1344	1.1313	1.1435		100	100	100	100	100	100	100	100		Phosphatidylethanolamine	Ester	100010698
6339			PE(18:1/18:1)		HMDB09059			1.02	0.95	0.98	0.99	1.01	1.02		0.7664	1	0.5893	0.7	0.8225	0.8495	0.9645	1	0.6915	0.6656	0.5737	0.5385		1.0454	1.0695	0.995	1.0205	1.1649	1.1521	1.1768	1.1911		100	100	100	100	100	100	100	100		Phosphatidylethanolamine	Ester	100009469
6340			PE(18:1/18:2)		HMDB09060			1.03	0.92	1.04	0.99	1.11	1.13		0.4754	0.8624	0.5907	0.7003	0.4022	0.6183	0.9097	1	0.1758	0.3786	0.0845	0.2141		1.1582	1.1912	1.0622	1.2048	1.1024	1.0891	1.2183	1.2453		100	100	100	100	100	100	100	100		Phosphatidylethanolamine	Ester	100010699
6341			PE(18:1/18:3)		HMDB09062			0.96	0.85	0.88	1.13	1.09	1.16		0.897	1	0.3549	0.5591	0.7156	0.8081	0.2908	0.8376	0.3128	0.4948	0.0928	0.2245		1.5011	1.4341	1.2723	1.3207	0.9374	1.0586	1.0255	1.0886		100	100	100	100	100	100	100	100		Phosphatidylethanolamine	Ester	100010342
6342			PE(18:1/18:4)		HMDB09063			1	1	1	1	1	1															1	1	1	1	1	1	1	1		0	0	0	0	0	0	0	0		Phosphatidylethanolamine	Ester	100010163
6343			PE(18:1/20:1)		HMDB09065			1.07	1.15	1.09	0.93	0.96	1		0.5286	0.8959	0.2193	0.4399	0.4674	0.6678	0.5917	0.9815	0.9493	0.7563	0.8806	0.6676		0.9106	0.9767	1.0478	0.9951	1.2289	1.1413	1.1821	1.2231		100	100	100	100	100	100	100	100		Phosphatidylethanolamine	Ester	100009470
6344			PE(18:1/20:2)		HMDB09066			1.05	0.89	1.02	0.92	0.94	0.89		0.6455	0.9529	0.1288	0.318	0.9521	0.8789	0.1823	0.7005	0.5896	0.6241	0.4121	0.4816		0.9768	1.0225	0.8674	0.9928	1.596	1.4663	1.4932	1.4145		100	100	100	100	100	100	100	100		Phosphatidylethanolamine	Ester	100010700
6345			PE(18:1/20:3)		HMDB09068			0.97	0.91	0.99	1.04	1.15	1.03		0.9858	1	0.5858	0.7	0.9385	0.8789	0.6408	0.9869	0.0974	0.2641	0.3178	0.4354		1.065	1.0329	0.9668	1.0517	1.4042	1.4619	1.6186	1.4404		100	100	100	100	100	100	100	100		Phosphatidylethanolamine	Ester	100010343
6346			PE(18:1/20:4)		HMDB09069			1.01	0.96	1.01	1.01	1.03	1.04		0.9124	1	0.614	0.7123	0.9165	0.8789	0.7749	1	0.4858	0.5835	0.3441	0.4487		1.1455	1.1528	1.0958	1.1581	1.3353	1.3475	1.3779	1.3846		100	100	100	100	100	100	100	100		Phosphatidylethanolamine	Ester	100010512
6347			PE(18:1/20:5)		HMDB09071			0.99	1.01	1	1.02	0.99	0.96		0.6186	0.9355	0.407	0.5927	0.7587	0.8276	0.7722	1	0.9563	0.7563	0.8855	0.6683		0.7455	0.7408	0.7547	0.7422	0.9681	0.9885	0.9586	0.9281		100	100	100	100	100	100	100	100		Phosphatidylethanolamine	Ester	100009823
6348			PE(18:1/22:0)					0.93	1.18	1.15	1.12	1.16	1.1		0.7208	0.988	0.2493	0.4706	0.3307	0.558	0.3594	0.9187	0.2416	0.4373	0.4883	0.5041		1.0271	0.9591	1.2145	1.1812	0.822	0.9166	0.9559	0.9079		100	100	100	100	100	100	100	100		Phosphatidylethanolamine	Ester	100013437
6349			PE(18:1/22:1)		HMDB09073			1.18	0.92	1.06	0.71	0.96	0.71		0.2831	0.6948	0.7352	0.7651	0.6414	0.7775	0.0972	0.5401	0.7571	0.6922	0.0972	0.2304		0.7881	0.9282	0.7239	0.8375	0.8648	0.6139	0.8333	0.6139		33	100	33	100	67	0	67	0		Phosphatidylethanolamine	Ester	100010513
6350			PE(18:1/22:2)		HMDB09074			1	1	1	0.95	0.97	0.98		1	1	1	0.8411	1	0.8789	0.0024	0.0659	0.0314	0.1277	0.103	0.2384		0.9438	0.9438	0.9438	0.9438	0.9911	0.9438	0.9585	0.9666		0	0	0	0	33	33	33	33		Phosphatidylethanolamine	Ester	100010701
6351			PE(18:1/22:4)		HMDB09075			1.01	0.96	1	1.01	0.95	1.04		0.9505	1	0.5713	0.692	0.9473	0.8789	0.8523	1	0.9383	0.7563	0.3153	0.435		1.2485	1.2599	1.193	1.2547	1.457	1.4685	1.3882	1.5131		100	100	100	100	100	100	100	100		Phosphatidylethanolamine	Ester	100009471
6352			PE(18:1/22:5)		HMDB09077			1.05	1.08	1.03	1.02	1.04	0.98		0.5412	0.9005	0.3821	0.5775	0.6618	0.7834	0.6918	0.9901	0.4353	0.5696	0.7858	0.6284		1.1805	1.2415	1.2805	1.2192	1.3907	1.4185	1.4431	1.3568		100	100	100	100	100	100	100	100		Phosphatidylethanolamine	Ester	100009472
6353			PE(18:1/22:6)		HMDB09078			1.02	1.01	1.08	1.01	1.11	1.02		0.7131	0.9843	0.789	0.7966	0.3889	0.6105	0.7121	0.9901	0.1584	0.3546	0.6175	0.5576		1.1466	1.1752	1.1633	1.2342	1.1117	1.1193	1.2372	1.1299		100	100	100	100	100	100	100	100		Phosphatidylethanolamine	Ester	100009657
6355			PE(18:2/16:1)		HMDB09089			0.98	0.87	0.99	0.98	1.04	1.08		0.9946	1	0.0693	0.2328	0.7521	0.825	0.7807	1	0.5419	0.6047	0.2211	0.3695		1.0126	0.9908	0.8857	1.0025	1.0903	1.0727	1.1327	1.1757		100	100	100	100	100	100	100	100		Phosphatidylethanolamine	Ester	100009658
6356			PE(18:2/18:2)		HMDB09093			1.14	0.96	1.1	1.06	1.08	1.16		0.0868	0.3562	0.6847	0.7421	0.258	0.4875	0.5091	0.9683	0.387	0.5438	0.0803	0.2063		0.9068	1.036	0.8664	1.0007	1.0961	1.1602	1.1802	1.2736		100	100	100	100	100	100	100	100		Phosphatidylethanolamine	Ester	100009473
6357			PE(18:2/18:3)		HMDB09095			1.08	0.79	0.86	1.19	1.09	1.34		0.8056	1	0.1279	0.3178	0.5603	0.7307	0.185	0.7063	0.4773	0.5809	0.0176	0.0721		1.0642	1.1465	0.8361	0.9116	0.9135	1.0912	0.9923	1.2242		100	100	100	100	100	100	100	100		Phosphatidylethanolamine	Ester	100010702
6359			PE(18:2/20:1)		HMDB09098			0.99	0.97	0.92	0.97	0.97	0.94		0.9252	1	0.874	0.8294	0.4994	0.6904	0.7923	1	0.6833	0.6611	0.5274	0.5199		1.1065	1.0977	1.0735	1.0211	1.7469	1.6862	1.6918	1.6453		100	100	100	100	100	100	100	100		Phosphatidylethanolamine	Ester	100010344
6360			PE(18:2/20:2)		HMDB09099			1.13	1.03	1.17	1.01	1.01	1		0.3249	0.7386	0.739	0.7668	0.129	0.3234	0.7266	0.9926	0.5736	0.6186	0.2985	0.4246		1.0118	1.1473	1.0398	1.1847	1.841	1.8587	1.8654	1.8386		100	100	100	100	100	100	100	100		Phosphatidylethanolamine	Ester	100010345
6361			PE(18:2/20:3)		HMDB09101			1.11	1.03	1.11	1.14	1.05	1.17		0.4602	0.8505	0.8966	0.8332	0.5922	0.7514	0.4249	0.9511	0.6153	0.6319	0.2416	0.3895		0.8435	0.9397	0.8678	0.9341	1.1499	1.3076	1.2118	1.3439		100	100	100	100	100	100	100	100		Phosphatidylethanolamine	Ester	100010165
6362			PE(18:2/20:4)		HMDB09102			0.94	0.9	1.01	1.06	1.02	1.02		0.5917	0.9244	0.4191	0.6008	0.9373	0.8789	0.568	0.9746	0.8033	0.7051	0.8847	0.6681		1.1009	1.0402	0.9952	1.107	1.2926	1.3648	1.312	1.3131		100	100	100	100	100	100	100	100		Phosphatidylethanolamine	Ester	100010703
6363			PE(18:2/20:5)		HMDB09104			1	1.03	1.06	1.64	1.21	1.16		1	1	0.8646	0.825	0.7239	0.8106	0.0047	0.0931	0.2841	0.4723	0.3861	0.4725		0.4376	0.4376	0.4492	0.4628	0.4376	0.7155	0.5294	0.5079		0	33	33	33	0	100	33	33		Phosphatidylethanolamine	Ester	100010346
6367			PE(14:0/16:1)		HMDB08825			1	1	1	1	1	1		1	1	1	0.8411	1	0.8789	1	1	1	0.7563	1	0.6914		0.8808	0.8808	0.8808	0.8808	0.8808	0.8808	0.8808	0.8808		0	0	33	0	0	0	0	0		Phosphatidylethanolamine	Ester	100009987
6369			PE(14:0/18:1)		HMDB08828			0.82	0.94	0.99	0.85	0.83	0.9		0.0341	0.2109	0.7255	0.7603	0.8322	0.8495	0.076	0.4706	0.0495	0.1677	0.2633	0.4048		0.9368	0.7689	0.8796	0.9265	1.3059	1.1094	1.0878	1.1774		100	100	100	100	100	100	100	100		Phosphatidylethanolamine	Ester	100010686
6370			PE(14:0/18:2)		HMDB08829			0.9	0.86	1.13	0.71	0.83	0.97		0.3578	0.7624	0.1302	0.3197	0.4627	0.6655	0.0051	0.0961	0.1633	0.3593	0.9541	0.6914		0.9596	0.8604	0.8226	1.0809	1.376	0.9819	1.1486	1.3401		100	100	100	100	100	100	100	100		Phosphatidylethanolamine	Ester	100010153
6374			PE(14:0/20:2)		HMDB08835			1	1	1	1.12	1	1		1	1	1	0.8411	1	0.8789	0.0085	0.1239	0.8987	0.7425	1	0.6914		0.9862	0.9862	0.9862	0.9862	0.9862	1.1057	0.9908	0.9862		0	0	0	0	0	33	33	33		Phosphatidylethanolamine	Ester	100010327
6375			PE(14:0/20:3)		HMDB08837			1	1	1.09	0.73	0.94	0.87		1	1	1	0.8411	0.5947	0.7527	0.1102	0.5691	0.7939	0.7007	0.5102	0.5127		0.6083	0.6083	0.6083	0.6642	0.8344	0.6083	0.7862	0.7227		0	0	33	33	33	0	33	33		Phosphatidylethanolamine	Ester	100010501
6376			PE(14:0/20:4)		HMDB08838			0.96	0.97	0.96	1.04	1.05	1.41		0.8712	1	0.9719	0.8411	0.7585	0.8276	0.7133	0.9901	0.662	0.6525	0.0042	0.0255		0.8452	0.8133	0.8176	0.8074	0.9742	1.0138	1.0218	1.3778		67	67	100	100	100	100	100	100		Phosphatidylethanolamine	Ester	100010328
6381			PE(14:0/22:5)		HMDB08846			1	1.1	1.13	1	1.33	1.46		1	1	0.5317	0.6737	0.4648	0.6663	1	1	0.0734	0.2198	0.024	0.0902		0.7027	0.7027	0.7763	0.791	0.7027	0.7027	0.9355	1.0274		0	0	33	33	0	0	67	67		Phosphatidylethanolamine	Ester	100009459
6382			PE(14:0/22:6)		HMDB08847			1.07	1.07	1.11	1.04	0.94	1.04		0.544	0.9005	0.6607	0.7316	0.4091	0.6263	0.6436	0.9869	0.4083	0.5536	0.7504	0.6161		0.6607	0.7047	0.7061	0.736	1.0267	1.0722	0.9646	1.0663		67	100	67	100	100	100	100	100		Phosphatidylethanolamine	Ester	100009816
6390			PE(15:0/18:1)		HMDB08894			1.07	0.98	1.06	1.14	0.96	1.12		0.6967	0.9777	0.9431	0.8411	0.6445	0.7806	0.3732	0.9224	0.771	0.6972	0.5043	0.5102		0.7591	0.8125	0.7439	0.8034	1.2743	1.4561	1.2212	1.4296		67	67	100	100	100	100	100	100		Phosphatidylethanolamine	Ester	100009817
6391			PE(15:0/18:2)					1	0.89	1.02	1.11	1.1	1.23		0.892	1	0.4211	0.6024	0.9098	0.8788	0.6052	0.9837	0.6487	0.6471	0.2598	0.4031		0.8623	0.8598	0.7656	0.8798	1.3013	1.4403	1.4272	1.6039		100	100	100	100	100	100	100	100		Phosphatidylethanolamine	Ester	100009460
6395			PE(15:0/20:3)		HMDB08903			1	1	1	1	1	1															1	1	1	1	1	1	1	1		0	0	0	0	0	0	33	0		Phosphatidylethanolamine	Ester	100009990
6396			PE(15:0/20:4)		HMDB08904			1.14	0.85	0.97	0.85	0.98	0.9		0.1875	0.5586	0.3129	0.5235	0.9914	0.8789	0.3098	0.872	0.8673	0.7318	0.4727	0.4976		0.8153	0.9322	0.6899	0.7873	1.5239	1.2939	1.4957	1.3772		67	100	100	100	100	100	100	100		Phosphatidylethanolamine	Ester	100010503
6400			PE(15:0/22:4)		HMDB08910			1	1	1	1	1	1															1	1	1	1	1	1	1	1		0	0	0	0	0	0	33	0		Phosphatidylethanolamine	Ester	100010504
6401			PE(15:0/22:5)		HMDB08912			1.04	0.92	0.97	1	1.26	1.05		0.7328	0.9955	0.4942	0.6521	0.8043	0.8411	0.8112	1	0.0333	0.1338	0.501	0.5098		0.7238	0.7555	0.6668	0.6996	1.1523	1.1507	1.4479	1.2102		67	67	33	67	100	100	100	100		Phosphatidylethanolamine	Ester	100009462
6402			PE(15:0/22:6)		HMDB08913			1.05	1.02	1.06	1.13	1.06	1.16		0.3627	0.77	0.5367	0.6772	0.2807	0.51	0.1996	0.7241	0.5915	0.6244	0.135	0.281		0.7633	0.8043	0.781	0.8112	1.4425	1.6243	1.5265	1.6713		100	100	100	100	100	100	100	100		Phosphatidylethanolamine	Ester	100010505
6403			PE(16:0/14:0)		HMDB08920			1	0.96	1	1	0.81	0.84		0.9933	1	0.8397	0.8153	0.7331	0.8127	0.9156	1	0.2921	0.4795	0.4478	0.4917		0.8836	0.8818	0.8452	0.885	1.0358	1.0374	0.8385	0.866		67	67	67	67	100	100	67	100		Phosphatidylethanolamine	Ester	100009992
6404			PE(16:0/14:1)		HMDB08921			0.91	0.91	0.91	1	1	1		0.0233	0.1591	0.0233	0.1295	0.0233	0.1055	1	1	1	0.7563	1	0.6914		1.0014	0.9086	0.9086	0.9086	0.9086	0.9086	0.9086	0.9086		33	33	0	0	0	0	0	0		Phosphatidylethanolamine	Ester	100010690
6406			PE(16:0/16:0)		HMDB08923			0.87	0.95	1.01	0.96	0.86	0.8		0.3429	0.7503	0.7044	0.749	0.8794	0.8668	0.7991	1	0.4385	0.5717	0.2472	0.3938		0.8975	0.7799	0.8537	0.9105	1.3569	1.2973	1.1628	1.0879		100	100	100	100	100	100	100	100		Phosphatidylethanolamine	Ester	100010154
6407			PE(16:0/16:1)		HMDB08924			0.97	0.92	1.01	1.05	1.02	1.05		0.6967	0.9777	0.1461	0.3464	0.8294	0.8495	0.4402	0.9588	0.5394	0.6045	0.3175	0.4354		0.8821	0.8561	0.8102	0.8885	0.9472	0.9902	0.9687	0.995		100	100	100	100	100	100	100	100		Phosphatidylethanolamine	Ester	100009820
6408			PE(16:0/17:0)					1.13	0.94	1.12	0.94	0.89	0.87		0.4261	0.8193	0.6338	0.7214	0.4598	0.6633	0.6838	0.9901	0.4395	0.5717	0.3518	0.4541		0.7436	0.8374	0.6961	0.8303	1.0726	1.0093	0.9583	0.9365		67	67	67	67	100	100	100	100		Phosphatidylethanolamine	Ester	100010330
6410			PE(16:0/18:1)	C13877	HMDB08927			1.02	0.97	1.05	0.98	0.97	0.99		0.8692	1	0.5432	0.6789	0.6766	0.792	0.8228	1	0.8138	0.711	0.9601	0.6914		0.883	0.8999	0.8581	0.9274	1.1734	1.1517	1.1372	1.1559		100	100	100	100	100	100	100	100		Phosphatidylethanolamine	Ester	100010155
6411			PE(16:0/18:2)		HMDB08928			1.04	0.94	1.08	1	1.07	1.13		0.4154	0.8128	0.5154	0.6625	0.2669	0.4974	0.9199	1	0.3252	0.5036	0.0984	0.2321		0.8947	0.9342	0.8406	0.962	1.0229	1.0275	1.0957	1.1592		100	100	100	100	100	100	100	100		Phosphatidylethanolamine	Ester	100009650
6412			PE(16:0/18:3)		HMDB08930			1.02	0.94	0.97	1.13	1.09	1.15		0.6253	0.9405	0.4987	0.6536	0.9549	0.8789	0.308	0.872	0.3273	0.5045	0.1585	0.309		0.9304	0.9526	0.8716	0.9016	0.8865	1.0009	0.966	1.0159		100	100	100	100	100	100	100	100		Phosphatidylethanolamine	Ester	100010331
6413			PE(16:0/18:4)		HMDB08931			1	1	1	1	1	1		1	1	1	0.8411	1	0.8789	1	1	1	0.7563	1	0.6914		0.4751	0.4751	0.4751	0.4751	0.4751	0.4751	0.4751	0.4751		0	0	33	0	0	0	0	0		Phosphatidylethanolamine	Ester	100010332
6414			PE(16:0/20:1)		HMDB08933			1.1	1.11	1.22	1	0.95	0.93		0.604	0.9286	0.0912	0.2683	0.0261	0.1145	0.9267	1	0.7258	0.6752	0.5073	0.511		0.7474	0.8185	0.8295	0.9106	1.1216	1.12	1.0707	1.046		100	100	100	100	100	100	100	100		Phosphatidylethanolamine	Ester	100010333
6415			PE(16:0/20:2)		HMDB08934			1.05	0.92	1.09	0.9	0.8	0.79		0.4225	0.8193	0.3552	0.5591	0.3023	0.5309	0.3979	0.9252	0.0796	0.2339	0.1124	0.2502		0.7666	0.8083	0.7087	0.839	1.6709	1.5068	1.3366	1.3189		100	100	100	100	100	100	100	100		Phosphatidylethanolamine	Ester	100009463
6416			PE(16:0/20:3)		HMDB08936			1.07	1	1.04	1.01	1.13	1.03		0.3572	0.7624	0.7965	0.7978	0.5547	0.7288	0.7442	1	0.0814	0.236	0.2386	0.3878		0.7572	0.8079	0.7558	0.7894	1.263	1.2789	1.4333	1.2956		100	100	100	100	100	100	100	100		Phosphatidylethanolamine	Ester	100010691
6417			PE(16:0/20:4)		HMDB08937			1.05	0.99	1.05	1.04	1.1	1.15		0.653	0.9553	0.6732	0.738	0.6368	0.7756	0.5859	0.9811	0.1917	0.3987	0.0885	0.2174		0.9341	0.9839	0.921	0.9768	1.1139	1.1584	1.2301	1.2771		100	100	100	100	100	100	100	100		Phosphatidylethanolamine	Ester	100010692
6418			PE(16:0/20:5)		HMDB08939			1.07	1.09	1.05	1.07	1.05	1.08		0.3309	0.7392	0.2617	0.4767	0.5014	0.6905	0.6819	0.9901	0.5421	0.6047	0.5734	0.5385		0.6679	0.7149	0.7259	0.7011	0.9856	1.0499	1.0303	1.0652		100	100	100	100	100	100	100	100		Phosphatidylethanolamine	Ester	100010156
6419			PE(16:0/22:1)		HMDB08941			1	1	1	1	1	1															1	1	1	1	1	1	1	1		0	0	0	33	0	0	0	0		Phosphatidylethanolamine	Ester	100009464
6420			PE(16:0/22:2)		HMDB08942			1	1.22	1.49	0.91	1	0.86		1	1	0.343	0.549	0.096	0.2756	0.692	0.9901	0.9026	0.7433	0.5021	0.5098		0.694	0.694	0.8447	1.0309	0.8608	0.7861	0.8607	0.7423		0	0	33	33	33	67	67	33		Phosphatidylethanolamine	Ester	100010334
6421			PE(16:0/22:4)		HMDB08943			1.04	0.97	1.04	1	1.01	1.07		0.979	1	0.3259	0.5335	0.9781	0.8789	0.9681	1	0.6136	0.6319	0.2512	0.3964		1.0617	1.1068	1.0329	1.1009	1.5426	1.5363	1.5611	1.6558		100	100	100	100	100	100	100	100		Phosphatidylethanolamine	Ester	100010506
6422			PE(16:0/22:5)		HMDB08945			1.11	1.13	1.09	1.05	1.07	1.04		0.3485	0.7539	0.3934	0.5835	0.5537	0.7288	0.4882	0.968	0.355	0.5312	0.4594	0.4918		0.8928	0.9894	1.007	0.9693	1.3284	1.3924	1.4188	1.3821		100	100	100	100	100	100	100	100		Phosphatidylethanolamine	Ester	100010507
6423			PE(16:0/22:6)		HMDB08946			1.04	1.03	1.12	1.02	1.09	1.08		0.7076	0.9826	0.9538	0.8411	0.2394	0.4649	0.7734	1	0.272	0.4666	0.3126	0.4348		0.9057	0.9388	0.9291	1.013	1.0779	1.0989	1.1797	1.1622		100	100	100	100	100	100	100	100		Phosphatidylethanolamine	Ester	100009993
6429		Ether	PE(O-18:0/22:6)					1.06	1.04	1.11	1.07	1.14	1.13		0.5902	0.9244	0.6838	0.7417	0.3091	0.5359	0.9218	1	0.4173	0.5582	0.241	0.3895		1.0798	1.1392	1.1191	1.2022	1.0595	1.1318	1.2088	1.1958		100	100	100	100	100	100	100	100		Phosphatidylethanolamine	Ether	100010519
6430			PE(O-16:0/16:1)					1.05	1	1	1.03	0.88	0.88		0.7846	1	1	0.8411	1	0.8789	0.8806	1	0.515	0.5949	0.515	0.5149		0.6693	0.7026	0.6693	0.6693	0.7573	0.7819	0.6693	0.6693		0	33	0	0	67	33	0	0		Phosphatidylethanolamine	Ether	100010705
6431			PE(O-16:0/18:0)		HMDB11157			1	1.11	1.24	0.73	0.73	0.73		1	1	0.5429	0.6789	0.2061	0.4295	0.078	0.4744	0.078	0.2305	0.078	0.2045		0.6736	0.6736	0.749	0.8357	0.9166	0.6736	0.6736	0.6736		0	0	33	67	67	0	33	0		Phosphatidylethanolamine	Ether	100010706
6432			PE(O-16:0/18:1)		HMDB11157			0.94	0.94	0.95	1.01	1.15	1.08		0.5978	0.9265	0.5832	0.6982	0.6327	0.7756	0.9707	1	0.201	0.4054	0.5683	0.5359		1.0339	0.9743	0.9739	0.9872	1.1557	1.1668	1.3272	1.2453		100	100	100	100	100	100	100	100		Phosphatidylethanolamine	Ether	100010514
6433			PE(O-16:0/18:2)					0.93	0.91	1.03	1.02	1.06	1.12		0.5853	0.9206	0.5044	0.654	0.7274	0.8108	0.8071	1	0.6229	0.6334	0.2559	0.4004		0.9511	0.886	0.8635	0.9776	1.2687	1.2985	1.3426	1.4229		100	100	100	100	100	100	100	100		Phosphatidylethanolamine	Ether	100009998
6434			PE(O-16:0/18:3)					1	1	1	1	1	1															1	1	1	1	1	1	1	1		0	0	0	0	0	0	0	0		Phosphatidylethanolamine	Ether	100010166
6436			PE(O-16:0/20:1)					1.02	1.24	1.19	1.05	1	1.15		0.903	1	0.1089	0.2969	0.1913	0.4127	0.7017	0.9901	1	0.7563	0.3045	0.4301		0.6783	0.6886	0.8401	0.8051	0.6783	0.7124	0.6783	0.7827		0	67	67	67	0	33	0	33		Phosphatidylethanolamine	Ether	100010515
6437			PE(O-16:0/20:2)					1	1	1	1	1	1		1	1	1	0.8411	1	0.8789	1	1	1	0.7563	1	0.6914		0.5851	0.5851	0.5851	0.5851	0.5851	0.5851	0.5851	0.5851		33	0	0	0	0	0	0	0		Phosphatidylethanolamine	Ether	100009659
6438			PE(O-16:0/20:3)					1.06	1.1	1.06	1.05	1.04	1.1		0.7166	0.986	0.5026	0.654	0.657	0.7814	0.9048	1	0.9813	0.7563	0.6523	0.5762		0.9524	1.0048	1.0509	1.0121	1.0179	1.0672	1.0615	1.1236		100	100	100	100	100	100	100	100		Phosphatidylethanolamine	Ether	100010348
6439			PE(O-16:0/20:4)					0.89	0.96	0.97	1.02	1.06	1.11		0.3821	0.7885	0.7982	0.7978	0.9313	0.8789	0.8328	1	0.534	0.6037	0.3142	0.435		1.2042	1.0696	1.1568	1.1713	1.0783	1.0997	1.1463	1.1956		100	100	100	100	100	100	100	100		Phosphatidylethanolamine	Ether	100009477
6440			PE(O-16:0/20:5)					0.85	0.85	0.97	1	1.13	1.29		0.4909	0.8754	0.475	0.6405	0.9193	0.8789	0.9715	1	0.5116	0.5927	0.1959	0.3485		0.9649	0.8229	0.8182	0.9321	0.8176	0.82	0.9279	1.0533		67	33	33	100	67	67	67	67		Phosphatidylethanolamine	Ether	100009478
6443			PE(O-16:0/22:4)					0.89	0.9	0.93	0.94	0.91	1		0.3829	0.7885	0.4341	0.612	0.5967	0.7533	0.6452	0.9869	0.5782	0.6209	0.8862	0.6684		1.2484	1.1134	1.1283	1.1659	1.176	1.1024	1.0751	1.1709		100	100	100	100	100	100	100	100		Phosphatidylethanolamine	Ether	100010000
6444			PE(O-16:0/22:5)					1.03	1.01	0.89	1.17	1.08	1.02		0.8131	1	0.7823	0.7934	0.4141	0.6307	0.1165	0.5768	0.3935	0.5476	0.736	0.6115		1.0437	1.0711	1.0543	0.9338	1.0056	1.1806	1.0859	1.0299		100	100	100	100	100	100	100	100		Phosphatidylethanolamine	Ether	100009479
6445			PE(O-16:0/22:6)					0.97	1.02	1.02	1.02	1.13	1.07		0.876	1	0.8509	0.8204	0.7528	0.825	0.8901	1	0.2986	0.4847	0.5378	0.5266		0.8869	0.8629	0.9015	0.9008	1.1472	1.1731	1.2966	1.2274		100	100	100	100	100	100	100	100		Phosphatidylethanolamine	Ether	100009480
6447			PE(O-18:0/16:0)					0.98	0.91	0.91	0.99	0.99	1.08		0.8597	1	0.3802	0.5769	0.3628	0.5875	0.9957	1	0.9826	0.7563	0.5034	0.5102		1.0858	1.0638	0.9841	0.9863	1.0621	1.0549	1.0524	1.1434		100	100	100	100	100	100	100	100		Phosphatidylethanolamine	Ether	100009481
6448			PE(O-18:0/16:1)					1.11	1.27	1.18	1.1	1.14	1.23		0.4263	0.8193	0.1439	0.343	0.2324	0.4577	0.4909	0.968	0.4032	0.5508	0.3468	0.4509		0.8772	0.9708	1.1154	1.0373	0.9823	1.0772	1.1182	1.2052		67	100	100	100	100	100	100	100		Phosphatidylethanolamine	Ether	100009482
6449			PE(O-18:0/18:0)					1.28	1.41	1.66	1.14	1.04	1.21		0.1364	0.4694	0.0448	0.1848	0.0049	0.0384	0.5074	0.9683	0.8517	0.7252	0.3929	0.4764		0.7822	1.0048	1.1029	1.299	1.0812	1.2318	1.1278	1.3117		67	100	100	100	100	100	100	100		Phosphatidylethanolamine	Ether	100010001
6450			PE(O-18:0/18:1)					1.03	1.02	1.09	1.01	1.05	1.04		0.7682	1	0.9295	0.8401	0.4446	0.6544	0.9688	1	0.8391	0.7201	0.9868	0.6914		1.0429	1.0784	1.0593	1.1355	1.1943	1.2041	1.2534	1.2365		100	100	100	100	100	100	100	100		Phosphatidylethanolamine	Ether	100009661
6451			PE(O-18:0/18:2)					1.07	0.94	1.09	0.99	1.07	1.15		0.2302	0.6256	0.5923	0.7004	0.1769	0.3957	0.8487	1	0.3647	0.5336	0.0891	0.2174		1.0878	1.1661	1.0247	1.184	1.0482	1.0342	1.1259	1.2039		100	100	100	100	100	100	100	100		Phosphatidylethanolamine	Ether	100010516
6452			PE(O-18:0/18:3)					0.9	0.94	1.02	1.02	0.96	1.22		0.6952	0.9777	0.9939	0.8411	0.6595	0.7819	0.9455	1	0.6552	0.6491	0.2939	0.4246		1.1225	1.0079	1.051	1.1434	0.9788	1.0018	0.9385	1.1957		100	100	100	100	100	100	100	100		Phosphatidylethanolamine	Ether	100010517
6454			PE(O-18:0/20:1)					1	1.12	1	0.99	1.27	0.99		1	1	0.3661	0.5641	1	0.8789	0.919	1	0.0926	0.2542	0.919	0.682		0.6966	0.6966	0.7791	0.6966	0.7046	0.6966	0.8926	0.6966		0	0	33	0	33	33	33	0		Phosphatidylethanolamine	Ether	100009662
6455			PE(O-18:0/20:2)					0.88	0.98	1.2	0.64	0.72	0.66		0.5498	0.9013	0.9955	0.8411	0.1829	0.4042	0.0076	0.1175	0.0447	0.158	0.0099	0.0485		0.8167	0.7155	0.7973	0.9768	1.27	0.8082	0.9173	0.8355		67	67	100	100	100	67	100	67		Phosphatidylethanolamine	Ether	100009663
6456			PE(O-18:0/20:3)					1.11	1.05	1.13	1.07	1.27	1.21		0.267	0.6818	0.6141	0.7123	0.1977	0.4205	0.455	0.961	0.0177	0.0856	0.0394	0.1264		1.0208	1.1358	1.0744	1.1516	1.2653	1.359	1.6033	1.5332		100	100	100	100	100	100	100	100		Phosphatidylethanolamine	Ether	100009483
6457			PE(O-18:0/20:4)					1.05	0.99	1.03	1.05	1.13	1.16		0.6283	0.9408	0.8668	0.8255	0.7706	0.8312	0.6896	0.9901	0.2833	0.4723	0.1714	0.322		1.1968	1.2593	1.1792	1.2329	1.1673	1.2216	1.3234	1.352		100	100	100	100	100	100	100	100		Phosphatidylethanolamine	Ether	100010351
6458			PE(O-18:0/20:5)					1.01	1.19	1.05	0.85	0.83	0.92		0.8984	1	0.1925	0.4049	0.6674	0.7864	0.3436	0.907	0.2295	0.4287	0.6919	0.5912		0.8484	0.8543	1.0072	0.8871	1.1971	1.0197	0.9974	1.1021		100	100	100	100	100	100	100	100		Phosphatidylethanolamine	Ether	100010352
6461			PE(O-18:0/22:4)					0.99	1.02	1.04	0.95	0.93	1.01		0.8432	1	0.9755	0.8411	0.8555	0.861	0.5484	0.9732	0.365	0.5336	0.9474	0.6914		1.2018	1.1888	1.225	1.2505	1.1981	1.1327	1.1191	1.2052		100	100	100	100	100	100	100	100		Phosphatidylethanolamine	Ether	100010167
6462			PE(O-18:0/22:5)					1.07	1.09	1.11	1.05	1.09	1.03		0.6125	0.9308	0.5584	0.6852	0.4314	0.6461	0.7531	1	0.518	0.5959	0.8771	0.6675		1.1265	1.2013	1.2278	1.2528	1.1492	1.2096	1.2494	1.1818		100	100	100	100	100	100	100	100		Phosphatidylethanolamine	Ether	100010518
6463			PE(O-16:0/16:0)		HMDB11158			1.02	0.93	0.92	0.96	0.72	0.62		0.8954	1	0.6784	0.7393	0.6554	0.7814	0.9508	1	0.0513	0.1718	0.0039	0.0241		0.8346	0.8522	0.7753	0.7669	1.2783	1.2324	0.9252	0.7879		67	67	100	100	100	100	100	67		Phosphatidylethanolamine	Ether	100009997
6465		Plasmalogen	PE(P-16:1/18:1)					0.5	0.53	0.57	0.66	0.54	0.62		0.0004	0.0095	0.0028	0.0324	0.004	0.0331	0.0461	0.3463	0.0032	0.0269	0.0127	0.057		1.4486	0.7199	0.7666	0.8246	1.5172	1.0081	0.8203	0.9406		100	67	100	100	100	100	100	100		Phosphatidylethanolamine	Plasmalogen	100010355
6466			PE(P-18:0/16:1)		HMDB11372			1	0.98	1.02	1.09	0.91	0.92		0.9744	1	0.8331	0.8127	0.965	0.8789	0.5328	0.9719	0.4459	0.5735	0.4782	0.4999		1.0566	1.0599	1.0384	1.0731	1.016	1.1028	0.9244	0.9308		100	100	100	100	100	100	100	100		Phosphatidylethanolamine	Plasmalogen	100010005
6467			PE(P-18:0/18:0)					0.94	1.04	1.1	1	1.13	1.05		0.6595	0.9577	0.6823	0.7415	0.3413	0.5682	0.5511	0.9732	0.36	0.5312	0.9646	0.6914		1.0627	1.0037	1.1004	1.1688	0.8735	0.8717	0.9833	0.9147		100	100	100	100	100	100	100	100		Phosphatidylethanolamine	Plasmalogen	100009670
6468			PE(P-18:0/18:1)		HMDB11375			0.92	1.01	1.01	0.94	1.03	1.04		0.4719	0.862	0.8871	0.8318	0.9509	0.8789	0.6741	0.9901	0.7328	0.6778	0.7784	0.6274		1.257	1.1616	1.2739	1.2751	1.0853	1.0255	1.1162	1.1255		100	100	100	100	100	100	100	100		Phosphatidylethanolamine	Plasmalogen	100009486
6469			PE(P-18:0/18:2)		HMDB11376			0.98	0.97	1.08	0.96	1.05	1.11		0.9577	1	0.9881	0.8411	0.3013	0.5297	0.6912	0.9901	0.6137	0.6319	0.2656	0.4048		1.1257	1.106	1.0967	1.2103	1.0225	0.9849	1.0687	1.1375		100	100	100	100	100	100	100	100		Phosphatidylethanolamine	Plasmalogen	100010525
6470			PE(P-18:0/18:3)		HMDB11378			0.92	1.01	0.9	1.02	0.87	1.24		0.7295	0.9937	0.6621	0.7323	0.5998	0.756	0.9173	1	0.2838	0.4723	0.1005	0.2354		1.1829	1.0892	1.1951	1.0624	0.9383	0.9537	0.8175	1.1675		100	100	100	100	100	100	67	100		Phosphatidylethanolamine	Plasmalogen	100009671
6472			PE(P-18:0/20:1)		HMDB11381			1.05	1.17	1.17	0.9	1.03	1.12		0.6803	0.968	0.2996	0.5151	0.2836	0.5142	0.6682	0.9901	0.5735	0.6186	0.3982	0.4793		0.9286	0.9756	1.0878	1.0889	1.0696	0.9587	1.1069	1.1979		100	100	100	100	100	100	100	100		Phosphatidylethanolamine	Plasmalogen	100009487
6473			PE(P-18:0/20:2)		HMDB11382			0.91	1.11	1.05	0.9	0.89	0.89		0.5369	0.8989	0.4307	0.6105	0.7583	0.8276	0.5339	0.9719	0.5024	0.5878	0.4615	0.4932		1.046	0.952	1.1583	1.0997	1.1298	1.0142	1.0096	1.006		100	100	100	100	100	100	100	100		Phosphatidylethanolamine	Plasmalogen	100009488
6474			PE(P-18:0/20:3)		HMDB11384			0.94	1.07	1.07	0.91	1.1	1.06		0.5331	0.8959	0.6037	0.7065	0.6146	0.7658	0.3807	0.9224	0.5384	0.6045	0.6555	0.5766		1.1811	1.1121	1.2655	1.2624	1.1443	1.0406	1.2543	1.2186		100	100	100	100	100	100	100	100		Phosphatidylethanolamine	Plasmalogen	100010712
6475			PE(P-18:0/20:4)		HMDB11386			0.97	1	1.06	0.95	1.02	1.04		0.712	0.984	0.8867	0.8318	0.7262	0.8106	0.6421	0.9869	0.9174	0.7485	0.6985	0.594		1.2035	1.167	1.2085	1.2722	1.1919	1.1286	1.2122	1.2338		100	100	100	100	100	100	100	100		Phosphatidylethanolamine	Plasmalogen	100009672
6476			PE(P-18:0/20:5)		HMDB11387			0.93	1.13	1.02	0.96	0.94	1		0.6597	0.9577	0.313	0.5235	0.7757	0.8342	0.8582	1	0.4555	0.5746	0.9131	0.6792		0.9315	0.8651	1.0544	0.9533	0.9961	0.9594	0.9314	1		100	100	100	100	100	100	100	100		Phosphatidylethanolamine	Plasmalogen	100010356
6478			PE(P-18:0/22:2)		HMDB11390			0.82	1.01	0.82	1.18	1.18	0.96		0.1951	0.5694	0.9344	0.8411	0.1951	0.4181	0.22	0.7556	0.2144	0.4186	0.7275	0.6078		0.8892	0.7327	0.9017	0.7327	0.7669	0.9032	0.9052	0.7327		33	0	33	0	33	67	67	0		Phosphatidylethanolamine	Plasmalogen	100009673
6479			PE(P-18:0/22:4)		HMDB11391			0.99	1.03	1.04	0.97	1.01	1.06		0.9003	1	0.9657	0.8411	0.8999	0.8737	0.7559	1	0.9933	0.7563	0.6355	0.5664		1.2802	1.2712	1.3142	1.3284	1.1989	1.1624	1.2137	1.2684		100	100	100	100	100	100	100	100		Phosphatidylethanolamine	Plasmalogen	100009828
6480			PE(P-18:0/22:5)		HMDB11393			1.1	1.21	1.11	1.01	1.06	1.02		0.3574	0.7624	0.0831	0.2589	0.3529	0.5783	0.9271	1	0.6015	0.6274	0.9624	0.6914		1.0649	1.176	1.2923	1.1796	1.0663	1.0719	1.129	1.0893		100	100	100	100	100	100	100	100		Phosphatidylethanolamine	Plasmalogen	100009829
6481			PE(P-18:0/22:6)		HMDB11394			1	1.05	1.12	0.93	1.08	1.01		0.986	1	0.5755	0.6953	0.2839	0.5142	0.3848	0.9246	0.9175	0.7485	0.7514	0.6163		0.9912	0.9865	1.0422	1.1096	1.1295	1.047	1.2235	1.1403		100	100	100	100	100	100	100	100		Phosphatidylethanolamine	Plasmalogen	100010357
6483			PE(P-18:1/16:0)		HMDB11437			0.93	1	0.95	0.97	1.05	0.93		0.5815	0.9186	0.8799	0.8316	0.8313	0.8495	0.8955	1	0.3085	0.4906	0.8917	0.6704		1.2195	1.1345	1.2254	1.157	1.0283	0.9947	1.0781	0.9513		100	100	100	100	100	100	100	100		Phosphatidylethanolamine	Plasmalogen	100010713
6484			PE(P-18:1/16:1)		HMDB11438			0.82	0.96	0.87	0.77	0.88	0.89		0.1329	0.4649	0.7608	0.7798	0.3348	0.56	0.0699	0.4508	0.3754	0.5397	0.4212	0.4816		0.8955	0.7326	0.8561	0.7775	0.7809	0.5987	0.6884	0.6977		100	67	100	100	67	0	33	33		Phosphatidylethanolamine	Plasmalogen	100009489
6485			PE(P-18:1/18:0)		HMDB11439			1.01	1.17	0.95	1.08	0.93	0.91		0.7882	1	0.2346	0.4565	0.9975	0.8789	0.6711	0.9901	0.723	0.6752	0.5815	0.5406		1.0314	1.0415	1.2027	0.9844	0.9491	1.0241	0.879	0.8626		100	100	100	100	100	67	100	67		Phosphatidylethanolamine	Plasmalogen	100010714
6486			PE(P-18:1/18:1)		HMDB11441			0.96	0.96	0.98	1.02	1.03	1.07		0.8123	1	0.8628	0.8249	0.9528	0.8789	0.7989	1	0.7562	0.6921	0.6029	0.5522		1.3452	1.297	1.2901	1.316	1.0534	1.0774	1.0861	1.1318		100	100	100	100	100	100	100	100		Phosphatidylethanolamine	Plasmalogen	100010358
6487			PE(P-18:1/18:2)		HMDB11442			1.09	0.95	1.13	1.02	1.02	1.2		0.4262	0.8193	0.8523	0.8204	0.3069	0.534	0.9069	1	0.8223	0.7145	0.2298	0.3802		1.1142	1.2113	1.0531	1.2598	1.3276	1.3534	1.3548	1.5989		100	100	100	100	100	100	100	100		Phosphatidylethanolamine	Plasmalogen	100010359
6488			PE(P-18:1/18:3)		HMDB11444			0.93	0.84	1.08	1.2	1.02	1.33		0.6798	0.968	0.6183	0.7123	0.5535	0.7288	0.3685	0.9224	0.8239	0.7145	0.2775	0.4119		1.0668	0.9956	0.8919	1.1476	0.9645	1.1543	0.9844	1.2817		100	67	100	100	100	100	100	100		Phosphatidylethanolamine	Plasmalogen	100010527
6490			PE(P-18:1/20:1)		HMDB11447			0.8	0.99	1.02	0.87	0.72	0.92		0.2131	0.5982	0.9486	0.8411	0.8425	0.8537	0.5248	0.9683	0.0881	0.2465	0.6655	0.58		1.0958	0.8758	1.0874	1.1224	1.0502	0.9185	0.7532	0.9702		100	100	100	100	100	67	33	67		Phosphatidylethanolamine	Plasmalogen	100010360
6491			PE(P-18:1/20:2)		HMDB11448			1.01	0.94	0.9	0.96	0.82	1.13		0.6997	0.9782	0.9689	0.8411	0.7848	0.8357	0.8501	1	0.2841	0.4723	0.2624	0.4045		1.1167	1.1319	1.0527	1.0074	1.1539	1.1065	0.9413	1.3051		100	100	100	100	100	67	67	100		Phosphatidylethanolamine	Plasmalogen	100009490
6492			PE(P-18:1/20:3)		HMDB11450			1.01	0.98	1.03	1	1.14	1.08		0.793	1	0.9763	0.8411	0.6863	0.7981	0.8298	1	0.3431	0.5209	0.6511	0.5762		1.4107	1.4277	1.3841	1.4564	1.1028	1.1006	1.2529	1.1883		100	100	100	100	100	100	100	100		Phosphatidylethanolamine	Plasmalogen	100009830
6493			PE(P-18:1/20:4)		HMDB11451			0.97	0.99	1.01	0.94	1	1.03		0.795	1	0.9361	0.8411	0.9146	0.8789	0.6452	0.9869	0.8618	0.7291	0.6644	0.5796		1.4304	1.3863	1.412	1.4446	1.1322	1.0639	1.1363	1.169		100	100	100	100	100	100	100	100		Phosphatidylethanolamine	Plasmalogen	100010007
6494			PE(P-18:1/20:5)		HMDB11420			0.96	1.09	1.17	1.08	1.04	1.05		0.8605	1	0.3331	0.5409	0.2048	0.4279	0.5637	0.9732	0.7796	0.6972	0.9278	0.6852		0.9554	0.916	1.0401	1.1161	0.803	0.8657	0.8352	0.8425		100	100	100	100	100	100	100	67		Phosphatidylethanolamine	Plasmalogen	100010528
6497			PE(P-18:1/22:4)		HMDB11424			1.02	0.98	1.05	0.93	1.04	1.01		0.8251	1	0.8417	0.816	0.6406	0.7771	0.5705	0.9764	0.6322	0.6394	0.8105	0.6383		1.521	1.5503	1.4848	1.595	1.224	1.138	1.2669	1.2315		100	100	100	100	100	100	100	100		Phosphatidylethanolamine	Plasmalogen	100010715
6498			PE(P-18:1/22:5)		HMDB11459			1.05	1.1	1.07	1.01	1.07	0.96		0.6176	0.9355	0.2472	0.4684	0.3589	0.583	0.9035	1	0.5028	0.5878	0.7601	0.619		1.2535	1.3126	1.3772	1.3459	1.0303	1.0411	1.1069	0.9919		100	100	100	100	100	100	100	100		Phosphatidylethanolamine	Plasmalogen	100009491
6499			PE(P-18:1/22:6)		HMDB11460			1.02	0.99	1.04	1.01	1.11	0.98		0.8104	1	0.7355	0.7651	0.5287	0.71	0.9573	1	0.5208	0.5964	0.699	0.594		1.1276	1.1464	1.1198	1.1756	0.9675	0.9734	1.0695	0.9524		100	100	100	100	100	100	100	100		Phosphatidylethanolamine	Plasmalogen	100010170
6500			PE(P-18:2/18:2)		HMDB09093			1.19	1.01	1.16	1.09	1.01	1.31		0.238	0.6357	0.6888	0.7444	0.3076	0.5346	0.9937	1	0.808	0.7083	0.1544	0.304		0.9798	1.1685	0.9855	1.134	1.1473	1.2466	1.1593	1.5047		100	100	100	100	100	100	100	100		Phosphatidylethanolamine	Plasmalogen	100010362
6501			PE(P-18:2/20:4)					0.93	0.92	0.95	1	0.94	1.05		0.5969	0.9259	0.4886	0.6504	0.7154	0.8081	0.8996	1	0.7527	0.6911	0.4497	0.4917		1.4263	1.323	1.3162	1.3565	1.1593	1.1587	1.088	1.2172		100	100	100	100	100	100	100	100		Phosphatidylethanolamine	Plasmalogen	100010363
6502			PE(P-18:2/22:6)					1	1	1	1.13	1	1		1	1	1	0.8411	1	0.8789	0.0987	0.5414	1	0.7563	1	0.6914		0.8272	0.8272	0.8272	0.8272	0.8272	0.9336	0.8272	0.8272		0	0	0	0	0	33	0	0		Phosphatidylethanolamine	Plasmalogen	100010171
6503			PE(P-14:0/18:0)		HMDB11368			1.23	1.25	1.01	1.2	0.91	0.97		0.3136	0.7292	0.5037	0.654	0.8765	0.8668	0.373	0.9224	0.828	0.7169	0.963	0.6914		0.8533	1.0528	1.0697	0.8625	0.8226	0.9906	0.7506	0.7972		100	100	100	100	67	100	100	100		Phosphatidylethanolamine	Plasmalogen	100009664
6504			PE(P-14:0/18:1)		HMDB11434			0.91	0.91	0.91	1	1	1		0.1173	0.4341	0.1173	0.3073	0.1173	0.3073	1	1	1	0.7563	1	0.6914		0.8543	0.7814	0.7814	0.7814	0.7814	0.7814	0.7814	0.7814		33	0	0	0	0	33	0	0		Phosphatidylethanolamine	Plasmalogen	100010520
6505			PE(P-14:1/18:1)					0.91	0.92	0.89	1	1	1		0.4946	0.8783	0.5498	0.6802	0.3666	0.5908	1	1	1	0.7563	1	0.6914		0.9393	0.8594	0.8685	0.8369	0.7983	0.7983	0.7983	0.7983		33	33	33	33	0	0	0	0		Phosphatidylethanolamine	Plasmalogen	100009665
6507			PE(P-16:0/16:0)					0.87	0.9	0.92	1	0.87	0.77		0.5253	0.8959	0.6973	0.7447	0.6641	0.7844	0.698	0.9901	0.603	0.6285	0.214	0.3626		0.9373	0.8117	0.8454	0.8643	1.0617	1.0648	0.9268	0.8164		100	100	100	100	100	100	100	100		Phosphatidylethanolamine	Plasmalogen	100010521
6508			PE(P-16:0/16:1)		HMDB11339			0.86	0.9	0.67	0.83	0.82	0.86		0.464	0.8538	0.6306	0.7201	0.0358	0.1426	0.4693	0.9676	0.5327	0.6033	0.542	0.5273		1.1731	1.0057	1.0603	0.7832	1.0029	0.8365	0.8194	0.86		100	100	100	67	67	100	100	100		Phosphatidylethanolamine	Plasmalogen	100010522
6509			PE(P-16:0/18:0)		HMDB11340			0.67	1.04	0.86	1	0.83	0.85		0.0504	0.2655	0.9059	0.836	0.4906	0.6852	0.804	1	0.4808	0.5814	0.4909	0.505		1.1872	0.7985	1.2336	1.0226	1.0454	1.0409	0.8626	0.8844		100	100	100	100	100	100	100	100		Phosphatidylethanolamine	Plasmalogen	100010523
6510			PE(P-16:0/18:1)		HMDB11342			0.83	0.95	0.98	0.92	0.97	0.99		0.112	0.4199	0.6425	0.7262	0.8257	0.8495	0.5614	0.9732	0.9475	0.7563	0.9057	0.676		1.3629	1.1379	1.2891	1.3291	1.0507	0.9638	1.0219	1.0378		100	100	100	100	100	100	100	100		Phosphatidylethanolamine	Plasmalogen	100009484
6511			PE(P-16:0/18:2)		HMDB11343			0.9	0.91	1.01	0.9	0.89	0.96		0.3711	0.7791	0.5494	0.6802	0.6362	0.7756	0.3517	0.908	0.36	0.5312	0.7934	0.6307		1.2643	1.1434	1.1524	1.2796	1.0101	0.9053	0.9035	0.9683		100	100	100	100	100	100	100	100		Phosphatidylethanolamine	Plasmalogen	100010709
6512			PE(P-16:0/18:3)		HMDB11345			1	1	1.06	1	1	1		1	1	1	0.8411	0.0465	0.1707	1	1	1	0.7563	1	0.6914		0.8646	0.8646	0.8646	0.915	0.8646	0.8646	0.8646	0.8646		0	0	0	33	33	0	0	0		Phosphatidylethanolamine	Plasmalogen	100010002
6514			PE(P-16:0/20:1)		HMDB11348			1.07	1.01	1.18	0.95	0.95	1.11		0.5262	0.8959	0.9345	0.8411	0.1549	0.3609	0.7709	1	0.8382	0.7199	0.2336	0.3823		1.0494	1.1211	1.0599	1.2355	0.8576	0.8178	0.8139	0.9496		100	100	100	100	100	100	100	100		Phosphatidylethanolamine	Plasmalogen	100009668
6515			PE(P-16:0/20:2)		HMDB11349			1.02	0.88	1.04	0.99	1.01	1.06		0.7488	0.9994	0.3564	0.5591	0.7153	0.8081	0.9804	1	0.6566	0.6491	0.4156	0.4816		1.0803	1.1053	0.9546	1.1227	0.9677	0.9571	0.9821	1.0222		100	100	100	100	100	100	100	100		Phosphatidylethanolamine	Plasmalogen	100010524
6516			PE(P-16:0/20:3)		HMDB11351			0.96	1.01	0.95	1	1.09	1.03		0.6915	0.9746	0.8422	0.816	0.5545	0.7288	0.9528	1	0.3867	0.5438	0.6681	0.5813		1.1188	1.0759	1.1302	1.0639	0.9501	0.9457	1.0345	0.9764		100	100	100	100	100	100	100	100		Phosphatidylethanolamine	Plasmalogen	100010003
6517			PE(P-16:0/20:4)		HMDB11353			0.94	0.96	0.98	0.99	1	1.02		0.5798	0.9175	0.6732	0.738	0.8199	0.8488	0.9482	1	0.856	0.7276	0.7069	0.5977		1.2652	1.1849	1.2104	1.2336	1.0885	1.0734	1.0889	1.1069		100	100	100	100	100	100	100	100		Phosphatidylethanolamine	Plasmalogen	100010168
6518			PE(P-16:0/20:5)		HMDB11354			1.01	1.2	1.02	0.84	0.88	0.83		0.9954	1	0.2557	0.4746	0.7794	0.8344	0.3464	0.908	0.3369	0.5156	0.3033	0.4289		0.8759	0.8888	1.0517	0.8937	1.0027	0.8441	0.8797	0.8367		100	100	100	100	100	100	100	100		Phosphatidylethanolamine	Plasmalogen	100010710
6520			PE(P-16:0/22:2)		HMDB11357			0.98	1.16	1.03	0.82	0.91	0.91		0.8916	1	0.3662	0.5641	0.8337	0.8495	0.2761	0.8264	0.6084	0.6305	0.6549	0.5766		0.7758	0.7608	0.9019	0.8007	0.9659	0.7951	0.8764	0.8773		33	0	67	33	33	33	33	67		Phosphatidylethanolamine	Plasmalogen	100010353
6521			PE(P-16:0/22:4)		HMDB11358			0.97	0.97	1.02	0.99	1.01	1.03		0.844	1	0.8081	0.8021	0.8258	0.8495	0.8901	1	0.7638	0.6937	0.657	0.5766		1.2529	1.218	1.218	1.2805	1.038	1.0248	1.0516	1.0653		100	100	100	100	100	100	100	100		Phosphatidylethanolamine	Plasmalogen	100010354
6522			PE(P-16:0/22:5)		HMDB11360			1.04	1.1	1.03	0.96	1.01	0.99		0.6612	0.9577	0.2745	0.489	0.5868	0.7496	0.7686	1	0.8234	0.7145	0.9463	0.6914		1.0686	1.107	1.1755	1.1038	0.9647	0.9213	0.974	0.9535		100	100	100	100	100	100	100	100		Phosphatidylethanolamine	Plasmalogen	100009669
6523			PE(P-16:0/22:6)					0.98	0.99	1.07	0.95	1.08	0.98		0.8871	1	0.8964	0.8332	0.4011	0.6175	0.4972	0.968	0.5645	0.6128	0.9281	0.6852		1.0068	0.9871	0.9922	1.0819	1.0127	0.9607	1.0897	0.9949		100	100	100	100	100	100	100	100		Phosphatidylethanolamine	Plasmalogen	100009827
6524			PE(P-18:0/16:0)		HMDB11371			1.03	1.03	0.98	0.95	0.94	0.97		0.8099	1	0.793	0.7973	0.8313	0.8495	0.7772	1	0.7858	0.6972	0.9931	0.6914		1.0291	1.0576	1.0609	1.0047	1.0852	1.0282	1.0239	1.0507		100	100	100	100	100	100	100	100		Phosphatidylethanolamine	Plasmalogen	100009485
6747	PI	Ester	PI(18:0/16:0)	C13888	HMDB09805			1.06	1.06	1.05	0.99	1.08	1.02		0.5333	0.8959	0.5427	0.6789	0.6579	0.7814	0.8913	1	0.5501	0.6073	0.999	0.6914		1.1112	1.178	1.1784	1.1651	1.0517	1.0446	1.1372	1.0713		100	100	100	100	100	100	100	100		PI	Ester	100009493
6748			PI(18:0/16:1)		HMDB09806			1.3	1.11	1.12	1.01	1.01	0.85		0.0649	0.3058	0.3499	0.5549	0.3272	0.5528	0.6857	0.9901	0.723	0.6752	0.4454	0.4909		0.8096	1.0556	0.8947	0.9056	0.9205	0.9333	0.9273	0.7804		100	100	100	100	100	100	100	100		PI	Ester	100010717
6751			PI(18:0/18:1)					1.22	1.14	1.19	0.95	1.21	1.12		0.107	0.4092	0.2901	0.5055	0.1249	0.3188	0.8305	1	0.0368	0.1412	0.1322	0.2776		0.7649	0.9307	0.8717	0.9136	0.8486	0.8098	1.0257	0.9524		100	100	100	100	100	100	100	100		PI	Ester	100009832
6752			PI(18:0/18:2)		HMDB09809			1.22	1.1	1.31	0.94	1.11	1.1		0.1046	0.4036	0.4817	0.6458	0.0333	0.1359	0.9781	1	0.1439	0.334	0.2112	0.3609		0.8395	1.0282	0.9266	1.1036	0.9016	0.8504	1.0037	0.9907		100	100	100	100	100	100	100	100		PI	Ester	100010366
6753			PI(18:0/18:3)		HMDB09811			0.92	0.83	0.73	0.85	0.91	0.9		0.6249	0.9405	0.2191	0.4399	0.0332	0.1359	0.2014	0.7252	0.4769	0.5809	0.4299	0.4832		0.9296	0.8583	0.7686	0.6808	0.8028	0.6808	0.7293	0.7222		33	33	33	33	33	0	33	33		PI	Ester	100010172
6756			PI(18:0/20:2)		HMDB09812			1.18	1.13	1.24	0.95	1.18	1.2		0.1702	0.5327	0.2888	0.5045	0.0614	0.2055	0.6294	0.9869	0.0852	0.2424	0.0453	0.1405		0.7506	0.8841	0.8447	0.9289	0.8569	0.8154	1.0154	1.0313		100	100	100	100	100	100	100	100		PI	Ester	100009676
6757			PI(18:0/20:3)		HMDB09814			1.16	1.2	1.25	0.99	1.21	1.03		0.2398	0.6396	0.238	0.457	0.1363	0.3334	0.7035	0.9901	0.0547	0.1796	0.3206	0.4354		0.9097	1.0581	1.0923	1.133	1.062	1.048	1.2848	1.0952		100	100	100	100	100	100	100	100		PI	Ester	100010173
6758			PI(18:0/20:4)		HMDB09815			1.13	1.1	1.24	1.03	1.22	1.15		0.2602	0.6772	0.4292	0.61	0.079	0.2434	0.6967	0.9901	0.0873	0.2459	0.1899	0.3431		1.1437	1.2963	1.2579	1.4172	0.9513	0.9815	1.1628	1.0972		100	100	100	100	100	100	100	100		PI	Ester	100010174
6759			PI(18:0/20:5)					1.16	1.11	1.01	1	1	1		0.2689	0.6832	0.433	0.6111	0.9475	0.8789	1	1	1	0.7563	1	0.6914		0.6644	0.7739	0.7369	0.6697	0.6644	0.6644	0.6644	0.6644		0	33	33	33	33	0	0	0		PI	Ester	100009677
6761			PI(18:0/22:4)		HMDB09818			1.26	1.32	1.33	0.87	1.14	0.95		0.1698	0.5325	0.0894	0.2677	0.0711	0.227	0.5635	0.9732	0.1438	0.334	0.8663	0.6639		0.8824	1.1109	1.163	1.1705	1.0932	0.9467	1.2421	1.0351		100	100	100	100	100	100	100	100		PI	Ester	100009833
6762			PI(18:0/22:5)		HMDB09820			1.32	1.29	1.39	0.95	1.21	1.11		0.0362	0.2211	0.0821	0.2567	0.0369	0.146	0.7345	0.9962	0.138	0.327	0.3687	0.4623		0.7718	1.0221	0.9932	1.0706	0.8371	0.792	1.0103	0.9326		100	100	100	100	100	100	100	100		PI	Ester	100010532
6763			PI(18:0/22:6)		HMDB09821			1.02	1.03	1.18	1.11	1.51	1.36		0.9948	1	0.9808	0.8411	0.3911	0.6105	0.5307	0.9719	0.0455	0.1589	0.0869	0.2163		0.6355	0.6454	0.6572	0.7489	0.7671	0.8535	1.1615	1.0469		100	100	100	100	100	100	100	100		PI	Ester	100010367
6765			PI(18:1/16:1)		HMDB09835			1.12	1.14	1.22	0.99	1.03	0.98		0.4282	0.82	0.2699	0.4867	0.1429	0.3435	0.9341	1	0.9727	0.7563	0.7011	0.5949		0.9607	1.0756	1.0972	1.1691	0.9889	0.9762	1.0159	0.9703		100	100	100	100	100	100	100	100		PI	Ester	100010368
6766			PI(18:1/18:1)		HMDB09837			1.13	1.05	0.89	1	1.22	1.13		0.6092	0.93	0.6556	0.7297	0.8243	0.8495	0.4675	0.9676	0.0793	0.2335	0.1384	0.2841		1.0049	1.131	1.0581	0.8975	1.4078	1.4146	1.7218	1.5946		100	100	100	100	100	100	100	100		PI	Ester	100009494
6767			PI(18:1/18:2)		HMDB09838			1.12	0.83	1.07	0.93	1.03	0.95		0.5304	0.8959	0.2937	0.5094	0.5184	0.7011	0.7781	1	0.224	0.4267	0.4919	0.505		1.0433	1.1651	0.8697	1.1154	1.5651	1.4535	1.6175	1.4877		100	100	100	100	100	100	100	100		PI	Ester	100009678
6772			PI(18:1/20:3)		HMDB09843			1.18	1.11	1.17	1.17	1.36	1.12		0.1757	0.5387	0.2361	0.457	0.1804	0.4006	0.1915	0.7115	0.0368	0.1412	0.2965	0.4246		0.8588	1.0128	0.9573	1.0086	1.1958	1.4033	1.6207	1.3365		67	100	100	100	100	100	100	100		PI	Ester	100010175
6773			PI(18:1/20:4)		HMDB09844			1.1	1.18	1.14	1.02	1.26	1.22		0.5204	0.8933	0.1777	0.3866	0.2704	0.5005	0.5197	0.9683	0.0436	0.1566	0.0707	0.1947		1.0795	1.1893	1.2769	1.2266	1.1918	1.2148	1.506	1.4546		100	100	100	100	100	100	100	100		PI	Ester	100010369
6783			PI(18:2/18:2)		HMDB09850			1	1.28	1.08	1.12	1.08	0.93		1	1	0.1191	0.3097	0.5609	0.7307	0.5062	0.9683	0.6325	0.6394	0.6249	0.5611		0.6598	0.6598	0.8418	0.7139	0.7544	0.8444	0.8167	0.7013		0	0	33	33	33	33	33	33		PI	Ester	100009834
6831			PI(16:0/16:0)		HMDB09778			0.97	1.11	0.99	1.06	1.12	1.19		0.7875	1	0.4172	0.6001	0.6657	0.7856	0.9175	1	0.4908	0.585	0.3913	0.4764		0.842	0.813	0.9375	0.833	1.083	1.1463	1.2137	1.2934		100	100	100	100	100	100	100	100		PI	Ester	100010716
6832			PI(16:0/16:1)		HMDB09779			1.33	1.04	1.28	1.15	1.14	1.05		0.3207	0.735	0.8851	0.8318	0.2618	0.4903	0.6462	0.9873	0.665	0.6549	0.8768	0.6675		0.4645	0.6158	0.4811	0.5936	0.5336	0.6137	0.6085	0.5582		67	33	33	67	33	33	33	33		PI	Ester	100010529
6834			PI(16:0/18:1)		HMDB09783			1.02	1.04	1.02	1.02	1.2	1.12		0.8985	1	0.6382	0.7241	0.8835	0.8691	0.7275	0.9926	0.1433	0.334	0.3107	0.4337		0.6971	0.7141	0.7283	0.712	1.0546	1.0773	1.2619	1.1864		100	100	100	100	100	100	100	100		PI	Ester	100009492
6835			PI(16:0/18:2)		HMDB09784			1.07	0.96	1.09	0.98	1.11	1.08		0.405	0.8084	0.9607	0.8411	0.2707	0.5005	0.8607	1	0.233	0.4297	0.3393	0.4455		0.6758	0.7229	0.648	0.734	1.1576	1.1322	1.2832	1.2466		100	100	100	100	100	100	100	100		PI	Ester	100010530
6840			PI(16:0/20:3)		HMDB09788			1.07	0.92	1.06	1.08	1.38	1.07		0.5731	0.9144	0.7027	0.7477	0.4766	0.672	0.2473	0.798	0.0164	0.0821	0.3199	0.4354		0.7096	0.7559	0.6504	0.7545	1.2342	1.327	1.7052	1.324		67	100	100	100	100	100	100	100		PI	Ester	100010008
6841			PI(16:0/20:4)		HMDB09789			1.19	1.14	1.23	1.04	1.14	1.12		0.4043	0.8084	0.235	0.4566	0.1105	0.3	0.5481	0.9732	0.1647	0.3618	0.2129	0.3624		0.7939	0.944	0.9016	0.9741	1.1288	1.1759	1.2863	1.2681		100	100	100	100	100	100	100	100		PI	Ester	100010009
6845			PI(16:0/22:4)		HMDB09794			1.01	1.01	1.01	0.7	1.09	0.97		0.8986	1	0.9721	0.8411	0.9577	0.8789	0.0204	0.2177	0.19	0.3976	0.8523	0.6599		0.8017	0.8137	0.8075	0.8102	1.262	0.8818	1.3793	1.2232		67	67	67	33	67	67	100	67		PI	Ester	100010531
6846			PI(16:0/22:5)		HMDB09796			1.01	1.13	1.13	0.88	1.1	1.08		0.9846	1	0.5722	0.6925	0.5653	0.7334	0.871	1	0.3568	0.5312	0.3221	0.4368		0.6199	0.6246	0.6977	0.703	1.1295	0.9917	1.2455	1.2213		67	100	67	67	100	100	100	100		PI	Ester	100009675
6847			PI(16:0/22:6)					1	1	1	1.38	1.09	1		1	1	1	0.8411	1	0.8789	0.0139	0.1649	0.4929	0.5856	1	0.6914		0.7289	0.7289	0.7289	0.7289	0.7289	1.009	0.7931	0.7289		0	0	0	0	33	67	33	0		PI	Ester	100010365
7173	Sphingomyelin	Sphingomyelin	SM(14:0)		HMDB12097			1	1.01	0.97	0.93	0.99	0.97		0.9057	1	0.8848	0.8318	0.7	0.8023	0.3337	0.9047	0.7243	0.6752	0.4897	0.5048		1.2977	1.3031	1.3128	1.265	1.1557	1.0704	1.1451	1.1153		100	100	100	100	100	100	100	100		Sphingomyelin	Sphingomyelin	100010370
7174			SM(16:0)		HMDB10169			0.99	1.02	0.98	0.93	0.97	0.94		0.9262	1	0.8252	0.8082	0.7931	0.8357	0.3899	0.9246	0.7775	0.6972	0.5787	0.5399		1.2612	1.2458	1.2821	1.2314	1.1123	1.0377	1.0749	1.0498		100	100	100	100	100	100	100	100		Sphingomyelin	Sphingomyelin	100010533
7175			SM(18:0)		HMDB01348			0.97	0.99	0.97	0.93	0.95	0.96		0.6382	0.9483	0.7875	0.7959	0.6468	0.7806	0.3316	0.9023	0.4189	0.5586	0.4883	0.5041		1.3426	1.2958	1.3256	1.3087	0.9893	0.9204	0.9444	0.9529		100	100	100	100	100	100	100	100		Sphingomyelin	Sphingomyelin	100010534
7176			SM(18:1)		HMDB12101			0.94	0.93	0.93	0.89	0.96	0.94		0.3817	0.7885	0.2795	0.4926	0.277	0.5062	0.1246	0.5773	0.4774	0.5809	0.3204	0.4354		1.5767	1.4804	1.4595	1.4704	1.0673	0.9496	1.0218	1.001		100	100	100	100	100	100	100	100		Sphingomyelin	Sphingomyelin	100010010
7177			SM(20:0)		HMDB12102			0.99	0.9	0.98	1	1.07	1.09		0.678	0.9678	0.6974	0.7447	0.5225	0.7029	0.9747	1	0.5611	0.6128	0.4835	0.503		1.1398	1.1327	1.0295	1.1139	1.0171	1.0218	1.0856	1.1126		100	100	100	100	100	100	100	100		Sphingomyelin	Sphingomyelin	100009835
7178			SM(26:1)					1.05	1.09	1.02	0.94	0.96	0.88		0.5206	0.8933	0.2988	0.5146	0.7383	0.8167	0.5479	0.9732	0.8578	0.7284	0.2531	0.3979		0.9173	0.9626	1.0011	0.9335	1.1133	1.0487	1.0636	0.9817		100	100	100	100	100	100	100	100		Sphingomyelin	Sphingomyelin	100009496
7179			SM(22:0)		HMDB12103			0.98	0.94	0.98	1.01	1.09	1.1		0.9052	1	0.6953	0.7447	0.7545	0.8256	0.8503	1	0.5266	0.5997	0.5399	0.5266		1.0784	1.055	1.0098	1.0578	0.9044	0.9103	0.9851	0.9943		100	100	100	100	100	100	100	100		Sphingomyelin	Sphingomyelin	100009495
7180			SM(22:1)		HMDB12104			1.01	0.96	1	0.99	1.01	1		0.6181	0.9355	0.9278	0.8401	0.6578	0.7814	0.8581	1	0.8736	0.7352	0.8693	0.6645		1.0136	1.0262	0.9734	1.0107	1.0565	1.0499	1.0659	1.0611		100	100	100	100	100	100	100	100		Sphingomyelin	Sphingomyelin	100010718
7181			SM(24:0)		HMDB11697			0.97	0.96	1	0.96	1.06	1.03		0.6037	0.9286	0.4719	0.6387	0.8254	0.8495	0.5059	0.9683	0.5323	0.6033	0.8066	0.6365		1.1031	1.0676	1.0569	1.0989	1.0409	1.0042	1.1021	1.0772		100	100	100	100	100	100	100	100		Sphingomyelin	Sphingomyelin	100010011
7182			SM(24:1)		HMDB12107			1	0.99	0.97	0.96	1.01	0.94		0.9523	1	0.8875	0.8318	0.7667	0.8312	0.5923	0.9815	0.7851	0.6972	0.553	0.5294		1.052	1.0513	1.0366	1.0241	0.9959	0.9541	1.0023	0.9371		100	100	100	100	100	100	100	100		Sphingomyelin	Sphingomyelin	100010176
7183			SM(26:0)		HMDB11698			1.07	1	0.99	1.03	1.07	1.07		0.2997	0.7152	0.8586	0.8227	0.7967	0.8368	0.7602	1	0.5095	0.5914	0.4874	0.5041		1.0016	1.074	0.9996	0.99	0.9433	0.9696	1.006	1.0066		100	100	100	100	100	100	100	100		Sphingomyelin	Sphingomyelin	100010535
7184			SM(20:1)					1	0.92	0.96	0.95	0.96	0.95		0.8853	1	0.4299	0.6102	0.6907	0.7996	0.5515	0.9732	0.5983	0.6266	0.5014	0.5098		1.1756	1.1806	1.0865	1.123	1.0695	1.0198	1.031	1.02		100	100	100	100	100	100	100	100		Sphingomyelin	Sphingomyelin	100009679
7185	Triacylglycerol	Ester	TAG57:2-FA18:1					1.27	1.11	1.24	1.16	1.41	1.48		0.0214	0.1505	0.1763	0.3848	0.02	0.0939	0.2688	0.822	0.0036	0.0296	0.0025	0.0175		0.6458	0.8206	0.7193	0.7991	0.2718	0.3166	0.3832	0.4016		100	100	100	100	100	100	100	100		Triacylglycerol	Ester	100010234
7192			TAG57:3-FA18:2					1.66	1.3	1.53	1.24	1.22	1.38		0.1318	0.4627	0.2008	0.4169	0.0948	0.2742	0.117	0.5768	0.1315	0.317	0.0212	0.0819		1.2213	2.0297	1.5875	1.8738	0.4201	0.521	0.5126	0.5808		100	100	100	100	100	100	100	100		Triacylglycerol	Ester	100009734
7238			TAG56:7-FA18:1					1.21	1.22	1.4	1.14	1.22	1.25		0.0199	0.1445	0.0235	0.1295	0.0005	0.0073	0.1563	0.657	0.0397	0.1463	0.0151	0.0647		1.1261	1.3668	1.3777	1.577	0.5339	0.6092	0.6528	0.6675		100	100	100	100	100	100	100	100		Triacylglycerol	Ester	100009732
7239			TAG56:7-FA18:2					1.17	1.1	1.29	1.08	1.12	1.07		0.1623	0.5164	0.4412	0.6172	0.0072	0.0502	0.2107	0.7382	0.1378	0.327	0.1839	0.3344		1.5737	1.8367	1.7296	2.027	0.6844	0.7418	0.7694	0.7336		100	100	100	100	100	100	100	100		Triacylglycerol	Ester	100009557
7240			TAG56:7-FA18:3					1.1	1.05	1.06	1.06	1.23	1.16		0.3287	0.7386	0.7598	0.7798	0.769	0.8312	0.2951	0.8486	0.034	0.1353	0.0526	0.1582		1.9732	2.1661	2.0779	2.0847	0.5667	0.6013	0.6987	0.6566		100	100	100	100	100	100	100	100		Triacylglycerol	Ester	100009733
7244			TAG56:7-FA20:3					1.06	1.04	1.16	1.07	1.09	1.07		0.3727	0.7816	0.3893	0.5804	0.1097	0.299	0.3983	0.9252	0.3157	0.4953	0.2605	0.4035		1.6196	1.7245	1.6845	1.8826	0.6144	0.6573	0.6694	0.6594		100	100	100	100	100	100	100	100		Triacylglycerol	Ester	100009558
7245			TAG56:7-FA20:4					1.25	1.25	1.41	1.11	1.13	1.12		0.0435	0.2439	0.0477	0.1899	0.0018	0.0205	0.2764	0.8264	0.2324	0.4297	0.179	0.3305		1.4762	1.8427	1.847	2.0783	0.6922	0.7674	0.7791	0.7776		100	100	100	100	100	100	100	100		Triacylglycerol	Ester	100009898
7246			TAG56:7-FA20:5					1.25	1.2	1.36	1.07	1.11	1.05		0.0714	0.321	0.3439	0.549	0.0299	0.1258	0.5667	0.9746	0.3951	0.5476	0.5724	0.5385		1.056	1.3151	1.2707	1.4348	0.4306	0.4591	0.4772	0.4516		100	100	100	100	100	100	100	100		Triacylglycerol	Ester	100010427
7248			TAG56:7-FA22:4					1.05	0.89	1.07	1.06	1.11	1.07		0.8667	1	0.3667	0.5641	0.7701	0.8312	0.3995	0.9255	0.2274	0.4281	0.1987	0.3497		1.1056	1.1554	0.9793	1.1776	0.6215	0.6563	0.6882	0.6625		100	100	100	100	100	100	100	100		Triacylglycerol	Ester	100010232
7249			TAG56:7-FA22:5					1.08	1.03	1.2	1.05	1.22	1.18		0.0506	0.2655	0.2304	0.4514	0.0051	0.0398	0.5778	0.979	0.0148	0.0754	0.0173	0.0718		1.0702	1.1538	1.1055	1.2828	0.7034	0.7369	0.8556	0.8308		100	100	100	100	100	100	100	100		Triacylglycerol	Ester	100010598
7250			TAG56:7-FA22:6					1.32	1.25	1.45	1.31	1.71	1.83		0.0048	0.0633	0.0185	0.1133	0.001	0.0127	0.0449	0.3421	0.0003	0.0052	4.1295e-05	0.0009		0.5969	0.7856	0.748	0.863	0.3743	0.4909	0.6386	0.6861		100	100	100	100	100	100	100	100		Triacylglycerol	Ester	100010767
7254			TAG56:8-FA16:0					1.42	1.3	1.41	1.22	1.41	1.49		0.0045	0.0607	0.1005	0.2838	0.0117	0.0672	0.1069	0.565	0.0076	0.0506	0.0024	0.0172		0.6081	0.8658	0.7883	0.8552	0.4058	0.4942	0.5714	0.6042		100	100	100	100	100	100	100	100		Triacylglycerol	Ester	100010071
7255			TAG56:8-FA16:1					1.07	0.92	1.23	1.12	1.45	1.53		0.075	0.3305	0.0466	0.1881	0.0023	0.0236	0.4093	0.9357	0.0088	0.0557	0.0035	0.0229		0.948	1.0151	0.8768	1.1631	0.4079	0.455	0.5904	0.625		100	100	100	100	100	100	100	100		Triacylglycerol	Ester	100010233
7257			TAG56:8-FA18:1					1.21	1.12	1.18	1.12	1.21	1.27		0.5842	0.9203	0.6712	0.7378	0.5424	0.7207	0.6244	0.9869	0.3195	0.4995	0.0957	0.2292		0.5791	0.7026	0.6466	0.6834	0.2141	0.2403	0.2581	0.2709		100	100	100	100	100	100	100	100		Triacylglycerol	Ester	100010428
7258			TAG56:8-FA18:2					1.43	1.31	1.55	1.15	1.29	1.35		1.293e-05	0.0009	0.0002	0.0048	1.2137e-06	7.4584e-05	0.0653	0.4307	0.0017	0.0186	0.0003	0.0038		1.577	2.2615	2.0652	2.4501	0.636	0.7309	0.8196	0.8611		100	100	100	100	100	100	100	100		Triacylglycerol	Ester	100009559
7259			TAG56:8-FA18:3					1.41	1.29	1.37	1.04	1.04	1.13		0.0073	0.0823	0.1295	0.3186	0.0226	0.1033	0.4268	0.9527	0.4942	0.5864	0.0862	0.2163		1.8741	2.6359	2.4178	2.5637	0.6616	0.6863	0.6864	0.748		100	100	100	100	100	100	100	100		Triacylglycerol	Ester	100010072
7263			TAG56:8-FA20:4					1.39	1.43	1.68	1.16	1.19	1.26		0.0203	0.146	0.0988	0.2822	0.0093	0.059	0.2397	0.7888	0.1917	0.3987	0.0985	0.2321		1.7162	2.3872	2.4623	2.8764	0.8739	1.0118	1.0415	1.1038		100	100	100	100	100	100	100	100		Triacylglycerol	Ester	100010599
7264			TAG56:8-FA20:5					1.13	1.08	1.21	1.22	1.21	1.23		0.2448	0.6497	0.512	0.6615	0.0575	0.1975	0.0882	0.5162	0.0888	0.248	0.0631	0.1796		1.7511	1.9736	1.8991	2.1203	0.4317	0.5267	0.5236	0.5327		100	100	100	100	100	100	100	100		Triacylglycerol	Ester	100009899
7266			TAG56:8-FA22:5					1.15	0.96	1.24	1.06	1.16	1.23		0.0295	0.1887	0.2745	0.489	0.0048	0.0378	0.5892	0.9815	0.252	0.4473	0.038	0.124		1.5442	1.7833	1.4794	1.9123	0.6587	0.6985	0.7625	0.8124		100	100	100	100	100	100	100	100		Triacylglycerol	Ester	100010768
7267			TAG56:8-FA22:6					1.38	1.25	1.55	1.29	1.63	1.74		0.004	0.0563	0.0863	0.2646	0.0031	0.028	0.042	0.331	0.0003	0.006	7.0353e-05	0.0013		0.8855	1.2186	1.109	1.3729	0.5246	0.6761	0.8575	0.9121		100	100	100	100	100	100	100	100		Triacylglycerol	Ester	100009560
7275			TAG56:9-FA18:3					1.42	1.07	1.24	1.45	1.21	1.35		0.1266	0.4539	0.7905	0.7968	0.8293	0.8495	0.3673	0.9224	0.6232	0.6334	0.399	0.4793		1.8168	2.5771	1.9457	2.2586	0.378	0.5483	0.4555	0.5095		100	100	100	100	100	100	100	100		Triacylglycerol	Ester	100010769
7278			TAG56:9-FA20:4					1.53	1.33	1.65	1.2	1.16	1.22		0.1236	0.4469	0.3076	0.5216	0.269	0.5001	0.4774	0.968	0.5472	0.6059	0.4673	0.4959		2.0104	3.0686	2.6712	3.3129	0.6165	0.7388	0.7126	0.7508		100	100	100	100	100	100	100	100		Triacylglycerol	Ester	100010770
7279			TAG56:9-FA20:5					1.32	1.19	1.33	1.12	1.13	1.22		0.5021	0.8845	0.4289	0.61	0.4101	0.6263	0.6159	0.9869	0.5695	0.6162	0.416	0.4816		1.9756	2.6143	2.358	2.6281	0.5431	0.6058	0.616	0.6616		100	100	100	100	100	100	100	100		Triacylglycerol	Ester	100010073
7282			TAG56:9-FA22:6					1.16	1.1	1.34	1.35	1.56	1.67		0.0751	0.3305	0.5803	0.6982	0.0085	0.056	0.0269	0.2572	0.0021	0.021	0.0003	0.0038		1.4027	1.6267	1.5463	1.8757	0.4563	0.6141	0.7099	0.7625		100	100	100	100	100	100	100	100		Triacylglycerol	Ester	100010600
7306			TAG56:4-FA16:0					0.97	1.07	1.06	1.17	1.22	1.15		0.6872	0.9718	0.364	0.5641	0.3951	0.6141	0.0302	0.2713	0.0191	0.088	0.0492	0.1491		0.7315	0.7112	0.7814	0.7721	0.6264	0.736	0.7639	0.7201		100	100	100	100	100	100	100	100		Triacylglycerol	Ester	100010762
7309			TAG56:4-FA18:0					1.08	1.18	1.18	1.08	1.19	1.09		0.4756	0.8624	0.1544	0.3579	0.0852	0.2547	0.5361	0.9719	0.1199	0.302	0.4343	0.4855		0.6231	0.6747	0.7331	0.7329	0.4706	0.5095	0.5599	0.5153		100	100	100	100	100	100	100	100		Triacylglycerol	Ester	100009554
7310			TAG56:4-FA18:1					1	1.02	1.06	1.1	1.19	1.08		0.9552	1	0.9268	0.8401	0.5844	0.7477	0.4931	0.968	0.2993	0.4848	0.4043	0.4804		0.7057	0.705	0.7214	0.7511	0.4293	0.4705	0.5108	0.4656		100	100	100	100	100	100	100	100		Triacylglycerol	Ester	100009892
7311			TAG56:4-FA18:2					1.02	1.03	1.08	1.05	1.15	1.03		0.7298	0.9937	0.8638	0.8249	0.8227	0.8495	0.7593	1	0.5633	0.6128	0.7915	0.6298		0.9688	0.9847	0.9959	1.0472	0.4998	0.5245	0.5753	0.5136		100	100	100	100	100	100	100	100		Triacylglycerol	Ester	100009893
7314			TAG56:4-FA20:1					0.99	1.05	1.09	1.06	1.16	1.07		0.788	1	0.928	0.8401	0.6965	0.8013	0.7122	0.9901	0.4914	0.585	0.6346	0.5662		1.0544	1.0487	1.1055	1.1448	0.5103	0.5404	0.5937	0.5475		100	100	100	100	100	100	100	100		Triacylglycerol	Ester	100010422
7315			TAG56:4-FA20:2					0.94	0.99	1.03	1.07	1.17	1.08		0.5682	0.9117	0.8635	0.8249	0.7684	0.8312	0.6995	0.9901	0.373	0.5381	0.456	0.4917		0.6267	0.5908	0.621	0.6475	0.4074	0.4357	0.478	0.4414		100	100	100	100	100	100	100	100		Triacylglycerol	Ester	100009728
7316			TAG56:4-FA20:3					1.01	1.13	1.1	1.12	1.2	1.13		0.8758	1	0.3053	0.5208	0.2548	0.4843	0.3211	0.8872	0.2461	0.4418	0.4282	0.4832		0.5997	0.6062	0.6758	0.6595	0.4395	0.491	0.5263	0.4967		100	100	100	100	100	100	100	100		Triacylglycerol	Ester	100009894
7317			TAG56:4-FA20:4					1.06	1.22	1.15	1.07	1.18	1.15		0.62	0.936	0.0531	0.2017	0.1345	0.3301	0.8375	1	0.4542	0.5741	0.4001	0.4793		0.9593	1.018	1.1666	1.0997	0.5611	0.6013	0.6612	0.6432		100	100	100	100	100	100	100	100		Triacylglycerol	Ester	100010763
7319			TAG56:4-FA22:4					1.04	1.13	1.14	1.02	1.2	0.96		0.5855	0.9206	0.1464	0.3465	0.1378	0.3357	0.761	1	0.0849	0.2424	0.5975	0.5487		0.7795	0.8126	0.8817	0.8919	0.5584	0.5718	0.6689	0.5377		100	100	100	100	100	100	100	100		Triacylglycerol	Ester	100010066
7323			TAG56:5-FA16:0					0.91	1.02	1.04	1.05	1.12	1.09		0.342	0.7503	0.7835	0.7936	0.4484	0.6561	0.4521	0.9604	0.1696	0.3695	0.1723	0.3221		0.8529	0.7766	0.868	0.8903	0.6867	0.7228	0.767	0.7455		100	100	100	100	100	100	100	100		Triacylglycerol	Ester	100010764
7326			TAG56:5-FA18:0					1.06	1.15	1.19	1.09	1.17	1.13		0.5784	0.917	0.1559	0.3579	0.03	0.1259	0.5231	0.9683	0.1206	0.3024	0.1687	0.3189		0.9806	1.0402	1.1293	1.1623	0.571	0.6248	0.6675	0.6471		100	100	100	100	100	100	100	100		Triacylglycerol	Ester	100010067
7328			TAG56:5-FA18:1					1.05	1.05	1.1	1.05	1.15	1.07		0.7819	1	0.7606	0.7798	0.3715	0.595	0.6195	0.9869	0.255	0.4516	0.353	0.4541		0.7995	0.8417	0.8401	0.8802	0.4825	0.5086	0.5556	0.5144		100	100	100	100	100	100	100	100		Triacylglycerol	Ester	100010068
7329			TAG56:5-FA18:2					1.08	1.1	1.14	1.07	1.17	1.05		0.7364	0.9971	0.8143	0.8033	0.4922	0.6852	0.371	0.9224	0.2188	0.4211	0.3164	0.4354		1.1211	1.2129	1.2372	1.2822	0.5173	0.5524	0.6055	0.5435		100	100	100	100	100	100	100	100		Triacylglycerol	Ester	100010423
7332			TAG56:5-FA20:1					1.03	1	1.08	1.04	1.18	1.03		0.7072	0.9826	0.483	0.647	0.5656	0.7334	0.8209	1	0.4527	0.5738	0.6696	0.5815		1.745	1.8057	1.7454	1.8877	0.5487	0.5719	0.6459	0.5662		100	100	100	100	100	100	100	100		Triacylglycerol	Ester	100010595
7333			TAG56:5-FA20:2					1.04	0.95	1.03	1.06	1.19	1.07		0.7672	1	0.7186	0.7574	0.913	0.8789	0.5709	0.9764	0.3561	0.5312	0.3353	0.4432		1.1098	1.1505	1.0584	1.1454	0.5014	0.5313	0.5955	0.5379		100	100	100	100	100	100	100	100		Triacylglycerol	Ester	100009555
7334			TAG56:5-FA20:3					1.07	1.05	1.14	1.08	1.15	1.11		0.5453	0.9005	0.7808	0.7931	0.2237	0.4476	0.5386	0.9719	0.2595	0.4534	0.2668	0.4056		0.5817	0.62	0.612	0.6645	0.3791	0.41	0.4376	0.4192		100	100	100	100	100	100	100	100		Triacylglycerol	Ester	100010596
7335			TAG56:5-FA20:4					1.08	1.19	1.22	1.08	1.16	1.11		0.4812	0.8702	0.1733	0.3822	0.025	0.111	0.8653	1	0.388	0.5441	0.3792	0.4695		1.1164	1.2079	1.3319	1.3646	0.6257	0.6773	0.7228	0.6961		100	100	100	100	100	100	100	100		Triacylglycerol	Ester	100010597
7338			TAG56:5-FA22:4					0.99	0.99	1.06	1.03	1.05	1.07		0.9571	1	0.994	0.8411	0.4721	0.67	0.753	1	0.5644	0.6128	0.409	0.4816		0.8859	0.873	0.8761	0.937	0.6885	0.7059	0.7226	0.7336		100	100	100	100	100	100	100	100		Triacylglycerol	Ester	100010424
7339			TAG56:5-FA22:5					1.08	1.15	1.22	1.16	1.2	1.24		0.2134	0.5982	0.0747	0.2429	0.0066	0.0476	0.0803	0.4852	0.0228	0.1004	0.0106	0.0499		0.6662	0.7176	0.7693	0.8117	0.5178	0.6013	0.6235	0.6411		100	100	100	100	100	100	100	100		Triacylglycerol	Ester	100009729
7343			TAG56:6-FA16:0					1.01	1	1.05	1.06	1.19	1.14		0.4872	0.8715	0.4916	0.6516	0.1062	0.2955	0.3989	0.9252	0.0188	0.088	0.0299	0.105		0.857	0.8626	0.853	0.9008	0.6334	0.6741	0.756	0.7231		100	100	100	100	100	100	100	100		Triacylglycerol	Ester	100010765
7346			TAG56:6-FA18:0					1.1	1.31	1.32	1.15	1.21	1.15		0.1797	0.5457	0.0271	0.1433	0.0041	0.034	0.1887	0.7112	0.0523	0.174	0.1349	0.281		1.3814	1.5213	1.8081	1.8284	0.6431	0.7407	0.7788	0.7381		100	100	100	100	100	100	100	100		Triacylglycerol	Ester	100010069
7347			TAG56:6-FA18:1					1	1.08	1.13	1.09	1.12	1.08		0.7942	1	0.4444	0.6187	0.0786	0.2434	0.4048	0.9299	0.2632	0.4581	0.2831	0.4161		0.9757	0.9775	1.0523	1.1033	0.5465	0.598	0.6114	0.5885		100	100	100	100	100	100	100	100		Triacylglycerol	Ester	100010425
7348			TAG56:6-FA18:2					1.03	1.09	1.16	1.06	1.09	1.06		0.4671	0.8569	0.3407	0.5473	0.0434	0.163	0.3581	0.9167	0.2586	0.4533	0.2138	0.3626		1.3959	1.442	1.5249	1.6206	0.6507	0.6916	0.7085	0.6883		100	100	100	100	100	100	100	100		Triacylglycerol	Ester	100010229
7349			TAG56:6-FA18:3					0.96	0.98	1.13	1.04	1.14	0.95		0.4866	0.8715	0.887	0.8318	0.1656	0.378	0.9607	1	0.7262	0.6752	0.705	0.5969		1.732	1.664	1.7052	1.9493	0.5771	0.6029	0.6556	0.5483		100	100	100	100	100	100	100	100		Triacylglycerol	Ester	100009895
7352			TAG56:6-FA20:2					1	0.94	1.01	1.07	1.15	0.98		0.8553	1	0.5035	0.654	0.9815	0.8789	0.3531	0.908	0.3036	0.485	0.5499	0.5294		1.6779	1.6745	1.5764	1.6907	0.565	0.6064	0.652	0.5551		100	100	100	100	100	100	100	100		Triacylglycerol	Ester	100010230
7353			TAG56:6-FA20:3					1.12	1.08	1.16	1.06	1.12	1.09		0.3651	0.7732	0.4891	0.6504	0.1122	0.3034	0.5162	0.9683	0.3598	0.5312	0.2064	0.3554		1.0476	1.1688	1.1355	1.2156	0.5279	0.5582	0.5899	0.5764		100	100	100	100	100	100	100	100		Triacylglycerol	Ester	100009556
7354			TAG56:6-FA20:4					1.11	1.24	1.27	1.1	1.13	1.11		0.14	0.4742	0.0377	0.1676	0.0087	0.0566	0.416	0.9434	0.288	0.4758	0.233	0.3823		1.2266	1.3668	1.523	1.5523	0.6515	0.7147	0.7332	0.7229		100	100	100	100	100	100	100	100		Triacylglycerol	Ester	100010766
7355			TAG56:6-FA20:5					1.21	1.29	1.21	1.08	1.1	1.04		0.0781	0.3361	0.0676	0.2303	0.07	0.2257	0.6002	0.9837	0.4867	0.5835	0.756	0.617		0.8803	1.0619	1.135	1.0614	0.4214	0.4564	0.4643	0.4369		100	100	100	100	100	100	100	100		Triacylglycerol	Ester	100010426
7357			TAG56:6-FA22:4					0.96	0.94	1.09	1.01	1.05	1		0.7597	1	0.8906	0.833	0.104	0.2903	0.9846	1	0.4899	0.585	0.6263	0.5611		1.0141	0.9695	0.9566	1.1035	0.8259	0.8345	0.8684	0.8239		100	100	100	100	100	100	100	100		Triacylglycerol	Ester	100010070
7358			TAG56:6-FA22:5					1.02	1.08	1.15	1	1.13	1.1		0.5666	0.9116	0.2606	0.4767	0.0436	0.1635	0.9231	1	0.2361	0.4314	0.2415	0.3895		0.8419	0.8619	0.9087	0.9694	0.6432	0.6414	0.7251	0.7094		100	100	100	100	100	100	100	100		Triacylglycerol	Ester	100010231
7359			TAG56:6-FA22:6					1.32	1.41	1.46	1.4	1.85	1.75		0.0038	0.0536	0.0036	0.0381	0.0004	0.0066	0.0049	0.0948	1.3096e-05	0.0006	3.4542e-05	0.0008		0.4964	0.6555	0.6985	0.7228	0.3657	0.5122	0.6779	0.64		100	100	100	100	100	100	100	100		Triacylglycerol	Ester	100009730
7363			TAG56:7-FA16:0					1.1	1.13	1.25	1.11	1.42	1.35		0.1295	0.4589	0.2088	0.4262	0.0088	0.057	0.3332	0.9047	0.0021	0.021	0.0036	0.023		0.8634	0.9495	0.9759	1.076	0.551	0.6102	0.7823	0.7457		100	100	100	100	100	100	100	100		Triacylglycerol	Ester	100009896
7364			TAG56:7-FA16:1					0.96	0.85	1.06	1.15	1.15	1.16		0.6354	0.9457	0.3877	0.5803	0.2186	0.4439	0.2209	0.7559	0.1409	0.333	0.0882	0.2174		0.9744	0.9381	0.8296	1.0372	0.5057	0.5814	0.5832	0.5859		100	100	100	100	100	100	100	100		Triacylglycerol	Ester	100009731
7365			TAG56:7-FA18:0					1.12	1.12	1.15	1.1	1.3	1.22		0.2218	0.6105	0.3857	0.5798	0.041	0.1577	0.5057	0.9683	0.0347	0.1372	0.0638	0.1806		0.77	0.8628	0.8601	0.8885	0.2734	0.3006	0.3556	0.3342		100	100	100	100	100	100	100	100		Triacylglycerol	Ester	100009897
7377			TAG56:10-FA18:2					1.01	0.93	1.03	1	1.12	1.05		0.5931	0.9252	0.9896	0.8411	0.494	0.6866	0.5388	0.9719	0.6856	0.6618	0.7279	0.6078		0.8216	0.827	0.7669	0.8442	0.3104	0.3095	0.3461	0.3254		100	100	100	100	100	100	100	100		Triacylglycerol	Ester	100010227
7399			TAG56:1-FA16:0					0.91	0.91	0.96	1.1	1.19	1.22		0.5427	0.9005	0.5995	0.7047	0.9378	0.8789	0.6062	0.9837	0.2452	0.4417	0.2622	0.4045		0.3508	0.3192	0.3187	0.3384	0.2381	0.2621	0.2825	0.2906		100	100	100	100	100	100	100	100		Triacylglycerol	Ester	100009549
7403			TAG56:1-FA18:1					0.88	0.89	1.03	1.06	1.24	1.18		0.5494	0.9013	0.6379	0.7241	0.5366	0.7178	0.9477	1	0.2783	0.4714	0.4701	0.4965		0.3273	0.289	0.2918	0.336	0.2471	0.2617	0.3055	0.2914		100	100	100	100	100	100	100	100		Triacylglycerol	Ester	100010228
7410			TAG56:2-FA16:0					0.91	1.09	1.07	1.13	1.23	1.16		0.5207	0.8933	0.5522	0.6802	0.5953	0.7528	0.7184	0.9923	0.4808	0.5814	0.5428	0.5276		0.3994	0.3627	0.4363	0.4259	0.3018	0.3418	0.37	0.3494		100	100	100	100	100	100	100	100		Triacylglycerol	Ester	100009550
7412			TAG56:2-FA18:0					0.97	1	1.03	1.04	1.22	1.12		0.7305	0.9939	0.8883	0.8318	0.8318	0.8495	0.9794	1	0.3042	0.4854	0.4173	0.4816		0.4296	0.4157	0.4309	0.4418	0.3787	0.395	0.4627	0.4244		100	100	100	100	100	100	100	100		Triacylglycerol	Ester	100010420
7413			TAG56:2-FA18:1					0.91	0.95	0.99	1.09	1.13	1.07		0.5027	0.8846	0.7217	0.7596	0.8295	0.8495	0.5262	0.9683	0.415	0.5569	0.7551	0.6168		0.4964	0.4519	0.4692	0.4913	0.39	0.424	0.4425	0.4154		100	100	100	100	100	100	100	100		Triacylglycerol	Ester	100009725
7415			TAG56:2-FA20:0					1.02	0.97	1.06	1.19	1.29	1.17		0.9231	1	0.9546	0.8411	0.7949	0.836	0.301	0.8612	0.0832	0.2392	0.329	0.4406		0.4894	0.4975	0.4745	0.5177	0.2397	0.2852	0.3094	0.2804		100	100	100	100	100	100	100	100		Triacylglycerol	Ester	100010421
7416			TAG56:2-FA20:1					0.97	1.05	1.1	1.15	1.25	1.22		0.7723	1	0.7893	0.7966	0.4708	0.67	0.3649	0.9224	0.2767	0.4708	0.1514	0.3008		0.4185	0.4061	0.4377	0.4603	0.3575	0.4101	0.4459	0.4377		100	100	100	100	100	100	100	100		Triacylglycerol	Ester	100009551
7421			TAG56:3-FA16:0					1.01	1.09	1.05	1.11	1.2	1.23		0.9772	1	0.3872	0.5803	0.5967	0.7533	0.1144	0.5758	0.0444	0.158	0.0098	0.0485		0.4753	0.4802	0.5198	0.4994	0.4614	0.5136	0.5544	0.5679		100	100	100	100	100	100	100	100		Triacylglycerol	Ester	100010760
7423			TAG56:3-FA18:0					0.96	1.09	1.07	1.09	1.21	1.11		0.7224	0.9892	0.4995	0.6539	0.4729	0.67	0.6266	0.9869	0.2164	0.4202	0.3924	0.4764		0.6805	0.6514	0.7406	0.7312	0.5222	0.5685	0.6338	0.5801		100	100	100	100	100	100	100	100		Triacylglycerol	Ester	100010761
7424			TAG56:3-FA18:1					0.95	0.96	1.01	1.09	1.22	1.2		0.794	1	0.7665	0.7835	0.9048	0.8765	0.7254	0.9926	0.3213	0.5006	0.1988	0.3497		0.5559	0.5296	0.5357	0.5628	0.3549	0.3876	0.4333	0.4269		100	100	100	100	100	100	100	100		Triacylglycerol	Ester	100010594
7425			TAG56:3-FA18:2					0.95	0.98	1	1.12	1.23	1.09		0.6411	0.9501	0.8353	0.8143	0.8729	0.8664	0.4049	0.9299	0.1703	0.3704	0.5095	0.5124		0.5928	0.5644	0.5817	0.5941	0.3377	0.377	0.4149	0.3677		100	100	100	100	100	100	100	100		Triacylglycerol	Ester	100009552
7427			TAG56:3-FA20:0					0.9	0.9	1.01	1.08	1.09	1.05		0.2911	0.707	0.5444	0.6798	0.9654	0.8789	0.6033	0.9837	0.713	0.674	0.7327	0.6096		0.8363	0.7525	0.7502	0.8431	0.2868	0.3103	0.3136	0.3011		100	100	100	100	100	100	100	100		Triacylglycerol	Ester	100009553
7428			TAG56:3-FA20:1					0.96	0.97	1.03	1.06	1.21	1.12		0.8035	1	0.9007	0.8344	0.864	0.8622	0.9147	1	0.4479	0.5735	0.545	0.5285		0.5413	0.5203	0.5247	0.5552	0.3254	0.344	0.3933	0.3636		100	100	100	100	100	100	100	100		Triacylglycerol	Ester	100009726
7429			TAG56:3-FA20:2					0.96	0.96	1.02	1.13	1.33	1.15		0.6482	0.9529	0.5781	0.6973	0.9335	0.8789	0.3428	0.907	0.0983	0.2644	0.2642	0.4048		0.5807	0.5566	0.5573	0.5917	0.4309	0.4876	0.5721	0.4974		100	100	100	100	100	100	100	100		Triacylglycerol	Ester	100009727
7430			TAG55:4-FA18:2					0.93	0.86	0.99	1.13	1.19	1.14		0.909	1	0.7869	0.7959	0.6338	0.7756	0.4918	0.968	0.2363	0.4314	0.3614	0.4574		1.7651	1.6475	1.5249	1.7399	0.3829	0.434	0.4544	0.4353		100	100	100	100	100	100	100	100		Triacylglycerol	Ester	100010226
7444			TAG55:5-FA18:1					1.09	1.06	1.13	1.05	1.14	1.06		0.7961	1	0.9111	0.8376	0.7323	0.8127	0.8993	1	0.5878	0.6241	0.7317	0.6096		1.15	1.2487	1.2193	1.2939	0.405	0.4252	0.4632	0.4275		100	100	100	100	100	100	100	100		Triacylglycerol	Ester	100010060
7445			TAG55:5-FA18:2					0.96	0.93	1	1.07	1.11	1.05		0.7078	0.9826	0.6771	0.7393	0.9597	0.8789	0.6916	0.9901	0.8381	0.7199	0.5474	0.5294		3.6484	3.5019	3.3992	3.6397	0.553	0.5932	0.616	0.5792		100	100	100	100	100	100	100	100		Triacylglycerol	Ester	100010061
7451			TAG55:5-FA20:4					1.17	1.2	1.17	1.09	1.14	1.25		0.4459	0.8356	0.5937	0.7005	0.2348	0.4599	0.4615	0.9667	0.2936	0.4809	0.0777	0.2045		0.9588	1.1184	1.1493	1.1202	0.6851	0.7501	0.7785	0.859		100	100	100	100	100	100	100	100		Triacylglycerol	Ester	100010062
7459			TAG55:6-FA18:1					1.04	1.03	1	1	1	0.99		0.3234	0.7372	0.4432	0.6181	0.9464	0.8789	0.9141	1	0.9595	0.7563	0.7155	0.6005		0.9389	0.9725	0.9685	0.9367	0.8839	0.8814	0.8871	0.8732		100	100	100	100	100	100	100	100		Triacylglycerol	Ester	100010063
7464			TAG55:6-FA20:3					1.04	1.03	1.05	0.97	1.01	1.01		0.1948	0.5694	0.3581	0.5591	0.1426	0.3432	0.2982	0.8561	0.774	0.6972	0.7812	0.6277		0.9511	0.9915	0.9791	0.998	0.9581	0.9259	0.9688	0.9677		100	100	100	100	100	100	100	100		Triacylglycerol	Ester	100010593
7465			TAG55:6-FA20:4					1.15	1.24	1.19	1.11	1.17	1.2		0.3015	0.7161	0.226	0.4461	0.2544	0.4841	0.3674	0.9224	0.2092	0.4131	0.1192	0.2574		1.0552	1.2164	1.3052	1.2597	0.7485	0.8328	0.8785	0.8996		100	100	100	100	100	100	100	100		Triacylglycerol	Ester	100010417
7470			TAG55:7-FA15:0					1.07	0.93	1.07	1.19	1.44	1.2		0.57	0.912	0.7615	0.78	0.7249	0.8106	0.3916	0.9246	0.0284	0.1187	0.242	0.3897		0.9207	0.9897	0.8591	0.9819	0.4037	0.4784	0.5795	0.4861		100	100	100	100	100	100	100	100		Triacylglycerol	Ester	100010418
7473			TAG55:7-FA18:1					1	1.07	1.07	1.07	1.15	1.13		0.9806	1	0.3945	0.5845	0.3668	0.5908	0.4686	0.9676	0.121	0.3025	0.1613	0.3103		0.4898	0.489	0.5218	0.522	0.4414	0.4729	0.5096	0.4977		100	100	100	100	100	100	100	100		Triacylglycerol	Ester	100010064
7477			TAG55:7-FA20:3					1.04	1.03	1.06	0.87	0.99	0.86		0.5511	0.9013	0.6536	0.7287	0.4688	0.6686	0.1381	0.6105	0.9142	0.7485	0.11	0.247		0.9414	0.9795	0.9662	0.9937	1.0189	0.8881	1.0106	0.8778		100	100	100	100	100	100	100	100		Triacylglycerol	Ester	100009724
7478			TAG55:7-FA20:4					1.02	1.03	1.03	0.96	0.99	0.98		0.5518	0.9013	0.4174	0.6001	0.3506	0.5767	0.1981	0.7241	0.7801	0.6972	0.6055	0.5522		0.9703	0.9898	1.0002	1.002	0.9634	0.9206	0.954	0.9458		100	100	100	100	100	100	100	100		Triacylglycerol	Ester	100010065
7482			TAG55:7-FA22:6					1.29	0.99	1.23	1.51	1.74	1.84		0.3545	0.761	0.923	0.8401	0.3272	0.5528	0.1256	0.5783	0.0808	0.2357	0.0312	0.1075		0.6217	0.799	0.6182	0.7675	0.3585	0.5408	0.6252	0.6579		100	100	100	100	67	100	100	100		Triacylglycerol	Ester	100010419
7488			TAG55:8-FA20:4					1.1	1.05	1.05	1.05	0.97	1.09		0.2014	0.5795	0.5518	0.6802	0.6691	0.7873	0.4814	0.968	0.6513	0.6483	0.2285	0.3792		0.9346	1.0306	0.9777	0.9774	0.9351	0.9863	0.9069	1.0235		100	100	100	100	100	100	100	100		Triacylglycerol	Ester	100009891
7497			TAG54:8-FA18:2					0.86	0.79	0.83	1.19	1.16	1.24		0.2777	0.6905	0.8244	0.8082	0.3043	0.5318	0.2003	0.7241	0.2032	0.4064	0.0812	0.2083		7.3678	6.346	5.7987	6.1063	0.4367	0.5177	0.5062	0.5397		100	100	100	100	100	100	100	100		Triacylglycerol	Ester	100009548
7498			TAG54:8-FA18:3					0.81	0.79	0.8	1.08	1.04	1		0.9328	1	0.3563	0.5591	0.3	0.5295	0.5237	0.9683	0.8439	0.7219	0.5547	0.5302		16.2311	13.1983	12.8255	12.9413	0.5676	0.6115	0.5927	0.5687		100	100	100	67	100	100	100	100		Triacylglycerol	Ester	100009888
7501			TAG54:8-FA20:4					1.14	0.97	1.01	0.93	0.96	1.15		0.6853	0.9706	0.1265	0.3165	0.1685	0.3819	0.8166	1	0.9472	0.7563	0.5273	0.5199		1.5109	1.7181	1.4618	1.5236	0.4466	0.4142	0.427	0.5133		100	100	100	67	100	100	100	100		Triacylglycerol	Ester	100009889
7502			TAG54:8-FA20:5					0.73	0.79	0.8	0.42	0.41	0.37		0.0686	0.3127	0.1153	0.3043	0.0578	0.1981	0.1439	0.6202	0.131	0.3164	0.0761	0.2025		1.6883	1.2383	1.3333	1.3472	0.8062	0.3423	0.3314	0.2946		100	100	100	67	100	100	100	100		Triacylglycerol	Ester	100010592
7505			TAG54:8-FA22:6					1.53	1.12	1.4	1.09	1.64	1.8		0.0035	0.0513	0.0602	0.2138	0.0143	0.0785	0.7127	0.9901	0.005	0.0378	0.0013	0.0106		0.9627	1.4717	1.0745	1.3508	0.442	0.4828	0.7267	0.7955		100	100	100	100	100	100	100	100		Triacylglycerol	Ester	100010224
7525			TAG55:1-FA16:0					1.23	1.15	1.32	1.19	1.36	1.47		0.0123	0.11	0.1532	0.3567	0.0117	0.0672	0.1533	0.6459	0.0183	0.0865	0.0038	0.0236		0.627	0.7741	0.7218	0.8282	0.4086	0.4877	0.5559	0.5999		100	100	100	100	100	100	100	100		Triacylglycerol	Ester	100010415
7528			TAG55:1-FA18:1					1.17	1.04	1.13	1.06	1.09	1.21		0.2332	0.6278	0.4801	0.6443	0.1257	0.3199	0.8644	1	0.7921	0.6999	0.2243	0.3732		0.5364	0.6267	0.5569	0.6048	0.2083	0.2218	0.2261	0.2519		100	100	100	100	100	100	100	100		Triacylglycerol	Ester	100010758
7536			TAG55:2-FA18:1					1.03	0.88	0.89	1.06	1.17	1.17		0.5752	0.9153	0.935	0.8411	0.8795	0.8668	0.9798	1	0.6074	0.6305	0.565	0.5359		0.4629	0.4763	0.406	0.4102	0.2296	0.2445	0.2676	0.2685		100	100	100	100	100	100	100	100		Triacylglycerol	Ester	100010416
7537			TAG55:2-FA18:2					1.22	1.05	1.18	1.24	1.51	1.48		0.6908	0.9745	0.7644	0.7824	0.293	0.5229	0.1919	0.7115	0.0141	0.0734	0.0114	0.0526		1.2868	1.5676	1.3557	1.5153	0.2569	0.3176	0.3887	0.3813		100	100	100	100	100	100	100	100		Triacylglycerol	Ester	100009890
7545			TAG55:3-FA18:1					0.94	0.87	0.95	1.06	1.13	1.14		0.6051	0.9294	0.4326	0.6111	0.8911	0.8707	0.9804	1	0.7194	0.6752	0.5669	0.5359		0.6761	0.634	0.5861	0.6443	0.2552	0.2711	0.2894	0.2918		100	100	100	100	100	100	100	100		Triacylglycerol	Ester	100010225
7546			TAG55:3-FA18:2					0.93	0.83	0.87	1.18	1.21	1.2		0.9699	1	0.8211	0.8069	0.7856	0.8357	0.4687	0.9676	0.5377	0.6045	0.1953	0.3485		0.9413	0.8801	0.7856	0.8191	0.2873	0.3404	0.3464	0.3453		100	100	100	100	100	100	100	100		Triacylglycerol	Ester	100009723
7557			TAG55:4-FA18:1					1.01	0.9	1.05	1.09	1.1	1.1		0.8102	1	0.3382	0.5443	0.764	0.8309	0.6417	0.9869	0.7591	0.6923	0.4626	0.4935		1.2993	1.3068	1.1654	1.3602	0.3444	0.3742	0.379	0.3773		100	100	100	100	100	100	100	100		Triacylglycerol	Ester	100010759
7558			TAG54:4-FA20:4					1.17	1.3	1.34	1.1	1.25	1.23		0.0194	0.1426	0.0052	0.0493	0.0003	0.0059	0.3084	0.872	0.0163	0.0821	0.0112	0.052		0.783	0.9191	1.0145	1.049	0.5453	0.6002	0.6799	0.6705		100	100	100	100	100	100	100	100		Triacylglycerol	Ester	100010585
7559			TAG54:4-FA22:1					1.09	1.03	1.08	1.13	1.22	1.16		0.8055	1	0.9062	0.836	0.8794	0.8668	0.6209	0.9869	0.7132	0.674	0.3491	0.4524		1.7399	1.9021	1.7997	1.8746	0.4001	0.4511	0.4887	0.4657		100	100	100	100	100	100	100	100		Triacylglycerol	Ester	100010586
7560			TAG54:4-FA22:4					1.09	1.15	1.11	1.14	1.28	1.21		0.2693	0.6832	0.1073	0.2944	0.0937	0.2722	0.1375	0.6105	0.0075	0.0503	0.0218	0.084		0.7257	0.7874	0.8352	0.8089	0.5023	0.5727	0.6423	0.6098		100	100	100	100	100	100	100	100		Triacylglycerol	Ester	100009719
7565			TAG54:5-FA16:0					1.11	1.18	1.2	1.13	1.2	1.18		0.0809	0.3426	0.0235	0.1295	0.0047	0.0376	0.1167	0.5768	0.0216	0.096	0.0219	0.084		0.7943	0.8814	0.9389	0.9544	0.6242	0.703	0.7465	0.7342		100	100	100	100	100	100	100	100		Triacylglycerol	Ester	100010587
7566			TAG54:5-FA16:1					1.02	0.98	1	1.01	1.06	1.07		0.9222	1	0.9478	0.8411	0.4059	0.6228	0.9207	1	0.9927	0.7563	0.2353	0.3841		1.1529	1.1792	1.1292	1.1548	0.4576	0.4611	0.4868	0.4895		100	100	100	100	100	100	100	100		Triacylglycerol	Ester	100009883
7568			TAG54:5-FA18:0					1.05	1.01	1.06	1.08	1.13	1.07		0.825	1	0.991	0.8411	0.4525	0.6582	0.6277	0.9869	0.4354	0.5696	0.4591	0.4918		3.3953	3.5712	3.4392	3.5842	0.4428	0.4774	0.5019	0.4735		100	100	100	100	100	100	100	100		Triacylglycerol	Ester	100010588
7569			TAG54:5-FA18:1					1.1	0.99	1.06	1.07	1.16	1.07		0.8335	1	0.5596	0.6856	0.8801	0.8668	0.6042	0.9837	0.3536	0.5312	0.4105	0.4816		3.1547	3.4724	3.1289	3.358	0.5037	0.5393	0.5852	0.5393		100	100	100	100	100	100	100	100		Triacylglycerol	Ester	100009884
7570			TAG54:5-FA18:2					1.07	1	1.08	1.04	1.14	1.03		0.9314	1	0.5814	0.6982	0.9313	0.8789	0.7867	1	0.4798	0.5814	0.5922	0.5455		3.2091	3.4391	3.2222	3.468	0.5231	0.5442	0.5961	0.5394		100	100	100	100	100	100	100	100		Triacylglycerol	Ester	100010058
7571			TAG54:5-FA18:3					1.05	0.96	1.04	1.05	1.13	1.05		0.9959	1	0.5691	0.6909	0.9003	0.8737	0.7645	1	0.4581	0.5746	0.5625	0.5342		2.1391	2.2513	2.0601	2.2227	0.3283	0.3443	0.3723	0.3454		100	100	100	100	100	100	100	100		Triacylglycerol	Ester	100010589
7574			TAG54:5-FA20:2					0.97	0.94	1.05	1.2	1.15	1.13		0.3172	0.7332	0.6282	0.7189	0.8859	0.8705	0.1282	0.5828	0.29	0.4779	0.1616	0.3105		1.702	1.6561	1.6028	1.78	0.4925	0.5905	0.5656	0.5561		100	100	100	100	100	100	100	100		Triacylglycerol	Ester	100009544
7575			TAG54:5-FA20:3					1.1	1.07	1.17	1.08	1.13	1.13		0.3742	0.7819	0.6533	0.7287	0.1332	0.3278	0.2859	0.8346	0.1486	0.3396	0.0801	0.2063		0.7728	0.8475	0.8263	0.9043	0.5863	0.6333	0.6615	0.6606		100	100	100	100	100	100	100	100		Triacylglycerol	Ester	100009885
7576			TAG54:5-FA20:4					1.21	1.23	1.33	1.1	1.16	1.18		0.0141	0.1172	0.0157	0.1009	0.0005	0.0084	0.278	0.8267	0.0979	0.2643	0.049	0.149		0.8959	1.0841	1.103	1.1891	0.684	0.7516	0.7911	0.8045		100	100	100	100	100	100	100	100		Triacylglycerol	Ester	100010412
7577			TAG54:5-FA20:5					1.35	1.24	1.33	0.99	1.28	1.27		0.0177	0.1355	0.1403	0.3365	0.0053	0.0403	0.944	1	0.0357	0.1395	0.0283	0.1004		0.6332	0.8524	0.7825	0.8434	0.3737	0.37	0.4775	0.4746		100	100	100	100	100	100	100	100		Triacylglycerol	Ester	100010413
7578			TAG54:5-FA22:1					1.06	1.03	1.03	1.06	1.22	0.95		0.3756	0.7838	0.8932	0.8332	0.6566	0.7814	0.6026	0.9837	0.111	0.2862	0.9231	0.6842		3.0957	3.2902	3.2022	3.1942	0.4915	0.5193	0.5984	0.4675		100	100	100	100	100	100	100	100		Triacylglycerol	Ester	100010590
7579			TAG54:5-FA22:4					0.72	0.79	0.96	0.95	1.08	1.02		0.1479	0.4886	0.6311	0.7201	0.5687	0.7351	0.8345	1	0.5896	0.6241	0.5847	0.542		0.9213	0.6668	0.7321	0.883	0.524	0.499	0.5656	0.5326		100	100	100	100	100	100	100	100		Triacylglycerol	Ester	100010219
7580			TAG54:5-FA22:5					1.19	1.25	1.34	1.15	1.38	1.42		0.082	0.3447	0.0342	0.1582	0.0017	0.0198	0.1383	0.6105	0.0032	0.0269	0.0011	0.0093		0.6154	0.7325	0.7662	0.8233	0.451	0.5189	0.623	0.6389		100	100	100	100	100	100	100	100		Triacylglycerol	Ester	100010754
7585			TAG54:6-FA16:0					1.26	1.34	1.46	1.16	1.25	1.29		0.0058	0.0718	0.0195	0.1164	0.0003	0.0057	0.1244	0.5773	0.0306	0.1263	0.0163	0.0692		0.8868	1.1188	1.1839	1.2941	0.6667	0.7752	0.8318	0.8603		100	100	100	100	100	100	100	100		Triacylglycerol	Ester	100009720
7586			TAG54:6-FA16:1					1.03	0.97	1.15	1.05	1.12	1.21		0.5591	0.9064	0.7866	0.7959	0.0193	0.0923	0.7162	0.9909	0.244	0.4411	0.0237	0.0894		1.209	1.2424	1.1737	1.3876	0.5082	0.5342	0.5708	0.6139		100	100	100	100	100	100	100	100		Triacylglycerol	Ester	100009886
7589			TAG54:6-FA18:1					1.01	0.94	1.03	1.06	1.03	0.99		0.5014	0.8845	0.2206	0.441	0.6358	0.7756	0.5548	0.9732	0.9073	0.7458	0.7324	0.6096		5.6437	5.7055	5.3135	5.8051	0.5649	0.5992	0.5799	0.5613		100	100	100	100	100	100	100	100		Triacylglycerol	Ester	100010220
7590			TAG54:6-FA18:2					0.99	0.93	0.97	1.06	1.1	1.04		0.8612	1	0.3295	0.5368	0.6471	0.7806	0.4965	0.968	0.3573	0.5312	0.4009	0.4794		5.8284	5.7774	5.4461	5.6579	0.5817	0.6159	0.6416	0.6053		100	100	100	100	100	100	100	100		Triacylglycerol	Ester	100010221
7591			TAG54:6-FA18:3					1.02	0.93	1.01	1.03	1.03	1.01		0.867	1	0.3171	0.5249	0.4501	0.6574	0.7639	1	0.88	0.7369	0.5799	0.5401		5.4464	5.5312	5.0878	5.4805	0.5739	0.5884	0.5917	0.5777		100	100	100	100	100	100	100	100		Triacylglycerol	Ester	100009887
7595			TAG54:6-FA20:3					1.1	0.97	1.1	1.03	1.1	1.04		0.0515	0.267	0.9955	0.8411	0.4259	0.6415	0.5405	0.9729	0.3005	0.4848	0.4256	0.4825		1.4737	1.6215	1.4363	1.6206	0.611	0.6285	0.6715	0.6358		100	100	100	100	100	100	100	100		Triacylglycerol	Ester	100010222
7596			TAG54:6-FA20:4					1.23	1.29	1.38	1.16	1.17	1.25		0.0176	0.1355	0.0819	0.2566	0.0034	0.0296	0.1818	0.7005	0.173	0.3756	0.0735	0.1991		1.1581	1.4203	1.4989	1.595	0.8375	0.9749	0.9807	1.0431		100	100	100	100	100	100	100	100		Triacylglycerol	Ester	100010059
7597			TAG54:6-FA20:5					1.16	1.11	1.19	1.09	1.13	1.16		0.0342	0.2109	0.1164	0.306	0.0201	0.094	0.3474	0.908	0.1815	0.3863	0.1142	0.2521		0.8202	0.9514	0.9085	0.9739	0.4331	0.4721	0.4909	0.5026		100	100	100	100	100	100	100	100		Triacylglycerol	Ester	100010755
7600			TAG54:6-FA22:5					1	1.05	1.07	1.05	1.21	1.27		0.3009	0.7161	0.2082	0.4261	0.0449	0.1663	0.7939	1	0.0391	0.1452	0.008	0.0412		0.7694	0.7664	0.8065	0.8255	0.4699	0.4926	0.5705	0.5947		100	100	100	100	100	100	100	100		Triacylglycerol	Ester	100009545
7601			TAG54:6-FA22:6					1.43	1.43	1.61	1.59	2.26	2.42		0.0004	0.0086	0.0007	0.0117	3.2082e-05	0.001	0.0004	0.0194	2.3571e-07	2.5672e-05	6.3283e-08	6.3007e-06		0.4976	0.7103	0.7109	0.7999	0.3316	0.528	0.7478	0.8015		100	100	100	100	100	100	100	100		Triacylglycerol	Ester	100010756
7606			TAG54:7-FA16:1					1.12	1.16	1.17	1.17	1.36	1.38		0.0037	0.0532	0.0197	0.1173	0.0077	0.052	0.1889	0.7112	0.0074	0.0499	0.0045	0.0269		1.1342	1.2684	1.317	1.3267	0.3993	0.4656	0.5436	0.5506		100	100	100	100	100	100	100	100		Triacylglycerol	Ester	100010414
7608			TAG54:7-FA18:1					0.98	0.86	0.93	1.27	1.14	1.2		0.9241	1	0.3479	0.5539	0.6982	0.8013	0.1069	0.565	0.4963	0.5864	0.1402	0.2853		2.7865	2.7281	2.3877	2.5979	0.2491	0.3163	0.2837	0.3001		100	100	100	100	100	100	100	100		Triacylglycerol	Ester	100009721
7609			TAG54:7-FA18:2					0.92	0.86	0.87	1.09	1.09	0.98		0.7161	0.986	0.0661	0.2271	0.1545	0.3605	0.3237	0.8887	0.4622	0.575	0.8312	0.6499		10.8815	10.007	9.3407	9.5007	0.6141	0.6673	0.6676	0.5991		100	100	100	100	100	100	100	100		Triacylglycerol	Ester	100010223
7610			TAG54:7-FA18:3					0.93	0.9	0.9	1.03	1.09	1.01		0.3272	0.7386	0.2438	0.4638	0.1467	0.3496	0.545	0.9732	0.6794	0.6591	0.6393	0.5683		10.0974	9.4199	9.1267	9.1208	0.6115	0.6329	0.6652	0.6167		100	100	100	100	100	100	100	100		Triacylglycerol	Ester	100009546
7614			TAG54:7-FA20:4					1.28	1.23	1.37	1.12	1.15	1.17		0.01	0.0992	0.0736	0.2414	0.0017	0.0193	0.1995	0.7241	0.1048	0.2745	0.0631	0.1796		1.5642	1.9992	1.9308	2.1504	0.6432	0.7173	0.7374	0.7553		100	100	100	100	100	100	100	100		Triacylglycerol	Ester	100009722
7615			TAG54:7-FA20:5					1.23	1.23	1.31	1.14	1.19	1.18		0.0193	0.1426	0.0834	0.2589	0.0213	0.0985	0.1885	0.7112	0.0949	0.26	0.1732	0.3233		1.0591	1.2986	1.3079	1.3828	0.5442	0.6215	0.6459	0.6405		100	100	100	100	100	100	100	100		Triacylglycerol	Ester	100009547
7617			TAG54:7-FA22:5					1.11	0.96	0.97	1.17	1.11	1.2		0.0855	0.3535	0.4496	0.623	0.5988	0.7553	0.3773	0.9224	0.5015	0.5878	0.2906	0.4215		1.1151	1.2338	1.0676	1.0837	0.527	0.6167	0.5874	0.6299		100	100	100	100	100	100	100	100		Triacylglycerol	Ester	100010591
7618			TAG54:7-FA22:6					1.27	1.22	1.42	1.23	1.81	2.07		0.0057	0.0718	0.0171	0.1067	0.0012	0.0148	0.1211	0.5768	8.501e-05	0.0024	4.3507e-06	0.0002		0.665	0.8468	0.8117	0.9417	0.3582	0.4422	0.648	0.7407		100	100	100	100	100	100	100	100		Triacylglycerol	Ester	100010757
7635			TAG54:1-FA16:0					0.95	0.98	1.06	1.11	1.17	1.14		0.6975	0.9777	0.8442	0.8175	0.5222	0.7029	0.6581	0.9901	0.4765	0.5809	0.4244	0.4824		0.3645	0.3452	0.3554	0.3881	0.2723	0.3011	0.3174	0.3103		100	100	100	100	100	100	100	100		Triacylglycerol	Ester	100010577
7638			TAG54:1-FA18:0					0.96	1.07	1.07	1.11	1.19	1.18		0.7052	0.9826	0.5368	0.6772	0.476	0.6719	0.6308	0.9869	0.3457	0.5223	0.2592	0.4031		0.3405	0.3282	0.3654	0.3646	0.2411	0.2668	0.2861	0.2857		100	100	100	100	100	100	100	100		Triacylglycerol	Ester	100010217
7639			TAG54:1-FA18:1					1.01	1.03	1.05	1.13	1.2	1.18		0.934	1	0.8185	0.8055	0.6284	0.7745	0.5008	0.9683	0.3644	0.5336	0.2748	0.4114		0.3765	0.3787	0.3896	0.3949	0.243	0.2753	0.2911	0.2878		100	100	100	100	100	100	100	100		Triacylglycerol	Ester	100009716
7640			TAG54:1-FA20:0					1.03	0.99	1.08	1.1	1.16	1.13		0.9168	1	0.8512	0.8204	0.5822	0.7469	0.8527	1	0.5448	0.6059	0.5609	0.5336		0.4734	0.4864	0.4672	0.511	0.2519	0.277	0.2911	0.2836		100	100	100	100	100	100	100	100		Triacylglycerol	Ester	100010578
7641			TAG54:1-FA20:1					0.91	1.01	1	1.05	1.11	1.1		0.4616	0.8512	0.9261	0.8401	0.9545	0.8789	0.9369	1	0.8861	0.7405	0.6073	0.5526		0.4778	0.4352	0.4821	0.4761	0.3535	0.3707	0.393	0.3871		100	100	100	100	100	100	100	100		Triacylglycerol	Ester	100010579
7646			TAG54:2-FA16:0					0.94	0.95	0.98	1.11	1.15	1.12		0.5519	0.9013	0.6197	0.7126	0.8165	0.8465	0.6824	0.9901	0.5188	0.5963	0.4676	0.4959		0.5977	0.5589	0.5699	0.5854	0.4043	0.4498	0.4646	0.4536		100	100	100	100	100	100	100	100		Triacylglycerol	Ester	100009881
7649			TAG54:2-FA18:0					1.03	1.04	1.07	1.1	1.19	1.15		0.8547	1	0.8273	0.8086	0.5604	0.7307	0.8183	1	0.3841	0.5438	0.4198	0.4816		0.4657	0.4801	0.4837	0.4996	0.2417	0.2665	0.2878	0.2788		100	100	100	100	100	100	100	100		Triacylglycerol	Ester	100010407
7650			TAG54:2-FA18:1					1.02	1.01	1.07	1.11	1.18	1.17		0.9653	1	0.9742	0.8411	0.6512	0.7814	0.7561	1	0.4341	0.5694	0.364	0.4598		0.4652	0.4745	0.4698	0.4956	0.2272	0.2523	0.2687	0.2668		100	100	100	100	100	100	100	100		Triacylglycerol	Ester	100010218
7651			TAG54:2-FA18:2					1.03	1.07	1.09	1.08	1.17	1.13		0.9263	1	0.5622	0.6859	0.3499	0.5767	0.708	0.9901	0.2809	0.4722	0.3791	0.4695		0.5532	0.5679	0.5942	0.605	0.2861	0.3083	0.3351	0.3228		100	100	100	100	100	100	100	100		Triacylglycerol	Ester	100010580
7652			TAG54:2-FA20:0					0.95	0.85	0.93	1.07	1.12	1.1		0.6547	0.9553	0.3434	0.549	0.6959	0.8013	0.6951	0.9901	0.5379	0.6045	0.5527	0.5294		0.5455	0.5188	0.4621	0.509	0.2248	0.2414	0.2509	0.2476		100	100	100	100	100	100	100	100		Triacylglycerol	Ester	100010053
7653			TAG54:2-FA20:1					0.96	0.95	0.99	1.07	1.17	1.08		0.7093	0.9827	0.5835	0.6982	0.8342	0.8495	0.867	1	0.5198	0.5964	0.7483	0.6157		0.62	0.5936	0.5882	0.6112	0.3873	0.4127	0.4538	0.418		100	100	100	100	100	100	100	100		Triacylglycerol	Ester	100009541
7654			TAG54:2-FA20:2					0.97	0.98	0.94	1.18	1.22	1.17		0.6319	0.9445	0.6963	0.7447	0.4723	0.67	0.3427	0.907	0.2275	0.4281	0.2162	0.3643		0.5895	0.5693	0.5748	0.5539	0.4441	0.5239	0.5404	0.5215		100	100	100	100	100	100	100	100		Triacylglycerol	Ester	100009542
7659			TAG54:3-FA16:0					0.95	0.98	1.01	1.07	1.17	1.07		0.7252	0.9915	0.7749	0.7893	0.8934	0.871	0.697	0.9901	0.3334	0.5115	0.454	0.4917		0.6567	0.6208	0.6426	0.6654	0.4958	0.5301	0.5816	0.5312		100	100	100	100	100	100	100	100		Triacylglycerol	Ester	100009717
7660			TAG54:3-FA16:1					0.88	0.8	0.91	1.07	1.17	1.2		0.4897	0.8751	0.2801	0.493	0.4155	0.6317	0.779	1	0.6999	0.67	0.2249	0.3738		0.5659	0.4993	0.4546	0.5133	0.2246	0.2394	0.2623	0.2698		100	100	100	100	100	100	100	100		Triacylglycerol	Ester	100010408
7662			TAG54:3-FA18:0					1.04	1.04	1.06	1.1	1.2	1.11		0.8322	1	0.8874	0.8318	0.6405	0.7771	0.6453	0.9869	0.2561	0.4528	0.3808	0.4708		0.956	0.9985	0.9911	1.014	0.3609	0.3972	0.4332	0.4017		100	100	100	100	100	100	100	100		Triacylglycerol	Ester	100010752
7663			TAG54:3-FA18:1					1.03	1	1.05	1.06	1.16	1.14		0.9751	1	0.7831	0.7936	0.8497	0.8575	0.9402	1	0.4624	0.575	0.4016	0.4795		0.6886	0.7067	0.6863	0.7224	0.2428	0.2584	0.282	0.2765		100	100	100	100	100	100	100	100		Triacylglycerol	Ester	100010054
7664			TAG54:3-FA18:2					1.04	1.05	1.09	1.09	1.16	1.12		0.9857	1	0.9338	0.8411	0.6715	0.7879	0.6164	0.9869	0.3836	0.5438	0.3382	0.4445		0.9321	0.9707	0.9829	1.0134	0.351	0.3836	0.406	0.392		100	100	100	100	100	100	100	100		Triacylglycerol	Ester	100010581
7665			TAG54:3-FA18:3					1	1.07	1.16	1.11	1.16	1.08		0.5227	0.8934	0.9379	0.8411	0.2676	0.4981	0.3779	0.9224	0.3547	0.5312	0.6583	0.5766		0.6527	0.6546	0.699	0.7603	0.1854	0.2058	0.2147	0.1999		100	100	100	100	100	100	100	100		Triacylglycerol	Ester	100010753
7667			TAG54:3-FA20:1					0.92	0.92	1.02	1.06	1.11	1.03		0.299	0.7152	0.3593	0.5591	0.9988	0.8789	0.8325	1	0.6293	0.6381	0.7793	0.6274		0.7246	0.6636	0.6684	0.7372	0.4141	0.4389	0.4595	0.4283		100	100	100	100	100	100	100	100		Triacylglycerol	Ester	100010582
7668			TAG54:3-FA20:2					0.9	0.92	0.93	1.09	1.15	1.07		0.4441	0.8356	0.5062	0.6557	0.6715	0.7879	0.5234	0.9683	0.3579	0.5312	0.4348	0.4855		0.6876	0.6216	0.6316	0.6412	0.5075	0.5536	0.5839	0.5445		100	100	100	100	100	100	100	100		Triacylglycerol	Ester	100010409
7669			TAG54:3-FA20:3					1.06	1.09	1.17	1.08	1.17	1.17		0.2931	0.7093	0.2334	0.4548	0.0198	0.0939	0.4568	0.9627	0.0847	0.2424	0.0318	0.1078		0.6334	0.6689	0.6877	0.7422	0.5083	0.5502	0.5938	0.5958		100	100	100	100	100	100	100	100		Triacylglycerol	Ester	100009543
7675			TAG54:4-FA16:0					1.01	1.09	1.11	1.07	1.17	1.09		0.8985	1	0.3326	0.5408	0.1422	0.3427	0.4874	0.968	0.1063	0.2766	0.1719	0.322		0.6431	0.6469	0.702	0.712	0.5308	0.568	0.62	0.5771		100	100	100	100	100	100	100	100		Triacylglycerol	Ester	100009882
7676			TAG54:4-FA16:1					0.97	0.9	0.95	1.06	1.07	1.05		0.6276	0.9408	0.3667	0.5641	0.4053	0.6225	0.6973	0.9901	0.8787	0.7367	0.878	0.6676		0.9447	0.9145	0.8468	0.8933	0.3609	0.3829	0.3871	0.3777		100	100	100	100	100	100	100	100		Triacylglycerol	Ester	100009718
7678			TAG54:4-FA18:0					1.07	1.08	1.11	1.03	1.13	1.06		0.6548	0.9553	0.6968	0.7447	0.224	0.4476	0.832	1	0.3399	0.5178	0.4466	0.4914		2.002	2.1396	2.168	2.2188	0.5315	0.5491	0.5993	0.5652		100	100	100	100	100	100	100	100		Triacylglycerol	Ester	100010055
7679			TAG54:4-FA18:1					1.02	0.96	1.02	1.06	1.16	1.09		0.7779	1	0.5314	0.6737	0.7778	0.8343	0.8301	1	0.4362	0.5701	0.4188	0.4816		1.6989	1.7388	1.6379	1.7395	0.3957	0.4179	0.4578	0.4324		100	100	100	100	100	100	100	100		Triacylglycerol	Ester	100010583
7680			TAG54:4-FA18:2					1.05	1	1.06	1.05	1.15	1.07		0.9764	1	0.7934	0.7973	0.9727	0.8789	0.8302	1	0.4334	0.5694	0.4854	0.5038		1.6439	1.7226	1.6404	1.7397	0.4061	0.4247	0.4667	0.4329		100	100	100	100	100	100	100	100		Triacylglycerol	Ester	100010410
7681			TAG54:4-FA18:3					1.07	1.03	1.04	1.07	1.11	1.1		0.9132	1	0.7364	0.7651	0.8655	0.8631	0.6332	0.9869	0.4656	0.5768	0.3588	0.4555		1.2031	1.287	1.2406	1.2559	0.2609	0.2795	0.2888	0.2867		100	100	100	100	100	100	100	100		Triacylglycerol	Ester	100010584
7683			TAG54:4-FA20:1					1.02	0.93	1.04	1.05	1.08	1.12		0.6462	0.9529	0.4019	0.5901	0.7199	0.8106	0.9308	1	0.9161	0.7485	0.5027	0.5098		1.1291	1.1507	1.0474	1.1748	0.3598	0.3791	0.3872	0.4018		100	100	100	100	100	100	100	100		Triacylglycerol	Ester	100010411
7684			TAG54:4-FA20:2					0.93	0.91	0.95	1.04	1.11	1.05		0.4826	0.8702	0.4125	0.5966	0.9102	0.8788	0.5558	0.9732	0.4793	0.5814	0.3436	0.4487		0.9435	0.8795	0.8619	0.9007	0.5599	0.5837	0.6195	0.5891		100	100	100	100	100	100	100	100		Triacylglycerol	Ester	100010056
7685			TAG54:4-FA20:3					1.02	1.01	1.04	1.06	1.13	1.09		0.7447	0.9994	0.8993	0.8337	0.3635	0.588	0.6268	0.9869	0.2031	0.4064	0.3053	0.4302		0.6348	0.6468	0.6389	0.663	0.5065	0.5349	0.5746	0.5517		100	100	100	100	100	100	100	100		Triacylglycerol	Ester	100010057
7688			TAG53:4-FA16:0					1.03	0.98	1.14	1.06	1.08	1.03		0.7983	1	0.9991	0.8411	0.4355	0.6495	0.6634	0.9901	0.5818	0.6217	0.7318	0.6096		0.7739	0.7975	0.7585	0.8837	0.3024	0.3213	0.3255	0.3114		100	100	100	100	100	100	100	100		Triacylglycerol	Ester	100009539
7690			TAG53:4-FA17:0					1.13	1.04	1.13	1.08	1.15	1.14		0.807	1	0.5654	0.6882	0.9361	0.8789	0.6576	0.9901	0.4021	0.5508	0.2663	0.4052		2.1184	2.3873	2.1965	2.3834	0.6532	0.7065	0.7491	0.7467		100	100	100	100	100	100	100	100		Triacylglycerol	Ester	100010574
7691			TAG53:4-FA18:0					1.07	1.05	1.04	0.97	0.97	0.96		0.1705	0.5327	0.3542	0.5591	0.4612	0.6639	0.5205	0.9683	0.471	0.5797	0.3769	0.4676		0.9666	1.0339	1.0111	1.0032	0.962	0.9329	0.9298	0.9224		100	100	100	100	100	100	100	100		Triacylglycerol	Ester	100009713
7692			TAG53:4-FA18:1					1.02	1	1.04	1	1.01	0.98		0.7194	0.988	0.9999	0.8411	0.5474	0.7239	0.9163	1	0.7968	0.7008	0.6882	0.5897		1.0785	1.0995	1.0794	1.1186	0.9128	0.9083	0.9243	0.8961		100	100	100	100	100	100	100	100		Triacylglycerol	Ester	100009540
7693			TAG53:4-FA18:2					1	0.96	1.05	1.08	1.12	1.06		0.8065	1	0.593	0.7005	0.9007	0.8737	0.6417	0.9869	0.4698	0.5797	0.6031	0.5522		1.9953	2.0038	1.9205	2.1022	0.6059	0.6534	0.6807	0.6415		100	100	100	100	100	100	100	100		Triacylglycerol	Ester	100010404
7694			TAG53:4-FA18:3					0.98	0.86	0.92	1.13	1.1	1.09		0.9666	1	0.4599	0.6302	0.6288	0.7745	0.5232	0.9683	0.989	0.7563	0.6529	0.5762		1.5225	1.4877	1.3135	1.4018	0.349	0.3943	0.3843	0.3787		100	100	100	100	100	100	100	100		Triacylglycerol	Ester	100009877
7698			TAG53:4-FA20:4					1.22	1.39	1.48	1.14	1.15	1.29		0.0395	0.2335	0.003	0.0332	0.0002	0.0046	0.1395	0.6132	0.2579	0.4533	0.014	0.0612		0.649	0.7918	0.9031	0.9587	0.5566	0.6341	0.6387	0.7167		100	100	100	100	100	100	100	100		Triacylglycerol	Ester	100010051
7707			TAG53:5-FA18:1					1.01	0.98	0.99	1.01	1	1.01		0.6969	0.9777	0.5161	0.6627	0.7438	0.8205	0.6924	0.9901	0.8818	0.7374	0.6788	0.586		1.0284	1.038	1.0091	1.0183	0.9425	0.9533	0.9471	0.9537		100	100	100	100	100	100	100	100		Triacylglycerol	Ester	100010575
7708			TAG53:5-FA18:2					0.99	0.99	1	0.99	1	1		0.6491	0.9529	0.6934	0.7447	0.7988	0.8384	0.8072	1	0.9217	0.7506	0.8902	0.6704		1.1532	1.144	1.1423	1.1523	0.9206	0.9132	0.9193	0.9248		100	100	100	100	100	100	100	100		Triacylglycerol	Ester	100010405
7709			TAG53:5-FA18:3					1.12	1	1.1	0.91	0.98	1.03		0.461	0.8511	0.9446	0.8411	0.7114	0.8081	0.3827	0.9224	0.7848	0.6972	0.7637	0.6203		1.986	2.2273	1.983	2.1864	0.5746	0.5213	0.5656	0.5922		100	100	100	100	100	100	100	100		Triacylglycerol	Ester	100009878
7712			TAG53:5-FA20:4					1.29	1.13	1.33	1.12	1.06	1.21		0.0004	0.0091	0.0379	0.1678	7.2426e-05	0.0018	0.1687	0.6938	0.4722	0.5803	0.0106	0.0499		0.8206	1.0573	0.9292	1.0921	0.6573	0.734	0.699	0.7921		100	100	100	100	100	100	100	100		Triacylglycerol	Ester	100009879
7722			TAG53:6-FA18:1					1.04	0.97	1	1.01	0.99	0.97		0.4072	0.8084	0.5884	0.7	0.9327	0.8789	0.8735	1	0.7776	0.6972	0.5209	0.5167		0.9309	0.9682	0.907	0.933	0.8838	0.8909	0.8733	0.8572		100	100	100	100	100	100	100	100		Triacylglycerol	Ester	100010052
7723			TAG53:6-FA18:2					0.97	1	0.95	0.98	1	1.01		0.5675	0.9116	0.869	0.8266	0.2427	0.4671	0.6176	0.9869	0.9783	0.7563	0.9267	0.6852		1.2168	1.1851	1.2126	1.1552	0.9105	0.8909	0.9098	0.9159		100	100	100	100	100	100	100	100		Triacylglycerol	Ester	100010576
7724			TAG53:6-FA18:3					1	1.01	1.02	0.98	1	0.99		0.9711	1	0.8002	0.798	0.7322	0.8127	0.7009	0.9901	0.9945	0.7563	0.8384	0.6535		1.0182	1.0185	1.0326	1.0372	0.9012	0.8866	0.9017	0.8939		100	100	100	100	100	100	100	100		Triacylglycerol	Ester	100009714
7726			TAG53:6-FA20:4					1.2	1.09	1.18	0.95	1.14	1.08		0.6106	0.9304	0.9937	0.8411	0.5296	0.7106	0.9442	1	0.5709	0.6171	0.7516	0.6163		0.9944	1.1932	1.0826	1.1727	0.8856	0.8457	1.0126	0.9592		100	100	100	100	100	100	100	100		Triacylglycerol	Ester	100009715
7735			TAG53:7-FA18:3					1.16	1.06	1.05	1.06	1.07	0.95		0.2193	0.6093	0.6326	0.7211	0.6917	0.8001	0.6365	0.9869	0.5505	0.6073	0.6961	0.5928		0.9555	1.1052	1.0168	1.0048	0.8716	0.9202	0.9356	0.8312		100	100	100	100	100	100	100	100		Triacylglycerol	Ester	100010406
7743			TAG54:0-FA16:0					1.04	0.92	1.01	1.08	1.12	1.17		0.5621	0.9078	0.7714	0.7874	0.7107	0.8081	0.7882	1	0.4979	0.5867	0.4801	0.5009		0.2928	0.3048	0.2687	0.2953	0.2006	0.2158	0.225	0.2347		100	100	100	100	100	100	100	100		Triacylglycerol	Ester	100009880
7745			TAG54:0-FA18:0					0.98	1.08	1.05	1.12	1.15	1.23		0.8824	1	0.5413	0.6789	0.6985	0.8013	0.4874	0.968	0.3964	0.5476	0.0674	0.1882		0.2276	0.2233	0.2453	0.2383	0.2189	0.2447	0.2511	0.2701		100	100	100	100	100	100	100	100		Triacylglycerol	Ester	100010216
7754			TAG52:7-FA20:5					1.03	0.8	0.92	1.19	0.81	0.78		0.8365	1	0.4922	0.6516	0.7177	0.809	0.2649	0.8177	0.2322	0.4297	0.1966	0.3485		0.9231	0.9486	0.74	0.851	0.5263	0.6279	0.4284	0.411		67	67	67	67	67	100	67	33		Triacylglycerol	Ester	100010214
7757			TAG52:7-FA22:6					0.98	1.21	1.2	1.19	1.39	1.36		0.2779	0.6905	0.1606	0.3641	0.0681	0.221	0.374	0.9224	0.0545	0.1793	0.1085	0.2444		0.694	0.6782	0.8405	0.8309	0.41	0.4871	0.5714	0.5589		100	100	100	100	100	100	100	100		Triacylglycerol	Ester	100010748
7761			TAG52:8-FA16:1					1.07	0.99	0.92	1.02	1.12	1.23		0.6674	0.9622	0.648	0.7267	0.5024	0.6911	0.8434	1	0.8691	0.7328	0.5334	0.5232		0.4781	0.5133	0.4722	0.439	0.2033	0.2083	0.2269	0.2492		100	100	100	100	100	100	100	100		Triacylglycerol	Ester	100009536
7762			TAG52:8-FA18:2					1.21	1.07	1.05	1.11	1.26	1.17		0.3943	0.7969	0.9773	0.8411	0.8916	0.8707	0.4678	0.9676	0.1183	0.3003	0.2574	0.4018		0.7777	0.9389	0.8293	0.8172	0.3196	0.3554	0.4028	0.3735		100	100	100	100	100	100	100	100		Triacylglycerol	Ester	100009872
7776			TAG53:0-FA16:0					1.17	1.15	1.24	1.12	1.32	1.26		0.0237	0.1595	0.1229	0.3133	0.0112	0.0656	0.2849	0.8344	0.0137	0.0727	0.0382	0.1242		0.5839	0.6839	0.673	0.7236	0.2834	0.3175	0.3744	0.3558		100	100	100	100	100	100	100	100		Triacylglycerol	Ester	100010749
7782			TAG53:1-FA16:0					0.92	0.76	0.86	1.17	1.27	1.23		0.9049	1	0.3852	0.5797	0.9645	0.8789	0.5638	0.9732	0.3185	0.4985	0.2812	0.4156		0.4845	0.4467	0.3703	0.4183	0.1923	0.2247	0.2445	0.2371		100	100	100	100	100	100	100	100		Triacylglycerol	Ester	100010750
7784			TAG53:1-FA17:0					1.02	1.03	1.1	1.1	1.12	1.18		0.8603	1	0.8013	0.798	0.4257	0.6415	0.941	1	0.6199	0.6334	0.4518	0.4917		0.4935	0.5046	0.5073	0.5433	0.3458	0.3821	0.3887	0.4083		100	100	100	100	100	100	100	100		Triacylglycerol	Ester	100009873
7785			TAG53:1-FA18:0					0.97	1	1.06	1.14	1.11	1.15		0.7989	1	0.9251	0.8401	0.5766	0.7403	0.5462	0.9732	0.8311	0.7174	0.4951	0.5065		0.4807	0.4656	0.4821	0.5082	0.3315	0.3772	0.3681	0.3798		100	100	100	100	100	100	100	100		Triacylglycerol	Ester	100010572
7786			TAG53:1-FA18:1					1.03	0.95	0.98	1.16	1.17	1.15		0.9177	1	0.7081	0.7512	0.9101	0.8788	0.8835	1	0.8342	0.7192	0.7493	0.6161		0.5532	0.5675	0.5236	0.5449	0.3132	0.3618	0.3664	0.3589		100	100	100	100	100	100	100	100		Triacylglycerol	Ester	100010751
7792			TAG53:2-FA16:0					1.03	0.94	1.03	1.16	1.18	1.12		0.8979	1	0.6957	0.7447	0.9306	0.8789	0.7235	0.9926	0.5396	0.6045	0.6341	0.5662		0.5674	0.5832	0.535	0.5823	0.2429	0.2806	0.2872	0.2714		100	100	100	100	100	100	100	100		Triacylglycerol	Ester	100010401
7794			TAG53:2-FA17:0					1.05	0.96	1	1.11	1.17	1.15		0.8183	1	0.7237	0.7602	0.9159	0.8789	0.7541	1	0.4707	0.5797	0.5001	0.5098		0.6519	0.6835	0.625	0.6529	0.3333	0.3694	0.3887	0.3823		100	100	100	100	100	100	100	100		Triacylglycerol	Ester	100010402
7795			TAG53:2-FA18:0					1	0.95	1.02	1.03	1.09	1.11		0.9645	1	0.6506	0.728	0.982	0.8789	0.8782	1	0.593	0.6244	0.4586	0.4918		0.6254	0.6283	0.594	0.6361	0.4061	0.4173	0.4425	0.4492		100	100	100	100	100	100	100	100		Triacylglycerol	Ester	100009874
7796			TAG53:2-FA18:1					1.04	0.97	0.99	1.13	1.19	1.15		0.8293	1	0.7291	0.7624	0.8332	0.8495	0.7067	0.9901	0.372	0.5379	0.4388	0.4869		0.6479	0.6766	0.627	0.6432	0.3203	0.3613	0.3804	0.368		100	100	100	100	100	100	100	100		Triacylglycerol	Ester	100010573
7797			TAG53:2-FA18:2					1.07	0.94	1	1.13	1.19	1.18		0.7447	0.9994	0.6899	0.7444	0.7894	0.8357	0.558	0.9732	0.2472	0.4426	0.3024	0.4281		0.6679	0.7155	0.6274	0.6656	0.3016	0.3401	0.3589	0.3544		100	100	100	100	100	100	100	100		Triacylglycerol	Ester	100009875
7803			TAG53:3-FA16:0					1.08	1.01	1.09	1.1	1.15	1.08		0.8462	1	0.9147	0.8394	0.8627	0.862	0.6211	0.9869	0.5004	0.5876	0.5455	0.5286		0.6968	0.7519	0.7061	0.7619	0.2699	0.2961	0.3109	0.2918		100	100	100	100	100	100	100	100		Triacylglycerol	Ester	100010403
7805			TAG53:3-FA17:0					1.07	1.01	1.08	1.07	1.13	1.1		0.7996	1	0.8492	0.8204	0.9427	0.8789	0.9649	1	0.6536	0.6491	0.5857	0.5422		1.2674	1.3533	1.2841	1.3718	0.5369	0.575	0.607	0.5916		100	100	100	100	100	100	100	100		Triacylglycerol	Ester	100010215
7806			TAG53:3-FA18:0					0.99	1	1	0.99	1.01	0.98		0.7844	1	0.9692	0.8411	0.8915	0.8707	0.6869	0.9901	0.7865	0.6972	0.5389	0.5266		1.0015	0.9927	1.0033	1.0064	0.9852	0.9719	0.995	0.9642		100	100	100	100	100	100	100	100		Triacylglycerol	Ester	100009876
7807			TAG53:3-FA18:1					1.04	0.97	1.03	1.03	1.06	1.02		0.815	1	0.6904	0.7444	0.9995	0.8789	0.8819	1	0.7052	0.6723	0.8587	0.6615		0.9452	0.9858	0.9178	0.9714	0.5375	0.553	0.5686	0.5504		100	100	100	100	100	100	100	100		Triacylglycerol	Ester	100009537
7808			TAG53:3-FA18:2					1.08	0.98	1.05	1.08	1.13	1.1		0.7458	0.9994	0.6467	0.7267	0.8734	0.8664	0.8097	1	0.5757	0.6197	0.5491	0.5294		1.2601	1.3568	1.2324	1.3243	0.5176	0.5577	0.5854	0.567		100	100	100	100	100	100	100	100		Triacylglycerol	Ester	100009538
7814			TAG52:3-FA20:3					1.06	1.09	1.15	1.19	1.23	1.29		0.3126	0.7283	0.2237	0.4447	0.0562	0.195	0.0715	0.4533	0.0428	0.155	0.0059	0.0325		0.5552	0.59	0.6037	0.6388	0.4211	0.5008	0.5186	0.5426		100	100	100	100	100	100	100	100		Triacylglycerol	Ester	100010743
7815			TAG52:3-FA22:1					1.18	0.96	1.11	1.21	1.24	1.14		0.6788	0.9678	0.5997	0.7047	0.7301	0.8127	0.2759	0.8264	0.3084	0.4906	0.4509	0.4917		0.9484	1.1217	0.9129	1.0569	0.3074	0.3721	0.3814	0.3489		100	100	100	100	100	100	100	100		Triacylglycerol	Ester	100009867
7817			TAG52:4-FA14:0					0.75	0.76	0.87	1.11	1.15	1.19		0.2612	0.6772	0.1516	0.3549	0.9709	0.8789	0.4104	0.9357	0.4388	0.5717	0.0868	0.2163		0.7598	0.568	0.5801	0.6631	0.3712	0.4121	0.4256	0.4421		100	100	100	100	100	100	100	100		Triacylglycerol	Ester	100010744
7820			TAG52:4-FA16:0					1.06	0.98	1.05	1.07	1.1	1.05		0.878	1	0.4963	0.6523	0.7925	0.8357	0.4816	0.968	0.4499	0.5735	0.4841	0.503		2.3189	2.4575	2.2733	2.4426	0.6274	0.6725	0.6913	0.6588		100	100	100	100	100	100	100	100		Triacylglycerol	Ester	100010397
7821			TAG52:4-FA16:1					1.03	0.89	1.01	1.08	1.16	1.07		0.7439	0.9994	0.191	0.4036	0.3454	0.5727	0.6378	0.9869	0.483	0.5829	0.5467	0.5293		1.8519	1.9032	1.6535	1.8688	0.3612	0.3898	0.4192	0.3876		100	100	100	100	100	100	100	100		Triacylglycerol	Ester	100010210
7823			TAG52:4-FA18:0					0.99	0.91	1.01	1.15	1.25	1.3		0.9696	1	0.273	0.4885	0.6845	0.7979	0.2178	0.7513	0.0437	0.1566	0.0142	0.0619		1.4084	1.4004	1.2824	1.4188	0.2052	0.2354	0.2556	0.2663		100	100	100	100	100	100	100	100		Triacylglycerol	Ester	100009530
7824			TAG52:4-FA18:1					1.03	0.91	1	1.08	1.13	1.07		0.9148	1	0.2212	0.4411	0.4462	0.6544	0.5775	0.979	0.4466	0.5735	0.4777	0.4999		1.7946	1.8453	1.6302	1.7874	0.3254	0.3507	0.3675	0.3474		100	100	100	100	100	100	100	100		Triacylglycerol	Ester	100010046
7825			TAG52:4-FA18:2					1.07	0.96	1.06	1.04	1.08	1.03		0.7665	1	0.3833	0.5779	0.849	0.8574	0.6566	0.9901	0.5359	0.6045	0.5373	0.5266		2.2989	2.4625	2.2075	2.4267	0.6068	0.6318	0.653	0.6265		100	100	100	100	100	100	100	100		Triacylglycerol	Ester	100010745
7826			TAG52:4-FA18:3					1.04	0.93	1.02	1.06	1.06	1.03		0.9519	1	0.3207	0.5296	0.7327	0.8127	0.5842	0.9805	0.6903	0.6656	0.6579	0.5766		1.3951	1.4545	1.2973	1.4283	0.3065	0.3262	0.3247	0.3143		100	100	100	100	100	100	100	100		Triacylglycerol	Ester	100010567
7827			TAG52:4-FA20:0					0.99	0.9	1.01	1.09	1.12	1.08		0.8176	1	0.1094	0.2979	0.8325	0.8495	0.5843	0.9805	0.3594	0.5312	0.3676	0.4613		2.4834	2.4555	2.24	2.5094	0.6192	0.6731	0.6908	0.666		100	100	100	100	100	100	100	100		Triacylglycerol	Ester	100009531
7829			TAG52:4-FA20:2					0.99	0.95	0.98	0.97	0.99	1.06		0.5677	0.9116	0.2239	0.4447	0.8314	0.8495	0.8107	1	0.9799	0.7563	0.3577	0.4554		1.3123	1.2951	1.2415	1.2903	0.4435	0.4304	0.4376	0.472		100	100	100	100	100	100	100	100		Triacylglycerol	Ester	100010047
7830			TAG52:4-FA20:3					0.89	0.84	0.94	1.11	1.1	1.1		0.5774	0.917	0.2627	0.4768	0.8965	0.8734	0.2698	0.822	0.4488	0.5735	0.3977	0.4793		0.6981	0.6217	0.5832	0.6546	0.356	0.3958	0.392	0.3923		100	100	100	100	100	100	100	100		Triacylglycerol	Ester	100010048
7831			TAG52:4-FA20:4					1.31	1.31	1.42	1.31	1.44	1.58		0.0014	0.0245	0.0028	0.0324	9.0499e-05	0.0022	0.0071	0.1149	0.0006	0.0087	3.6818e-05	0.0008		0.6965	0.915	0.912	0.9886	0.4852	0.6335	0.7	0.7688		100	100	100	100	100	100	100	100		Triacylglycerol	Ester	100009711
7832			TAG52:4-FA22:1					1.12	0.95	1.04	1.1	1.16	1.17		0.2628	0.6789	0.3064	0.5209	0.4457	0.6544	0.4842	0.968	0.2832	0.4723	0.1209	0.2603		1.6945	1.891	1.6099	1.7703	0.3601	0.3955	0.4194	0.4196		100	100	100	100	100	100	100	100		Triacylglycerol	Ester	100010746
7833			TAG52:4-FA22:4					0.97	0.89	1.06	1.16	1.32	1.19		0.3841	0.7892	0.4049	0.5923	0.474	0.671	0.4975	0.968	0.0881	0.2465	0.2014	0.3517		1.0686	1.0385	0.9559	1.1337	0.335	0.389	0.4419	0.3984		100	100	100	100	100	100	100	100		Triacylglycerol	Ester	100009532
7835			TAG52:5-FA14:0					0.99	1	1.09	1.09	1.22	1.1		0.3198	0.735	0.1073	0.2944	0.0289	0.1224	0.4861	0.968	0.0483	0.1649	0.2326	0.3823		0.7821	0.7726	0.7797	0.8507	0.4544	0.4947	0.5562	0.5017		100	100	100	100	100	100	100	100		Triacylglycerol	Ester	100010049
7838			TAG52:5-FA16:0					1	0.89	0.95	1.09	1.08	1.05		0.9036	1	0.2257	0.4461	0.7865	0.8357	0.3091	0.872	0.4546	0.5741	0.4325	0.4847		3.7038	3.7223	3.2957	3.5205	0.5132	0.5617	0.5564	0.5407		100	100	100	100	100	100	100	100		Triacylglycerol	Ester	100010398
7839			TAG52:5-FA16:1					1.04	0.88	0.97	1.07	1.08	1.03		0.7957	1	0.2073	0.4261	0.3556	0.5802	0.6352	0.9869	0.6467	0.6462	0.5405	0.5267		3.492	3.633	3.0878	3.3955	0.5345	0.5728	0.5787	0.5532		100	100	100	100	100	100	100	100		Triacylglycerol	Ester	100010211
7842			TAG52:5-FA18:1					1.04	0.87	0.98	1.07	1.09	1.09		0.7369	0.9971	0.0944	0.2749	0.277	0.5062	0.5526	0.9732	0.5959	0.6252	0.2808	0.4156		2.7604	2.8621	2.3998	2.6929	0.3246	0.3462	0.3526	0.3551		100	100	100	100	100	100	100	100		Triacylglycerol	Ester	100010568
7843			TAG52:5-FA18:2					1.01	0.87	0.98	1.07	1.1	1.03		0.7167	0.986	0.1208	0.3113	0.2875	0.5179	0.5688	0.975	0.5902	0.6241	0.5449	0.5285		3.9145	3.9528	3.4069	3.8225	0.5351	0.5747	0.5908	0.5529		100	100	100	100	100	100	100	100		Triacylglycerol	Ester	100010399
7844			TAG52:5-FA18:3					1	0.85	0.98	1.09	1.09	1.04		0.7546	1	0.0718	0.2361	0.4507	0.6574	0.3413	0.907	0.4536	0.5741	0.4734	0.4978		3.2362	3.2483	2.7669	3.1638	0.4776	0.5193	0.5213	0.4956		100	100	100	100	100	100	100	100		Triacylglycerol	Ester	100009868
7848			TAG52:5-FA20:3					0.99	0.76	0.96	0.9	0.99	0.89		0.9118	1	0.1547	0.3579	0.9335	0.8789	0.3797	0.9224	0.6698	0.657	0.3709	0.4641		1.2706	1.2523	0.9671	1.218	0.5706	0.5147	0.5625	0.5076		100	100	100	100	100	100	100	100		Triacylglycerol	Ester	100010050
7849			TAG52:5-FA20:4					1.02	1.08	1.15	1.15	1.18	1.26		0.193	0.5661	0.0811	0.2546	0.0163	0.0832	0.2041	0.7285	0.1428	0.334	0.0274	0.0994		0.7546	0.773	0.8161	0.8691	0.4226	0.4847	0.4966	0.5332		100	100	100	100	100	100	100	100		Triacylglycerol	Ester	100009869
7850			TAG52:5-FA20:5					1.27	1.27	1.31	1.32	1.54	1.65		0.0508	0.2662	0.0199	0.1174	0.0018	0.0198	0.0235	0.2335	0.001	0.0121	0.0006	0.0064		0.4867	0.6185	0.6187	0.6386	0.2434	0.3219	0.3742	0.4014		100	100	100	100	100	100	100	100		Triacylglycerol	Ester	100009870
7852			TAG52:5-FA22:5					1.04	0.92	1.04	1.26	1.29	1.24		0.4141	0.8128	0.9085	0.8362	0.5451	0.7223	0.0224	0.228	0.0372	0.1412	0.0269	0.0986		1.4489	1.5001	1.3308	1.5116	0.2929	0.3699	0.3768	0.3637		100	100	100	100	100	100	100	100		Triacylglycerol	Ester	100009533
7854			TAG52:6-FA14:0					0.92	0.92	0.82	1.05	1.19	1.2		0.1909	0.5621	0.1582	0.3599	0.1611	0.3705	0.7682	1	0.2924	0.4795	0.2958	0.4246		0.9707	0.8953	0.895	0.7973	0.4019	0.4228	0.4775	0.4811		100	100	100	100	100	100	100	100		Triacylglycerol	Ester	100010569
7857			TAG52:6-FA16:0					0.96	0.87	0.98	1.07	1.15	1.12		0.4564	0.8462	0.1636	0.3675	0.7228	0.8106	0.4416	0.9588	0.2865	0.474	0.1698	0.32		2.1746	2.0943	1.8973	2.1253	0.2917	0.3129	0.3365	0.3268		100	100	100	100	100	100	100	100		Triacylglycerol	Ester	100010747
7858			TAG52:6-FA16:1					1.01	0.84	0.98	1.09	1.06	1.15		0.7696	1	0.0991	0.2825	0.8345	0.8495	0.5638	0.9732	0.8908	0.7416	0.3521	0.4541		5.4049	5.4343	4.5174	5.2856	0.5145	0.5632	0.5458	0.5915		100	100	100	100	100	100	100	100		Triacylglycerol	Ester	100009534
7860			TAG52:6-FA18:1					1.09	0.92	1.16	0.96	0.95	1.03		0.609	0.93	0.4488	0.6229	0.2042	0.4279	0.8456	1	0.7785	0.6972	0.7082	0.5979		3.1345	3.4055	2.8825	3.6235	0.366	0.351	0.3486	0.3786		100	100	100	100	100	100	100	100		Triacylglycerol	Ester	100010570
7861			TAG52:6-FA18:2					1	0.87	1.04	1.02	1.06	1.01		0.7204	0.988	0.2566	0.4746	0.6088	0.7622	0.6063	0.9837	0.3815	0.5431	0.4353	0.4856		5.5272	5.5393	4.8213	5.772	0.5487	0.5609	0.5834	0.5548		100	100	100	100	100	100	100	100		Triacylglycerol	Ester	100009535
7862			TAG52:6-FA18:3					0.99	0.85	0.95	1.05	1.03	0.95		0.7615	1	0.0479	0.1901	0.1176	0.3073	0.497	0.968	0.5902	0.6241	0.832	0.6501		5.7103	5.6464	4.8486	5.4257	0.5305	0.5562	0.5441	0.5053		100	100	100	100	100	100	100	100		Triacylglycerol	Ester	100010212
7866			TAG52:6-FA20:4					1.11	1.18	1.31	1.25	1.18	1.31		0.1096	0.4145	0.153	0.3567	0.0087	0.0566	0.0961	0.5373	0.1989	0.4043	0.0445	0.1398		0.9865	1.0947	1.1612	1.297	0.4702	0.5876	0.5568	0.6168		100	100	100	100	100	100	100	100		Triacylglycerol	Ester	100010213
7867			TAG52:6-FA20:5					1.09	0.94	1.07	1.04	1.06	1.11		0.0451	0.2487	0.1481	0.349	0.1585	0.3664	0.5842	0.9805	0.5406	0.6047	0.2985	0.4246		0.7533	0.8184	0.7057	0.8046	0.3266	0.3406	0.3474	0.3631		100	100	100	100	100	100	100	100		Triacylglycerol	Ester	100009871
7870			TAG52:6-FA22:6					1.09	1.11	1.33	1.25	1.7	1.63		0.0127	0.1109	0.0139	0.094	0.0008	0.0111	0.1402	0.6149	0.0021	0.021	0.0041	0.0249		0.7077	0.7729	0.7883	0.9396	0.3392	0.4243	0.5756	0.5522		100	100	100	100	100	100	100	100		Triacylglycerol	Ester	100010400
7874			TAG52:7-FA16:0					1.08	0.98	1.05	1.1	1.05	1.11		0.6366	0.9467	0.8015	0.798	0.739	0.8169	0.7077	0.9901	0.9298	0.7538	0.5933	0.5461		0.4671	0.5026	0.4587	0.4916	0.2807	0.3076	0.2938	0.3122		100	100	100	100	100	100	100	100		Triacylglycerol	Ester	100009712
7876			TAG52:7-FA18:1					0.92	0.88	0.97	1.14	1.23	1.14		0.6172	0.9355	0.2732	0.4885	0.7755	0.8342	0.8018	1	0.2488	0.4437	0.4172	0.4816		0.6355	0.5852	0.5609	0.6151	0.281	0.3214	0.3465	0.3215		100	100	100	100	100	100	100	100		Triacylglycerol	Ester	100010571
7896			TAG52:0-FA16:0					0.99	1.01	1.07	1.17	1.17	1.15		0.9753	1	0.9397	0.8411	0.5173	0.7009	0.4761	0.968	0.3547	0.5312	0.4291	0.4832		0.3675	0.3648	0.3696	0.3915	0.2276	0.2661	0.2669	0.2608		100	100	100	100	100	100	100	100		Triacylglycerol	Ester	100009862
7898			TAG52:0-FA18:0					1.01	1.02	1.03	1.16	1.18	1.18		0.8973	1	0.8515	0.8204	0.7697	0.8312	0.5159	0.9683	0.3025	0.4848	0.3098	0.4329		0.367	0.371	0.3758	0.3777	0.2229	0.2582	0.2636	0.264		100	100	100	100	100	100	100	100		Triacylglycerol	Ester	100010040
7899			TAG52:0-FA20:0					1.07	0.93	1.04	1.1	1.09	1.08		0.5834	0.9198	0.6252	0.7167	0.7138	0.8081	0.6922	0.9901	0.7112	0.674	0.6239	0.5611		0.3848	0.4125	0.3566	0.3994	0.2025	0.2233	0.2207	0.2182		100	100	100	100	100	100	100	100		Triacylglycerol	Ester	100010207
7906			TAG52:1-FA16:0					1.05	1	1.02	1.1	1.16	1.11		0.6821	0.9685	0.9817	0.8411	0.873	0.8664	0.726	0.9926	0.3658	0.5341	0.4931	0.5052		0.5397	0.5643	0.5384	0.5497	0.2559	0.2826	0.2973	0.285		100	100	100	100	100	100	100	100		Triacylglycerol	Ester	100010565
7907			TAG52:1-FA16:1					1.01	0.94	0.99	1.15	1.24	1.17		0.9424	1	0.6928	0.7447	0.9808	0.8789	0.3788	0.9224	0.1477	0.3388	0.2774	0.4119		0.3832	0.3854	0.3621	0.3778	0.1472	0.1691	0.1821	0.1727		100	100	100	100	100	100	100	100		Triacylglycerol	Ester	100009527
7909			TAG52:1-FA18:0					1.02	0.98	1.04	1.1	1.16	1.12		0.9266	1	0.8539	0.8204	0.7518	0.825	0.7654	1	0.3555	0.5312	0.4449	0.4909		0.4911	0.5006	0.4828	0.5093	0.2424	0.2656	0.2807	0.2725		100	100	100	100	100	100	100	100		Triacylglycerol	Ester	100009863
7910			TAG52:1-FA18:1					1.03	0.97	1	1.1	1.16	1.11		0.7853	1	0.7702	0.7867	0.9422	0.8789	0.7059	0.9901	0.4079	0.5536	0.5124	0.514		0.5777	0.5961	0.5613	0.578	0.2498	0.2742	0.2886	0.2774		100	100	100	100	100	100	100	100		Triacylglycerol	Ester	100009706
7911			TAG52:1-FA20:0					0.93	0.81	0.84	1.32	1.37	1.3		0.4716	0.862	0.2294	0.4505	0.2147	0.4392	0.1385	0.6105	0.2454	0.4417	0.1516	0.3008		0.4437	0.4109	0.3609	0.3741	0.1415	0.187	0.1942	0.1836		100	100	100	100	100	100	100	100		Triacylglycerol	Ester	100010041
7912			TAG52:1-FA20:1					0.91	0.92	0.92	1.18	1.19	1.13		0.294	0.7094	0.2897	0.5055	0.3778	0.5993	0.2118	0.7382	0.1978	0.4033	0.3814	0.4708		0.5229	0.4733	0.4818	0.4808	0.2999	0.3537	0.3574	0.3385		100	100	100	100	100	100	100	100		Triacylglycerol	Ester	100009707
7915			TAG52:2-FA14:0					0.65	0.73	0.72	1.17	1.28	1.13		0.0811	0.3426	0.1596	0.3624	0.1891	0.4097	0.459	0.9648	0.2174	0.4205	0.4563	0.4917		0.4309	0.2819	0.3151	0.31	0.2182	0.2554	0.2791	0.2475		100	100	100	100	100	100	100	100		Triacylglycerol	Ester	100009864
7918			TAG52:2-FA16:0					1.03	0.97	1.01	1.1	1.15	1.09		0.7831	1	0.6864	0.7429	0.8568	0.8612	0.6925	0.9901	0.457	0.5746	0.5777	0.5397		0.6077	0.6279	0.5903	0.6122	0.2316	0.2541	0.2656	0.2529		100	100	100	100	100	100	100	100		Triacylglycerol	Ester	100009865
7919			TAG52:2-FA16:1					1.02	0.93	0.99	1.13	1.16	1.17		0.9709	1	0.6165	0.7123	0.7252	0.8106	0.4834	0.968	0.476	0.5809	0.3868	0.4725		0.4793	0.4886	0.4474	0.4745	0.1427	0.1606	0.1662	0.1666		100	100	100	100	100	100	100	100		Triacylglycerol	Ester	100009708
7921			TAG52:2-FA18:0					1.04	1	1.05	1.12	1.16	1.16		0.7339	0.9958	0.9685	0.8411	0.6956	0.8013	0.4018	0.9288	0.2467	0.4423	0.2142	0.3626		0.5015	0.52	0.502	0.529	0.1976	0.2213	0.2297	0.2287		100	100	100	100	100	100	100	100		Triacylglycerol	Ester	100009528
7922			TAG52:2-FA18:1					1.05	0.98	1.01	1.12	1.15	1.11		0.7508	0.9994	0.714	0.7551	0.8328	0.8495	0.5214	0.9683	0.4053	0.5518	0.509	0.5123		0.5984	0.6259	0.5837	0.6044	0.2215	0.2485	0.2548	0.2453		100	100	100	100	100	100	100	100		Triacylglycerol	Ester	100010042
7923			TAG52:2-FA18:2					1.04	0.99	1.04	1.09	1.17	1.1		0.9541	1	0.7332	0.7644	0.9115	0.8789	0.5295	0.9719	0.2313	0.4295	0.3725	0.4653		0.6501	0.6737	0.6463	0.678	0.2518	0.2755	0.294	0.2763		100	100	100	100	100	100	100	100		Triacylglycerol	Ester	100010043
7924			TAG52:2-FA20:0					0.85	0.8	0.95	1.11	1.18	1.08		0.1596	0.5125	0.1609	0.3644	0.464	0.6661	0.4117	0.9374	0.3769	0.5402	0.8953	0.6721		0.6573	0.5608	0.5237	0.6233	0.2188	0.242	0.2588	0.2357		100	100	100	100	100	100	100	100		Triacylglycerol	Ester	100010208
7925			TAG52:2-FA20:1					0.85	0.83	0.83	1.07	1.16	1.16		0.3366	0.7438	0.2376	0.457	0.2225	0.4464	0.8509	1	0.4742	0.5805	0.3448	0.4487		0.5125	0.4361	0.4254	0.4276	0.2368	0.2524	0.2752	0.2749		100	100	100	100	100	100	100	100		Triacylglycerol	Ester	100009866
7926			TAG52:2-FA20:2					0.91	0.96	0.98	1.11	1.27	1.19		0.2805	0.6927	0.6436	0.7262	0.9254	0.8789	0.2428	0.7915	0.0209	0.0937	0.0303	0.1055		0.5838	0.5306	0.5621	0.5704	0.4128	0.4599	0.5232	0.4893		100	100	100	100	100	100	100	100		Triacylglycerol	Ester	100010566
7929			TAG52:3-FA14:0					0.83	0.8	0.82	0.97	1.06	0.96		0.2235	0.6128	0.0525	0.1998	0.1485	0.3518	0.431	0.9538	0.9846	0.7563	0.4996	0.5097		0.6201	0.5158	0.4933	0.5066	0.3839	0.3722	0.407	0.3675		100	100	100	100	100	100	100	100		Triacylglycerol	Ester	100010209
7932			TAG52:3-FA16:0					1.03	0.97	1.01	1.08	1.14	1.07		0.9153	1	0.5203	0.6668	0.7718	0.8319	0.5779	0.979	0.3645	0.5336	0.4838	0.503		1.0685	1.1052	1.0405	1.0785	0.362	0.391	0.4113	0.3868		100	100	100	100	100	100	100	100		Triacylglycerol	Ester	100009529
7933			TAG52:3-FA16:1					1.02	0.91	0.99	1.11	1.15	1.14		0.8993	1	0.2624	0.4768	0.5006	0.6905	0.5311	0.9719	0.4958	0.5864	0.3442	0.4487		0.7278	0.7436	0.6598	0.7193	0.1745	0.1933	0.201	0.1998		100	100	100	100	100	100	100	100		Triacylglycerol	Ester	100010044
7935			TAG52:3-FA18:0					1.05	0.97	1.05	1.13	1.17	1.17		0.9643	1	0.5066	0.6557	0.995	0.8789	0.4202	0.9459	0.3256	0.5036	0.2025	0.3527		0.8435	0.882	0.8205	0.885	0.1889	0.213	0.2213	0.2207		100	100	100	100	100	100	100	100		Triacylglycerol	Ester	100010394
7936			TAG52:3-FA18:1					1.03	0.94	1	1.08	1.11	1.06		0.9499	1	0.4314	0.6105	0.6194	0.7692	0.669	0.9901	0.5125	0.5927	0.5512	0.5294		0.9864	1.0205	0.9318	0.9852	0.307	0.3311	0.3418	0.3264		100	100	100	100	100	100	100	100		Triacylglycerol	Ester	100010742
7937			TAG52:3-FA18:2					1.03	0.94	0.99	1.08	1.12	1.06		0.9722	1	0.4135	0.5969	0.5908	0.7514	0.6225	0.9869	0.4407	0.5717	0.5184	0.5162		1.1132	1.1412	1.0459	1.0976	0.3602	0.3888	0.4035	0.3835		100	100	100	100	100	100	100	100		Triacylglycerol	Ester	100010395
7938			TAG52:3-FA18:3					1.1	0.97	1.05	1.09	1.08	1.09		0.7194	0.988	0.6484	0.7267	0.7578	0.8276	0.4209	0.9459	0.5556	0.6102	0.4157	0.4816		0.8823	0.9735	0.8565	0.9304	0.2182	0.2386	0.2362	0.2373		100	100	100	100	100	100	100	100		Triacylglycerol	Ester	100010045
7939			TAG52:3-FA20:0					1.05	0.97	1.06	1.07	1.05	1.01		0.9353	1	0.561	0.6859	0.7212	0.8106	0.6579	0.9901	0.9371	0.7563	0.9565	0.6914		1.1154	1.166	1.0821	1.1799	0.3878	0.4138	0.4058	0.3928		100	100	100	100	100	100	100	100		Triacylglycerol	Ester	100009709
7940			TAG52:3-FA20:1					0.92	0.86	0.9	1.16	1.2	1.15		0.8527	1	0.8395	0.8153	0.7079	0.8072	0.1897	0.7112	0.3273	0.5045	0.2692	0.4076		0.8057	0.7438	0.6958	0.7225	0.2866	0.3312	0.3434	0.331		100	100	100	100	100	100	100	100		Triacylglycerol	Ester	100009710
7941			TAG52:3-FA20:2					0.87	0.88	0.87	1.11	1.23	1.13		0.317	0.7332	0.3723	0.5678	0.1165	0.3073	0.4279	0.9527	0.127	0.3114	0.2638	0.4048		0.6479	0.564	0.5709	0.5611	0.2749	0.3043	0.3371	0.3095		100	100	100	100	100	100	100	100		Triacylglycerol	Ester	100010396
7942			TAG51:0-FA16:0					0.96	0.95	1.01	1.04	1.08	1.13		0.7692	1	0.6865	0.7429	0.8193	0.8488	0.8228	1	0.972	0.7563	0.6169	0.5575		0.473	0.4543	0.4481	0.478	0.2703	0.2819	0.2926	0.3062		100	100	100	100	100	100	100	100		Triacylglycerol	Ester	100010390
7943			TAG51:0-FA17:0					1.06	0.99	1.02	1.05	1.16	1.15		0.6867	0.9718	0.8747	0.8294	0.8568	0.8612	0.7509	1	0.5451	0.6059	0.5495	0.5294		0.484	0.5129	0.4777	0.4954	0.2915	0.3065	0.3388	0.3352		100	100	100	100	100	100	100	100		Triacylglycerol	Ester	100009857
7944			TAG51:0-FA18:0					0.91	0.89	0.98	1.14	1.17	1.27		0.4853	0.8715	0.3589	0.5591	0.9313	0.8789	0.5603	0.9732	0.443	0.5717	0.1146	0.2521		0.4496	0.4094	0.3998	0.4391	0.2896	0.3308	0.3402	0.368		100	100	100	100	100	100	100	100		Triacylglycerol	Ester	100009702
7949			TAG51:1-FA15:0					1.03	0.97	0.99	1.11	1.1	1.13		0.842	1	0.692	0.7447	0.7128	0.8081	0.5978	0.9837	0.7763	0.6972	0.4062	0.4814		0.5954	0.6158	0.5779	0.5891	0.3794	0.4197	0.4178	0.43		100	100	100	100	100	100	100	100		Triacylglycerol	Ester	100009521
7950			TAG51:1-FA16:0					1	0.96	0.99	1.08	1.13	1.16		0.9501	1	0.6962	0.7447	0.9234	0.8789	0.9103	1	0.6412	0.6446	0.559	0.533		0.6392	0.6421	0.6106	0.6346	0.3044	0.3292	0.3445	0.3543		100	100	100	100	100	100	100	100		Triacylglycerol	Ester	100009858
7952			TAG51:1-FA17:0					1.02	0.94	0.98	1.16	1.17	1.17		0.8245	1	0.6239	0.7167	0.8798	0.8668	0.561	0.9732	0.3862	0.5438	0.4427	0.4897		0.6311	0.6468	0.5936	0.6205	0.2987	0.3451	0.3488	0.3502		100	100	100	100	100	100	100	100		Triacylglycerol	Ester	100010560
7953			TAG51:1-FA18:0					0.99	0.96	1.04	1.09	1.12	1.13		0.9801	1	0.8269	0.8086	0.6617	0.7834	0.8721	1	0.6122	0.6315	0.5515	0.5294		0.5306	0.5228	0.512	0.5536	0.2976	0.3237	0.333	0.335		100	100	100	100	100	100	100	100		Triacylglycerol	Ester	100010739
7954			TAG51:1-FA18:1					1.03	0.93	1	1.09	1.11	1.16		0.898	1	0.5147	0.6625	0.9395	0.8789	0.9621	1	0.8298	0.7173	0.5051	0.5106		0.6634	0.6812	0.6192	0.6628	0.3311	0.3613	0.367	0.3826		100	100	100	100	100	100	100	100		Triacylglycerol	Ester	100010039
7960			TAG51:2-FA15:0					1.02	0.97	1.01	1.16	1.13	1.15		0.9773	1	0.6252	0.7167	0.8599	0.8618	0.4492	0.9604	0.5828	0.6217	0.375	0.4662		0.6976	0.7124	0.6751	0.7073	0.3464	0.4026	0.3901	0.398		100	100	100	100	100	100	100	100		Triacylglycerol	Ester	100010391
7961			TAG51:2-FA16:0					1.04	0.95	1	1.1	1.13	1.13		0.7699	1	0.5981	0.7039	0.8902	0.8707	0.6731	0.9901	0.4471	0.5735	0.4886	0.5041		0.5855	0.609	0.5572	0.5883	0.2339	0.257	0.2652	0.2641		100	100	100	100	100	100	100	100		Triacylglycerol	Ester	100009522
7962			TAG51:2-FA16:1					0.99	0.88	0.98	1.09	1.19	1.23		0.8866	1	0.3814	0.5775	0.7705	0.8312	0.9548	1	0.398	0.5492	0.4034	0.48		0.5312	0.5275	0.466	0.5182	0.1684	0.1835	0.2008	0.2067		100	100	100	100	100	100	100	100		Triacylglycerol	Ester	100009523
7963			TAG51:2-FA17:0					1.01	0.94	0.98	1.11	1.14	1.14		0.9413	1	0.6274	0.7186	0.7766	0.8342	0.5922	0.9815	0.463	0.575	0.3768	0.4676		0.6003	0.6043	0.5636	0.5891	0.2236	0.2484	0.2543	0.2545		100	100	100	100	100	100	100	100		Triacylglycerol	Ester	100010204
7964			TAG51:2-FA18:0					1.04	0.96	1.02	1.01	1.08	1.13		0.569	0.912	0.9419	0.8411	0.8221	0.8495	0.722	0.9926	0.5316	0.6031	0.3238	0.4384		0.6577	0.6829	0.6327	0.6738	0.3726	0.376	0.4027	0.4215		100	100	100	100	100	100	100	100		Triacylglycerol	Ester	100010740
7965			TAG51:2-FA18:1					1.02	0.92	0.98	1.12	1.18	1.15		0.9636	1	0.4519	0.6256	0.6496	0.7814	0.6511	0.9899	0.3906	0.5465	0.507	0.511		0.606	0.617	0.5576	0.5941	0.2506	0.2818	0.2968	0.2882		100	100	100	100	100	100	100	100		Triacylglycerol	Ester	100009703
7966			TAG51:2-FA18:2					1.06	1	1.06	1.09	1.16	1.14		0.7085	0.9826	0.9901	0.8411	0.8107	0.8445	0.6154	0.9869	0.2657	0.4606	0.3641	0.4598		0.7939	0.8388	0.7939	0.8378	0.3535	0.3837	0.411	0.4018		100	100	100	100	100	100	100	100		Triacylglycerol	Ester	100010561
7972			TAG51:3-FA15:0					0.97	0.89	1	1.11	1.1	1.1		0.5893	0.9241	0.2052	0.4229	0.5582	0.7307	0.5234	0.9683	0.6662	0.6556	0.5203	0.5167		1.4197	1.3703	1.2636	1.4226	0.5803	0.6427	0.6403	0.6382		100	100	100	100	100	100	100	100		Triacylglycerol	Ester	100010741
7973			TAG51:3-FA16:0					1	0.97	1	1	1.01	0.99		0.9179	1	0.6171	0.7123	0.9177	0.8789	0.9539	1	0.8321	0.7178	0.8896	0.6704		1.0015	0.9967	0.9723	0.9989	0.7696	0.7686	0.7797	0.7648		100	100	100	100	100	100	100	100		Triacylglycerol	Ester	100009859
7974			TAG51:3-FA16:1					0.93	0.82	0.86	1.08	1.14	1.14		0.3828	0.7885	0.1405	0.3365	0.1561	0.362	0.6653	0.9901	0.5804	0.6217	0.3506	0.4533		0.9585	0.8914	0.7858	0.8277	0.2151	0.2319	0.2455	0.2458		100	100	100	100	100	100	100	100		Triacylglycerol	Ester	100009524
7975			TAG51:3-FA17:0					0.98	0.86	0.91	1.12	1.12	1.2		0.8575	1	0.5368	0.6772	0.5885	0.7505	0.4603	0.9665	0.5768	0.6199	0.1549	0.3045		1.168	1.1416	1.0037	1.0638	0.2842	0.3187	0.3183	0.3408		100	100	100	100	100	100	100	100		Triacylglycerol	Ester	100009525
7977			TAG51:3-FA18:1					0.99	0.92	0.96	1.04	1.05	1.04		0.8836	1	0.3218	0.5296	0.4673	0.6678	0.6601	0.9901	0.4988	0.5867	0.6325	0.5652		1.1712	1.1567	1.0818	1.1269	0.728	0.7544	0.7674	0.7549		100	100	100	100	100	100	100	100		Triacylglycerol	Ester	100009526
7978			TAG51:3-FA18:2					1.01	0.89	0.96	1.13	1.1	1.11		0.9969	1	0.2727	0.4885	0.5554	0.729	0.4261	0.9525	0.6255	0.6352	0.3995	0.4793		1.5244	1.5356	1.3597	1.4591	0.51	0.5775	0.5634	0.5674		100	100	100	100	100	100	100	100		Triacylglycerol	Ester	100010392
7979			TAG51:3-FA18:3					0.96	0.76	1.02	0.99	1.19	1.11		0.2781	0.6905	0.2561	0.4746	0.7372	0.816	0.8917	1	0.2286	0.4287	0.436	0.4859		1.0011	0.9602	0.7569	1.0244	0.2739	0.272	0.3259	0.3047		100	100	100	100	100	100	100	100		Triacylglycerol	Ester	100009860
7985			TAG51:4-FA15:0					0.98	0.92	1.02	1.07	1.1	1.09		0.5154	0.8933	0.2469	0.4684	0.3088	0.5359	0.6041	0.9837	0.4008	0.5503	0.3736	0.4653		2.327	2.2799	2.1423	2.3717	0.7449	0.7939	0.8188	0.8119		100	100	100	100	100	100	100	100		Triacylglycerol	Ester	100009704
7986			TAG51:4-FA16:0					0.98	0.97	0.93	1	0.98	0.95		0.9157	1	0.717	0.7563	0.2077	0.431	0.9317	1	0.7676	0.6957	0.4129	0.4816		1.1173	1.0974	1.0847	1.0441	0.8037	0.7999	0.7902	0.7659		100	100	100	100	100	100	100	100		Triacylglycerol	Ester	100010562
7987			TAG51:4-FA16:1					0.9	0.8	0.89	1.04	1.11	1.16		0.6087	0.93	0.4086	0.5927	0.5007	0.6905	0.9043	1	0.6215	0.6334	0.3608	0.4571		1.7971	1.6107	1.4436	1.602	0.3325	0.3443	0.3681	0.3858		100	100	100	100	100	100	100	100		Triacylglycerol	Ester	100010393
7989			TAG51:4-FA18:1					1	0.92	1.01	1.01	1.01	1.01		0.9872	1	0.3088	0.5221	0.9854	0.8789	0.8454	1	0.8909	0.7416	0.9584	0.6914		1.2544	1.2572	1.1558	1.27	0.7417	0.7515	0.7497	0.7467		100	100	100	100	100	100	100	100		Triacylglycerol	Ester	100010563
7990			TAG51:4-FA18:2					1	0.9	0.99	1.08	1.1	1.13		0.336	0.7434	0.0776	0.2479	0.3196	0.5449	0.6043	0.9837	0.6073	0.6305	0.232	0.3823		2.5821	2.5754	2.322	2.5486	0.718	0.7722	0.7911	0.8087		100	100	100	100	100	100	100	100		Triacylglycerol	Ester	100009705
7991			TAG51:4-FA18:3					0.99	0.85	1.01	0.98	1.02	0.95		0.188	0.559	0.1012	0.2838	0.5282	0.7099	0.7438	1	0.9985	0.7563	0.5504	0.5294		1.6409	1.6275	1.4022	1.6586	0.3995	0.3922	0.4057	0.3795		100	100	100	100	100	100	100	100		Triacylglycerol	Ester	100010205
7993			TAG51:4-FA20:4					1.15	1.2	1.19	1.13	1.17	1.2		0.1198	0.441	0.3039	0.5196	0.0988	0.2807	0.3951	0.9251	0.4323	0.5694	0.2504	0.3957		0.801	0.9235	0.9627	0.9527	0.7471	0.8446	0.8755	0.8997		100	100	100	100	100	100	100	100		Triacylglycerol	Ester	100009861
8002			TAG51:5-FA18:2					0.94	0.85	0.97	0.96	1.01	1.11		0.7297	0.9937	0.9083	0.8362	0.8898	0.8707	0.6093	0.9842	0.823	0.7145	0.4175	0.4816		3.4005	3.2023	2.8914	3.3032	0.585	0.5614	0.5937	0.6472		100	100	100	100	100	100	100	100		Triacylglycerol	Ester	100010206
8003			TAG51:5-FA18:3					1.07	0.77	0.96	0.95	0.97	0.96		0.9424	1	0.1288	0.318	0.7329	0.8127	0.9044	1	0.831	0.7174	0.9799	0.6914		3.2144	3.4407	2.4699	3.0845	0.5892	0.5605	0.5733	0.5671		100	100	100	100	100	100	100	100		Triacylglycerol	Ester	100010564
8006			TAG50:3-FA20:3					0.92	0.83	1.04	1.11	1.17	1.17		0.847	1	0.8248	0.8082	0.2229	0.4467	0.5935	0.9815	0.4844	0.5835	0.297	0.4246		0.5233	0.483	0.4361	0.5455	0.3001	0.3346	0.3503	0.3517		100	100	100	100	100	100	100	100		Triacylglycerol	Ester	100010736
8009			TAG50:4-FA14:0					0.94	0.86	0.93	1.08	1.08	1.11		0.3795	0.7863	0.0468	0.1881	0.2218	0.4456	0.5448	0.9732	0.6383	0.6433	0.327	0.44		2.3597	2.2197	2.0188	2.1978	0.468	0.5045	0.5063	0.5178		100	100	100	100	100	100	100	100		Triacylglycerol	Ester	100010737
8010			TAG50:4-FA14:1					0.97	0.82	0.96	1.06	1.07	1.02		0.9064	1	0.0556	0.2066	0.3109	0.536	0.6654	0.9901	0.7096	0.674	0.6103	0.5537		2.8089	2.7161	2.307	2.6975	0.408	0.4344	0.4346	0.4166		100	100	100	100	100	100	100	100		Triacylglycerol	Ester	100010035
8012			TAG50:4-FA16:0					1.04	0.86	0.95	1.13	1.19	1.15		0.8578	1	0.2095	0.4265	0.6796	0.7927	0.2546	0.8006	0.1006	0.2686	0.1179	0.2561		1.6272	1.6846	1.393	1.5534	0.2332	0.263	0.2776	0.2692		100	100	100	100	100	100	100	100		Triacylglycerol	Ester	100009519
8013			TAG50:4-FA16:1					0.96	0.82	0.91	1.08	1.11	1.08		0.6066	0.93	0.0899	0.2677	0.1442	0.346	0.4494	0.9604	0.6942	0.6658	0.5272	0.5199		2.0373	1.9498	1.6658	1.8549	0.2684	0.2907	0.2988	0.2901		100	100	100	100	100	100	100	100		Triacylglycerol	Ester	100010200
8015			TAG50:4-FA18:1					0.95	0.79	0.94	1.11	1.14	1.11		0.8572	1	0.1256	0.3163	0.4064	0.6228	0.3932	0.9246	0.3449	0.5223	0.3079	0.4318		1.9003	1.8044	1.5104	1.7872	0.2534	0.2815	0.2895	0.2802		100	100	100	100	100	100	100	100		Triacylglycerol	Ester	100010036
8016			TAG50:4-FA18:2					0.93	0.83	0.93	1.1	1.12	1.08		0.4621	0.8514	0.087	0.2647	0.1811	0.4015	0.4468	0.9591	0.51	0.5914	0.4127	0.4816		2.572	2.3834	2.1299	2.3878	0.4369	0.4796	0.4898	0.472		100	100	100	100	100	100	100	100		Triacylglycerol	Ester	100010201
8017			TAG50:4-FA18:3					1.01	0.84	0.93	1.05	1.07	1.02		0.721	0.988	0.0659	0.227	0.2581	0.4875	0.6327	0.9869	0.6096	0.6305	0.8662	0.6639		1.4288	1.4388	1.2011	1.3283	0.2243	0.2361	0.2406	0.2284		100	100	100	100	100	100	100	100		Triacylglycerol	Ester	100009700
8020			TAG50:4-FA20:3					0.57	0.77	0.79	1.17	1.72	1.11		0.0933	0.3763	0.6032	0.7065	0.658	0.7814	0.4352	0.9576	0.0098	0.0586	0.6953	0.5928		0.9539	0.5466	0.7377	0.7522	0.3787	0.4413	0.6496	0.4202		100	100	100	100	100	100	100	100		Triacylglycerol	Ester	100010387
8021			TAG50:4-FA20:4					1.19	0.92	1.17	1.04	1.09	1.19		0.0124	0.11	0.3682	0.5645	0.0058	0.043	0.7784	1	0.5021	0.5878	0.1828	0.3342		0.6463	0.7678	0.5963	0.7534	0.4854	0.5047	0.5284	0.579		100	100	100	100	100	100	100	100		Triacylglycerol	Ester	100010202
8024			TAG50:5-FA14:0					0.94	0.81	0.91	1.08	1.07	1.17		0.8647	1	0.1687	0.3754	0.3742	0.5963	0.4726	0.968	0.6787	0.659	0.1313	0.2767		3.6398	3.432	2.9537	3.3061	0.4168	0.4484	0.4452	0.4867		100	100	100	100	100	100	100	100		Triacylglycerol	Ester	100010388
8025			TAG50:5-FA14:1					0.97	0.86	0.98	1.08	1.06	1.02		0.1765	0.5387	0.7355	0.7651	0.8353	0.8497	0.843	1	0.794	0.7007	0.7838	0.6277		4.3263	4.2149	3.7245	4.2422	0.5623	0.6071	0.5986	0.5737		100	100	100	100	100	100	100	100		Triacylglycerol	Ester	100010037
8027			TAG50:5-FA16:0					1.13	0.9	0.96	1.08	1.16	1.24		0.4215	0.8184	0.9734	0.8411	0.9229	0.8789	0.9131	1	0.1902	0.3976	0.0712	0.195		1.893	2.1388	1.6979	1.81	0.3611	0.3896	0.4178	0.447		100	100	100	100	100	100	100	100		Triacylglycerol	Ester	100010558
8028			TAG50:5-FA16:1					0.85	0.77	0.85	1.1	1.09	0.92		0.2302	0.6256	0.0889	0.2669	0.2914	0.5219	0.5026	0.9683	0.7208	0.6752	0.58	0.5401		3.317	2.8266	2.548	2.8213	0.3007	0.3297	0.327	0.2766		100	100	100	100	100	100	100	100		Triacylglycerol	Ester	100010038
8030			TAG50:5-FA18:1					1.06	0.9	1	0.87	0.87	0.9		0.296	0.7101	0.9241	0.8401	0.9764	0.8789	0.3938	0.9246	0.261	0.4552	0.4252	0.4824		3.3956	3.5873	3.0454	3.4068	0.4857	0.4217	0.4236	0.4354		100	100	100	100	100	100	100	100		Triacylglycerol	Ester	100009701
8031			TAG50:5-FA18:2					0.99	0.86	0.99	1.01	1.03	1.02		0.928	1	0.3735	0.5685	0.8425	0.8537	0.9899	1	0.9157	0.7485	0.5755	0.5388		4.5886	4.52	3.9512	4.5481	0.5371	0.542	0.5519	0.5498		100	100	100	100	100	100	100	100		Triacylglycerol	Ester	100009520
8032			TAG50:5-FA18:3					0.99	0.85	0.96	1.01	1.19	1.06		0.6226	0.9388	0.1646	0.3681	0.6046	0.7598	0.9497	1	0.3206	0.4999	0.5195	0.5167		2.9389	2.9104	2.5074	2.8252	0.3364	0.3393	0.4017	0.3572		100	100	100	100	100	100	100	100		Triacylglycerol	Ester	100010559
8035			TAG50:5-FA20:4					1.05	1.09	1.21	1.24	1.33	1.21		0.9286	1	0.766	0.7835	0.2558	0.4856	0.1485	0.6321	0.0435	0.1566	0.133	0.2787		0.7315	0.7652	0.7986	0.8871	0.4337	0.5357	0.5787	0.5266		100	100	100	100	100	100	100	100		Triacylglycerol	Ester	100010738
8036			TAG50:5-FA20:5					1.12	1.11	1.03	1.17	1.42	0.96		0.9043	1	0.8366	0.8151	0.6639	0.7844	0.6383	0.9869	0.2233	0.4266	0.9025	0.6757		0.521	0.5825	0.5759	0.5363	0.2638	0.3083	0.3752	0.2544		67	100	67	67	33	33	67	33		Triacylglycerol	Ester	100010389
8048			TAG50:6-FA20:4					0.73	0.77	0.79	1.32	1.13	1.15		0.2903	0.707	0.6662	0.7347	0.3038	0.5317	0.5077	0.9683	0.7247	0.6752	0.8761	0.6675		1.6692	1.2131	1.2896	1.3263	0.663	0.8777	0.7464	0.7639		100	67	100	100	100	100	100	67		Triacylglycerol	Ester	100010203
8088			TAG50:0-FA14:0					0.88	0.84	0.93	1.04	1.02	1.05		0.4722	0.862	0.3322	0.5407	0.8793	0.8668	0.5525	0.9732	0.5194	0.5964	0.6264	0.5611		0.2413	0.2122	0.2025	0.225	0.162	0.1692	0.1655	0.1705		100	100	100	100	100	100	100	100		Triacylglycerol	Ester	100009854
8090			TAG50:0-FA16:0					1.01	0.96	0.99	1.1	1.16	1.17		0.9676	1	0.6542	0.7287	0.9552	0.8789	0.6575	0.9901	0.2913	0.4789	0.2467	0.3936		0.4542	0.4584	0.4375	0.4512	0.1932	0.2133	0.2241	0.2269		100	100	100	100	100	100	100	100		Triacylglycerol	Ester	100010383
8092			TAG50:0-FA18:0					1.01	0.94	0.98	1.12	1.15	1.2		0.9888	1	0.5579	0.6852	0.9334	0.8789	0.7447	1	0.3808	0.5429	0.2963	0.4246		0.3722	0.3747	0.3506	0.3657	0.1835	0.206	0.2106	0.2206		100	100	100	100	100	100	100	100		Triacylglycerol	Ester	100010026
8095			TAG50:1-FA14:0					0.91	0.83	0.9	1.07	1.05	1.11		0.5538	0.9036	0.1558	0.3579	0.4442	0.6544	0.8847	1	0.9245	0.7519	0.6116	0.554		0.3749	0.3394	0.3104	0.337	0.177	0.1893	0.1857	0.1972		100	100	100	100	100	100	100	100		Triacylglycerol	Ester	100010196
8098			TAG50:1-FA16:0					1.04	0.96	1.01	1.07	1.13	1.14		0.8287	1	0.5282	0.6735	0.9081	0.8788	0.8129	1	0.4004	0.5503	0.3153	0.435		0.5471	0.5677	0.5236	0.5501	0.1989	0.2137	0.2242	0.2266		100	100	100	100	100	100	100	100		Triacylglycerol	Ester	100010027
8099			TAG50:1-FA16:1					1.01	0.9	0.99	1.1	1.13	1.16		0.9734	1	0.3116	0.5234	0.6718	0.7879	0.7229	0.9926	0.537	0.6045	0.3835	0.4719		0.512	0.5194	0.4607	0.5064	0.1477	0.1619	0.1666	0.1715		100	100	100	100	100	100	100	100		Triacylglycerol	Ester	100010384
8101			TAG50:1-FA18:0					0.98	0.92	0.95	1.1	1.1	1.14		0.9452	1	0.5153	0.6625	0.8025	0.8406	0.7988	1	0.6394	0.6433	0.492	0.505		0.4174	0.4081	0.3823	0.3983	0.1605	0.1769	0.1767	0.183		100	100	100	100	100	100	100	100		Triacylglycerol	Ester	100010385
8102			TAG50:1-FA18:1					1.05	0.95	0.99	1.09	1.12	1.12		0.767	1	0.5495	0.6802	0.7939	0.8357	0.6901	0.9901	0.3954	0.5476	0.3674	0.4613		0.5569	0.583	0.5313	0.5496	0.2026	0.2206	0.2277	0.2275		100	100	100	100	100	100	100	100		Triacylglycerol	Ester	100010028
8104			TAG50:1-FA20:1					0.77	0.81	0.89	0.93	0.98	1.1		0.0754	0.3306	0.1275	0.3178	0.4718	0.67	0.5218	0.9683	0.6697	0.657	0.2335	0.3823		0.4063	0.3132	0.3271	0.3617	0.2326	0.2158	0.2268	0.2555		100	100	100	100	100	100	100	100		Triacylglycerol	Ester	100009696
8107			TAG50:2-FA14:0					0.95	0.86	0.94	1.11	1.09	1.14		0.6469	0.9529	0.1703	0.3784	0.5171	0.7009	0.5761	0.9789	0.7006	0.67	0.4219	0.4819		0.5189	0.4929	0.4451	0.4899	0.1908	0.2109	0.2077	0.2172		100	100	100	100	100	100	100	100		Triacylglycerol	Ester	100009697
8108			TAG50:2-FA14:1					0.94	0.88	0.95	1.07	1.19	1.15		0.8148	1	0.4944	0.6521	0.8159	0.8464	0.7514	1	0.3645	0.5336	0.4906	0.505		0.4464	0.4204	0.3947	0.4237	0.1068	0.1144	0.1273	0.1231		100	100	100	100	100	100	100	100		Triacylglycerol	Ester	100009517
8110			TAG50:2-FA16:0					1.04	0.94	1.01	1.1	1.17	1.14		0.7952	1	0.4611	0.6305	0.8754	0.8668	0.4387	0.9588	0.1965	0.402	0.1886	0.3415		0.5221	0.5441	0.4889	0.5262	0.1524	0.1677	0.1781	0.1743		100	100	100	100	100	100	100	100		Triacylglycerol	Ester	100010734
8111			TAG50:2-FA16:1					1	0.86	0.94	1.11	1.13	1.11		0.8551	1	0.1718	0.3796	0.4316	0.6461	0.5148	0.9683	0.5229	0.5969	0.4652	0.4946		0.5782	0.5761	0.4983	0.5408	0.1392	0.1546	0.1576	0.1552		100	100	100	100	100	100	100	100		Triacylglycerol	Ester	100010029
8113			TAG50:2-FA18:0					0.91	0.86	0.92	1.08	1.1	1.09		0.5319	0.8959	0.4082	0.5927	0.7012	0.8026	0.6342	0.9869	0.5961	0.6252	0.6701	0.5815		0.4781	0.4362	0.4102	0.4403	0.1457	0.1576	0.1599	0.1591		100	100	100	100	100	100	100	100		Triacylglycerol	Ester	100010197
8114			TAG50:2-FA18:1					0.98	0.85	0.91	1.09	1.11	1.11		0.8018	1	0.1387	0.3339	0.3145	0.5396	0.7095	0.9901	0.646	0.646	0.5304	0.5211		0.5748	0.5616	0.4875	0.5232	0.1585	0.173	0.1758	0.176		100	100	100	100	100	100	100	100		Triacylglycerol	Ester	100009698
8115			TAG50:2-FA18:2					1.04	0.94	1	1.06	1.13	1.11		0.8101	1	0.5041	0.654	0.9509	0.8789	0.6632	0.9901	0.265	0.46	0.2394	0.388		0.6198	0.6469	0.5846	0.6201	0.1976	0.2087	0.2242	0.2202		100	100	100	100	100	100	100	100		Triacylglycerol	Ester	100010030
8118			TAG50:2-FA20:2					0.66	0.64	0.69	1.07	1.07	1.19		0.4186	0.8154	0.3539	0.5591	0.7464	0.8221	0.7387	0.9981	0.7257	0.6752	0.2704	0.4089		0.462	0.306	0.297	0.3176	0.2466	0.2633	0.2641	0.294		100	100	100	100	100	100	100	100		Triacylglycerol	Ester	100010386
8121			TAG50:3-FA14:0					0.96	0.86	0.93	1.08	1.08	1.11		0.6703	0.9644	0.1227	0.3133	0.2587	0.4875	0.589	0.9815	0.6729	0.6578	0.3994	0.4793		1.0459	1.0008	0.8964	0.9735	0.2998	0.323	0.3231	0.3324		100	100	100	100	100	100	100	100		Triacylglycerol	Ester	100009855
8122			TAG50:3-FA14:1					1.01	0.88	0.97	1.06	1.14	1.11		0.9358	1	0.1854	0.3974	0.6939	0.8013	0.6836	0.9901	0.4027	0.5508	0.3573	0.4554		0.8817	0.8887	0.7796	0.8551	0.1717	0.1824	0.1962	0.1905		100	100	100	100	100	100	100	100		Triacylglycerol	Ester	100010735
8124			TAG50:3-FA16:0					1.02	0.86	0.96	1.09	1.12	1.12		0.8853	1	0.1969	0.4112	0.4374	0.6495	0.4814	0.968	0.5266	0.5997	0.2814	0.4156		1.1229	1.1413	0.9703	1.0747	0.2282	0.2497	0.2545	0.2559		100	100	100	100	100	100	100	100		Triacylglycerol	Ester	100010198
8125			TAG50:3-FA16:1					1	0.86	0.95	1.09	1.13	1.11		0.8578	1	0.1752	0.384	0.4242	0.641	0.4913	0.968	0.4949	0.5864	0.3262	0.4394		0.9596	0.9638	0.8237	0.909	0.1907	0.2078	0.215	0.2114		100	100	100	100	100	100	100	100		Triacylglycerol	Ester	100010033
8127			TAG50:3-FA18:0					1.08	0.93	1.1	1.03	1.06	1.11		0.1976	0.5739	0.6492	0.727	0.3002	0.5295	0.8502	1	0.7013	0.67	0.4137	0.4816		0.8054	0.8714	0.7456	0.8885	0.1939	0.1999	0.2065	0.2152		100	100	100	100	100	100	100	100		Triacylglycerol	Ester	100009856
[truncated: 182 more rows]
[truncated: 2 more columns]

## Sheet: Sheet2
Sub Pathway	Biochemical Name	Platform	KEGG	HMDB	T60 T0	T120 T0	T180 T0	T60 T0	T120 T0	T180 T0
[truncated: 469 more rows]

[truncated: 1 more sheets: Sheet3]
